# Supplementary material for: Genome‐wide DNA methylation analysis identifies potent CpG signature for temzolomide response in non‐G‐CIMP glioblastomas with unmethylated MGMT promoter: MGMT ‐dependent roles of GPR81
Source: CNS Neurosci Ther. 2023 Oct 13;30(4):e14465. doi: 10.1111/cns.14465 (PMC11017469; doi:10.1111/cns.14465)
Supplement: Supplementary file 5 — Table S1. [file CNS-30-e14465-s007.xlsx]

## Sheet: Sheet1
Supplementary Table S1: Univariate and multivariate Cox regression analyses in G-CIMP-/unMGMT GBMs with RT/TMZ or RT alone
Variables	Univariate Cox model				Multivariable Cox model a
	HR	95% CI	P value		HR	95% CI	P value
RT/TMZ-treated cohorts
Patient age (increasing years)	1.015	1.003-1.028	0.016		1.016	0.991-1.041	0.206
The RISK-score signature (low vs. high)	0.298	0.217-0.409	<0.001		0.409	0.258-0.649	<0.001
Dataset sources (TCGA vs. GSE50293 vs. GSE22891 vs. GSE60274 vs. RAUH)	—	—	0.017		—	—	0.457
Adjuvant TMZ cycles (increasing cycles)	0.806	0.738-0.881	<0.001		0.8	0.722-0.886	<0.001
Bevacizumab at first-line or recurrence (no vs. yes)	1.526	1.103-2.111	0.011		1.455	0.882-2.401	0.142
Treatment regimens (not vs. standard RT)	0.793	0.595-1.058	0.115
RT-treated cohorts
Patient age (increasing years)	1.015	0.992-1.038	0.209
The RISK-score signature (low vs. high)	1.052	0.604-1.830	0.859
Treatment regimens (not vs. standard RT)	2.753	1.561-4.857	<0.001
Dataset sources (TCGA vs. GSE60274)	1.626	0.882-2.997	0.119
RAUH= Rennes and Angers University Hospitals; TCGA=The Cancer Genome Atlas; G-CIMP=glioma-CpGs island methylator phenotype; GBM=glioblastoma;
TMZ=temozolomide; RT=radiotherapy; MGMT=O-6-methylguanine-DNA methyltransferase;
a Multivariate Cox analyses incorporated variables with p<0.1 in the univariable Cox models
