# Supplementary material for: Genome‐wide DNA methylation analysis identifies potent CpG signature for temzolomide response in non‐G‐CIMP glioblastomas with unmethylated MGMT promoter: MGMT ‐dependent roles of GPR81
Source: CNS Neurosci Ther. 2023 Oct 13;30(4):e14465. doi: 10.1111/cns.14465 (PMC11017469; doi:10.1111/cns.14465)
Supplement: Supplementary file 6 — Table S2. [file CNS-30-e14465-s008.xlsx]

## Sheet: Sheet1
Supplementary Table S2: Univariate and multivariate Cox regression analyses in G-CIMP-/unMGMT GBMs within each risk subgroup
Variables	Univariate Cox model a				Multivariate Cox model
	HR	95% CI	P value		HR	95% CI	P value
Low-risk subgroups
Patient age (increasing years)	1.011	0.993-1.030	0.238
Treatment (RT vs. RT/TMZ)	3.222	2.010-5.166	<0.001		2.545	1.531-4.232	<0.001
Dataset sources (TCGA vs. GSE60274)	0.742	0.440-1.251	0.263
Bevacizumab at first-line or recurrence (no vs. yes)	1.357	0.742-2.480	0.321
Treatment regimens (not vs. standard RT)	4.26	2.372-7.650	<0.001		2.783	1.481-5.233	0.001
High-risk subgroups
Patient age (increasing years)	1.007	0.986-1.030	0.505
Treatment (RT vs. RT/TMZ)	1.301	0.789-2.145	0.302
Dataset sources (TCGA vs. GSE60274)	0.823	0.460-1.471	0.51
Bevacizumab at first-line or recurrence (no vs. yes)	1.439	0.749-2.765	0.275
Treatment regimens (not vs. standard RT)	1.729	1.017-2.939	0.043
RAUH= Rennes and Angers University Hospitals; TCGA=The Cancer Genome Atlas; G-CIMP=glioma-CpGs island methylator phenotype; GBM=glioblastoma;
TMZ=temozolomide; RT=radiotherapy; MGMT=O-6-methylguanine-DNA methyltransferase;
a Multivariate Cox analyses incorporated variables with p<0.1 in the univariable Cox models
