# Supplementary material for: Genome‐wide DNA methylation analysis identifies potent CpG signature for temzolomide response in non‐G‐CIMP glioblastomas with unmethylated MGMT promoter: MGMT ‐dependent roles of GPR81
Source: CNS Neurosci Ther. 2023 Oct 13;30(4):e14465. doi: 10.1111/cns.14465 (PMC11017469; doi:10.1111/cns.14465)
Supplement: Supplementary file 7 — Table S3. [file CNS-30-e14465-s006.xlsx]

## Sheet: enriched in low-risk group
GENE SET ENRICHED IN LOW-RISK GROUP	SIZE	ES	NES	NOM p-val	FDR q-val	FWER p-val	RANK AT MAX	LEADING EDGE
GOCC_GABA_ERGIC_SYNAPSE	70	-0.59	-2.42	0	0	0	1786	tags=40%, list=10%, signal=44%
GOCC_POSTSYNAPTIC_MEMBRANE	245	-0.44	-2.23	0	0.001	0.013	2578	tags=35%, list=14%, signal=40%
GOMF_GLUTAMATE_RECEPTOR_ACTIVITY	27	-0.66	-2.22	0	0.001	0.016	4111	tags=63%, list=23%, signal=82%
GOBP_ACIDIC_AMINO_ACID_TRANSPORT	63	-0.55	-2.22	0	0.002	0.016	4380	tags=57%, list=25%, signal=76%
GOBP_GAMMA_AMINOBUTYRIC_ACID_SIGNALING_PATHWAY	25	-0.63	-2.15	0	0.002	0.053	2499	tags=52%, list=14%, signal=60%
GOBP_GAMMA_AMINOBUTYRIC_ACID_TRANSPORT	18	-0.75	-2.29	0	0.002	0.006	2405	tags=61%, list=14%, signal=71%
GOBP_NEUROTRANSMITTER_SECRETION	141	-0.47	-2.23	0	0.002	0.013	4303	tags=50%, list=24%, signal=65%
GOBP_POSITIVE_REGULATION_OF_SYNAPSE_ASSEMBLY	55	-0.54	-2.15	0	0.002	0.055	2492	tags=44%, list=14%, signal=51%
GOBP_REGULATION_OF_NEUROTRANSMITTER_LEVELS	208	-0.44	-2.16	0	0.002	0.04	4307	tags=45%, list=24%, signal=58%
GOBP_SYNAPTIC_TRANSMISSION_GABAERGIC	55	-0.54	-2.17	0	0.002	0.038	4320	tags=58%, list=24%, signal=77%
GOBP_SYNAPTIC_VESICLE_EXOCYTOSIS	104	-0.49	-2.19	0	0.002	0.025	4089	tags=50%, list=23%, signal=65%
GOBP_SYNAPTIC_VESICLE_PRIMING	18	-0.72	-2.17	0	0.002	0.036	4089	tags=72%, list=23%, signal=94%
GOCC_EXCITATORY_SYNAPSE	47	-0.57	-2.21	0	0.002	0.021	4324	tags=62%, list=24%, signal=81%
GOCC_INTRINSIC_COMPONENT_OF_SYNAPTIC_MEMBRANE	158	-0.45	-2.19	0	0.002	0.026	4324	tags=49%, list=24%, signal=65%
GOCC_PRESYNAPSE	476	-0.4	-2.18	0	0.002	0.031	4393	tags=43%, list=25%, signal=56%
GOCC_SYNAPTIC_VESICLE_MEMBRANE	104	-0.48	-2.18	0	0.002	0.032	4365	tags=46%, list=25%, signal=61%
GOMF_AMINO_ACID_CATION_SYMPORTER_ACTIVITY	25	-0.64	-2.15	0	0.002	0.053	4545	tags=68%, list=26%, signal=91%
GOMF_GABA_RECEPTOR_BINDING	18	-0.72	-2.2	0	0.002	0.023	2499	tags=56%, list=14%, signal=65%
GOMF_LIGAND_GATED_ANION_CHANNEL_ACTIVITY	19	-0.72	-2.23	0	0.002	0.013	2499	tags=68%, list=14%, signal=80%
GOBP_NEUROTRANSMITTER_TRANSPORT	202	-0.45	-2.24	0	0.003	0.013	4307	tags=47%, list=24%, signal=61%
GOCC_SYNAPTIC_MEMBRANE	349	-0.43	-2.24	0	0.003	0.013	4139	tags=44%, list=23%, signal=56%
GOBP_OLIGODENDROCYTE_DIFFERENTIATION	93	-0.48	-2.1	0	0.004	0.12	2405	tags=35%, list=14%, signal=41%
GOBP_CALCIUM_ION_REGULATED_EXOCYTOSIS_OF_NEUROTRANSMITTER	16	-0.7	-2.09	0	0.004	0.144	2994	tags=69%, list=17%, signal=83%
GOBP_DENDRITE_EXTENSION	32	-0.59	-2.09	0	0.004	0.134	2700	tags=47%, list=15%, signal=55%
GOBP_NEURON_FATE_COMMITMENT	62	-0.51	-2.12	0	0.004	0.101	2467	tags=35%, list=14%, signal=41%
GOCC_CELL_BODY_MEMBRANE	32	-0.59	-2.1	0	0.004	0.12	4659	tags=59%, list=26%, signal=80%
GOCC_GLUTAMATERGIC_SYNAPSE	302	-0.41	-2.11	0	0.004	0.108	3904	tags=41%, list=22%, signal=51%
GOCC_INTRINSIC_COMPONENT_OF_POSTSYNAPTIC_MEMBRANE	116	-0.46	-2.09	0	0.004	0.142	4106	tags=47%, list=23%, signal=61%
GOCC_PARALLEL_FIBER_TO_PURKINJE_CELL_SYNAPSE	15	-0.72	-2.09	0	0.004	0.144	3937	tags=73%, list=22%, signal=94%
GOCC_PRESYNAPTIC_MEMBRANE	143	-0.44	-2.08	0	0.005	0.173	3632	tags=43%, list=20%, signal=53%
GOBP_DOPAMINE_SECRETION	36	-0.56	-2.07	0	0.006	0.212	4089	tags=47%, list=23%, signal=61%
GOBP_SYNAPTIC_TRANSMISSION_GLUTAMATERGIC	96	-0.46	-2.07	0	0.006	0.208	4055	tags=48%, list=23%, signal=62%
GOCC_NEURON_TO_NEURON_SYNAPSE	309	-0.39	-2.06	0	0.006	0.216	3959	tags=38%, list=22%, signal=48%
GOBP_CATECHOLAMINE_SECRETION	55	-0.51	-2.04	0	0.007	0.298	2700	tags=35%, list=15%, signal=41%
GOBP_SYNAPSE_ASSEMBLY	166	-0.43	-2.05	0	0.007	0.26	2492	tags=34%, list=14%, signal=40%
GOCC_PERIKARYON	138	-0.43	-2.04	0	0.007	0.271	3961	tags=46%, list=22%, signal=59%
GOMF_INHIBITORY_EXTRACELLULAR_LIGAND_GATED_ION_CHANNEL_ACTIVITY	15	-0.71	-2.04	0	0.007	0.277	2499	tags=67%, list=14%, signal=77%
GOBP_AMINE_TRANSPORT	102	-0.45	-2.01	0	0.008	0.362	4089	tags=41%, list=23%, signal=53%
GOBP_CALCIUM_ION_REGULATED_EXOCYTOSIS	61	-0.49	-2.03	0	0.008	0.323	2994	tags=38%, list=17%, signal=45%
GOBP_NEURON_FATE_SPECIFICATION	28	-0.59	-2.03	0	0.008	0.329	3415	tags=46%, list=19%, signal=57%
GOBP_OLIGODENDROCYTE_DEVELOPMENT	39	-0.55	-2.01	0	0.008	0.367	2382	tags=44%, list=13%, signal=50%
GOBP_POSITIVE_REGULATION_OF_AMINE_TRANSPORT	41	-0.54	-2.03	0	0.008	0.316	3102	tags=49%, list=17%, signal=59%
GOBP_REGULATION_OF_TRANS_SYNAPTIC_SIGNALING	399	-0.37	-2.01	0	0.008	0.404	4089	tags=39%, list=23%, signal=49%
GOBP_VESICLE_MEDIATED_TRANSPORT_IN_SYNAPSE	202	-0.41	-2.02	0	0.008	0.349	4089	tags=42%, list=23%, signal=53%
GOCC_INTRINSIC_COMPONENT_OF_POSTSYNAPTIC_SPECIALIZATION_MEMBRANE	72	-0.48	-2.01	0	0.008	0.401	3632	tags=46%, list=20%, signal=57%
GOCC_INTRINSIC_COMPONENT_OF_PRESYNAPTIC_MEMBRANE	79	-0.48	-2.02	0	0.008	0.334	4106	tags=52%, list=23%, signal=67%
GOCC_POSTSYNAPTIC_SPECIALIZATION_MEMBRANE	104	-0.45	-2.01	0	0.008	0.374	3706	tags=44%, list=21%, signal=56%
GOCC_PRESYNAPTIC_ACTIVE_ZONE	68	-0.48	-2.02	0	0.008	0.344	3865	tags=49%, list=22%, signal=62%
GOBP_GLUTAMATE_RECEPTOR_SIGNALING_PATHWAY	47	-0.52	-2	0	0.009	0.442	4111	tags=49%, list=23%, signal=63%
GOMF_AMINO_ACID_SODIUM_SYMPORTER_ACTIVITY	19	-0.65	-2	0	0.009	0.445	4307	tags=74%, list=24%, signal=97%
GOBP_SYNAPSE_ORGANIZATION	392	-0.37	-1.98	0	0.011	0.536	2504	tags=30%, list=14%, signal=34%
GOBP_MAINTENANCE_OF_SYNAPSE_STRUCTURE	20	-0.64	-1.97	0	0.011	0.55	1395	tags=45%, list=8%, signal=49%
GOBP_NEURON_CELL_CELL_ADHESION	16	-0.67	-1.98	0	0.011	0.526	5023	tags=81%, list=28%, signal=113%
GOBP_POSITIVE_REGULATION_OF_AMINO_ACID_TRANSPORT	25	-0.6	-1.97	0	0.011	0.565	3961	tags=64%, list=22%, signal=82%
GOBP_POSITIVE_REGULATION_OF_EXCITATORY_POSTSYNAPTIC_POTENTIAL	27	-0.58	-1.97	0	0.011	0.549	3114	tags=41%, list=17%, signal=49%
GOBP_REGULATION_OF_SYNAPSE_ASSEMBLY	94	-0.44	-1.97	0	0.011	0.574	2492	tags=36%, list=14%, signal=42%
GOBP_REGULATION_OF_AMINO_ACID_TRANSPORT	44	-0.52	-1.98	0.002	0.011	0.514	4089	tags=50%, list=23%, signal=65%
GOCC_INHIBITORY_SYNAPSE	19	-0.64	-1.96	0	0.012	0.603	1720	tags=42%, list=10%, signal=47%
GOBP_REGULATION_OF_SYNAPTIC_TRANSMISSION_GABAERGIC	34	-0.54	-1.96	0	0.013	0.62	4212	tags=59%, list=24%, signal=77%
GOCC_RNA_POLYMERASE_III_COMPLEX	16	-0.66	-1.96	0	0.013	0.624	3856	tags=56%, list=22%, signal=72%
GOBP_DOPAMINE_TRANSPORT	50	-0.5	-1.94	0	0.016	0.708	4089	tags=40%, list=23%, signal=52%
GOBP_OLFACTORY_LOBE_DEVELOPMENT	36	-0.53	-1.94	0	0.016	0.725	2558	tags=42%, list=14%, signal=49%
GOBP_HOMOPHILIC_CELL_ADHESION_VIA_PLASMA_MEMBRANE_ADHESION_MOLECULES	139	-0.41	-1.93	0	0.017	0.738	3712	tags=37%, list=21%, signal=46%
GOBP_LEARNING	136	-0.41	-1.93	0	0.017	0.741	2417	tags=29%, list=14%, signal=33%
GOBP_MODULATION_OF_EXCITATORY_POSTSYNAPTIC_POTENTIAL	38	-0.53	-1.93	0	0.017	0.759	3114	tags=39%, list=17%, signal=48%
GOCC_POSTSYNAPTIC_DENSITY_MEMBRANE	79	-0.45	-1.93	0	0.017	0.761	3706	tags=44%, list=21%, signal=56%
GOBP_NEURAL_RETINA_DEVELOPMENT	77	-0.44	-1.92	0.002	0.018	0.789	2713	tags=31%, list=15%, signal=37%
GOBP_NEURAL_NUCLEUS_DEVELOPMENT	60	-0.48	-1.92	0	0.019	0.812	3936	tags=47%, list=22%, signal=60%
GOBP_LOCOMOTORY_BEHAVIOR	179	-0.39	-1.91	0	0.019	0.841	2157	tags=27%, list=12%, signal=31%
GOBP_POSTSYNAPSE_ASSEMBLY	29	-0.56	-1.91	0.002	0.019	0.821	3114	tags=41%, list=17%, signal=50%
GOCC_GABA_RECEPTOR_COMPLEX	20	-0.61	-1.91	0.002	0.019	0.834	2499	tags=50%, list=14%, signal=58%
GOBP_POSTSYNAPTIC_SPECIALIZATION_ASSEMBLY	20	-0.61	-1.9	0	0.02	0.856	2492	tags=45%, list=14%, signal=52%
GOBP_REGULATION_OF_DENDRITE_EXTENSION	23	-0.58	-1.91	0	0.02	0.839	2700	tags=43%, list=15%, signal=51%
GOBP_REGULATION_OF_POSTSYNAPTIC_MEMBRANE_POTENTIAL	133	-0.41	-1.9	0	0.02	0.863	4760	tags=47%, list=27%, signal=63%
GOCC_CUL3_RING_UBIQUITIN_LIGASE_COMPLEX	30	-0.55	-1.9	0	0.02	0.861	2524	tags=43%, list=14%, signal=50%
GOCC_CELL_CORTEX_REGION	33	-0.54	-1.91	0.002	0.02	0.839	1420	tags=36%, list=8%, signal=39%
GOBP_REGULATION_OF_NEUROTRANSMITTER_TRANSPORT	98	-0.42	-1.88	0	0.025	0.932	4089	tags=44%, list=23%, signal=57%
GOBP_DICARBOXYLIC_ACID_CATABOLIC_PROCESS	16	-0.64	-1.88	0.002	0.025	0.921	2793	tags=56%, list=16%, signal=67%
GOCC_PRESYNAPTIC_ACTIVE_ZONE_CYTOPLASMIC_COMPONENT	15	-0.63	-1.88	0.002	0.025	0.932	1420	tags=53%, list=8%, signal=58%
GOBP_GLUTAMATE_SECRETION	26	-0.56	-1.88	0.004	0.025	0.925	4380	tags=58%, list=25%, signal=76%
GOBP_L_GLUTAMATE_TRANSMEMBRANE_TRANSPORT	27	-0.56	-1.87	0.004	0.027	0.946	4307	tags=52%, list=24%, signal=68%
GOBP_OLIGOSACCHARIDE_BIOSYNTHETIC_PROCESS	26	-0.55	-1.86	0.002	0.028	0.956	2176	tags=35%, list=12%, signal=39%
GOBP_REGULATION_OF_GLUTAMATE_SECRETION	20	-0.59	-1.86	0.002	0.028	0.956	4089	tags=60%, list=23%, signal=78%
GOBP_AMINO_ACID_TRANSPORT	135	-0.4	-1.85	0	0.029	0.975	4380	tags=42%, list=25%, signal=56%
GOBP_DICARBOXYLIC_ACID_TRANSPORT	92	-0.42	-1.85	0	0.029	0.975	4380	tags=43%, list=25%, signal=57%
GOBP_NEGATIVE_REGULATION_OF_MYOBLAST_DIFFERENTIATION	24	-0.57	-1.85	0	0.029	0.975	3617	tags=50%, list=20%, signal=63%
GOBP_NEGATIVE_REGULATION_OF_SYNAPTIC_TRANSMISSION	66	-0.45	-1.86	0	0.029	0.971	2414	tags=30%, list=14%, signal=35%
GOBP_REGULATION_OF_NEURONAL_SYNAPTIC_PLASTICITY	49	-0.47	-1.86	0	0.029	0.968	1580	tags=29%, list=9%, signal=31%
GOBP_REGULATION_OF_SYNAPTIC_VESICLE_EXOCYTOSIS	56	-0.47	-1.86	0	0.029	0.967	4064	tags=50%, list=23%, signal=65%
GOBP_SIGNAL_RELEASE	426	-0.34	-1.86	0	0.029	0.971	4423	tags=37%, list=25%, signal=48%
GOBP_SUBSTANTIA_NIGRA_DEVELOPMENT	39	-0.5	-1.85	0.002	0.029	0.978	5000	tags=59%, list=28%, signal=82%
GOMF_IONOTROPIC_GLUTAMATE_RECEPTOR_ACTIVITY	19	-0.6	-1.86	0.002	0.029	0.969	4111	tags=53%, list=23%, signal=68%
GOMF_GABA_RECEPTOR_ACTIVITY	21	-0.59	-1.85	0.004	0.029	0.975	2499	tags=48%, list=14%, signal=55%
GOBP_GLUTAMINE_FAMILY_AMINO_ACID_CATABOLIC_PROCESS	24	-0.57	-1.84	0.006	0.03	0.985	2793	tags=50%, list=16%, signal=59%
GOBP_ASSOCIATIVE_LEARNING	79	-0.42	-1.84	0	0.032	0.987	2417	tags=30%, list=14%, signal=35%
GOMF_WW_DOMAIN_BINDING	27	-0.54	-1.83	0	0.032	0.989	4247	tags=59%, list=24%, signal=78%
GOBP_POSTSYNAPTIC_SPECIALIZATION_ORGANIZATION	34	-0.52	-1.84	0.002	0.032	0.986	5068	tags=59%, list=28%, signal=82%
GOCC_INTRINSIC_COMPONENT_OF_POSTSYNAPTIC_DENSITY_MEMBRANE	49	-0.48	-1.84	0.002	0.032	0.988	3632	tags=47%, list=20%, signal=59%
GOCC_HIPPOCAMPAL_MOSSY_FIBER_TO_CA3_SYNAPSE	31	-0.53	-1.83	0.002	0.033	0.992	4055	tags=58%, list=23%, signal=75%
GOBP_EXPLORATION_BEHAVIOR	25	-0.54	-1.83	0	0.035	0.993	2157	tags=40%, list=12%, signal=45%
GOBP_ESTABLISHMENT_OF_MITOCHONDRION_LOCALIZATION	24	-0.56	-1.81	0.004	0.039	0.996	3563	tags=63%, list=20%, signal=78%
GOBP_ADULT_BEHAVIOR	133	-0.39	-1.81	0	0.04	0.997	2136	tags=27%, list=12%, signal=31%
GOBP_DENDRITE_DEVELOPMENT	210	-0.36	-1.81	0	0.04	0.997	3121	tags=30%, list=18%, signal=35%
GOBP_NEGATIVE_REGULATION_OF_AMINE_TRANSPORT	27	-0.54	-1.81	0.006	0.04	0.997	1298	tags=30%, list=7%, signal=32%
GOCC_VOLTAGE_GATED_SODIUM_CHANNEL_COMPLEX	17	-0.6	-1.81	0.01	0.04	0.997	2270	tags=41%, list=13%, signal=47%
GOBP_REGULATION_OF_SYNAPSE_STRUCTURE_OR_ACTIVITY	196	-0.37	-1.8	0	0.041	0.998	3864	tags=38%, list=22%, signal=48%
GOMF_CHLORIDE_TRANSMEMBRANE_TRANSPORTER_ACTIVITY	94	-0.41	-1.8	0	0.041	0.998	3636	tags=40%, list=20%, signal=51%
GOBP_REGULATION_OF_OLIGODENDROCYTE_DIFFERENTIATION	39	-0.48	-1.8	0.002	0.041	0.997	752	tags=28%, list=4%, signal=29%
GOCC_INTRINSIC_COMPONENT_OF_SYNAPTIC_VESICLE_MEMBRANE	42	-0.48	-1.8	0.002	0.041	0.998	1673	tags=31%, list=9%, signal=34%
GOMF_ANION_SODIUM_SYMPORTER_ACTIVITY	17	-0.6	-1.8	0.012	0.041	0.997	2815	tags=41%, list=16%, signal=49%
GOBP_REGULATION_OF_SYNAPTIC_PLASTICITY	175	-0.37	-1.79	0	0.042	0.998	3399	tags=34%, list=19%, signal=42%
GOBP_CALCIUM_DEPENDENT_CELL_CELL_ADHESION_VIA_PLASMA_MEMBRANE_CELL_ADHESION_MOLECULES	40	-0.49	-1.79	0.004	0.042	0.998	5141	tags=60%, list=29%, signal=84%
GOBP_ENTERIC_NERVOUS_SYSTEM_DEVELOPMENT	15	-0.62	-1.8	0.004	0.042	0.998	2169	tags=40%, list=12%, signal=46%
GOBP_CELL_JUNCTION_MAINTENANCE	35	-0.5	-1.79	0.007	0.042	0.998	1484	tags=34%, list=8%, signal=37%
GOMF_IONOTROPIC_GLUTAMATE_RECEPTOR_BINDING	19	-0.59	-1.79	0.004	0.043	0.998	2984	tags=53%, list=17%, signal=63%
GOCC_ASTROCYTE_PROJECTION	18	-0.59	-1.79	0.009	0.043	0.998	4659	tags=67%, list=26%, signal=90%
GOCC_GLIAL_CELL_PROJECTION	36	-0.49	-1.79	0.002	0.044	0.998	1692	tags=33%, list=9%, signal=37%
GOBP_POSTSYNAPTIC_MEMBRANE_ORGANIZATION	33	-0.49	-1.78	0.004	0.046	0.999	6009	tags=61%, list=34%, signal=91%
GOBP_NEGATIVE_REGULATION_OF_AMINO_ACID_TRANSPORT	15	-0.62	-1.78	0.006	0.046	0.998	1125	tags=33%, list=6%, signal=36%
GOMF_GLUTAMATE_RECEPTOR_BINDING	36	-0.48	-1.77	0.006	0.049	0.999	3632	tags=47%, list=20%, signal=59%
GOBP_RETINA_MORPHOGENESIS_IN_CAMERA_TYPE_EYE	59	-0.44	-1.77	0	0.05	1	2678	tags=29%, list=15%, signal=34%
GOBP_AXONAL_TRANSPORT_OF_MITOCHONDRION	15	-0.6	-1.77	0.002	0.05	1	3563	tags=67%, list=20%, signal=83%
GOCC_RESPIRASOME	77	-0.41	-1.77	0	0.051	1	3846	tags=31%, list=22%, signal=40%
GOMF_ORGANIC_ACID_SODIUM_SYMPORTER_ACTIVITY	32	-0.51	-1.76	0.006	0.051	1	4307	tags=53%, list=24%, signal=70%
GOCC_PROTEIN_PHOSPHATASE_TYPE_2A_COMPLEX	15	-0.61	-1.77	0.008	0.051	1	3836	tags=47%, list=22%, signal=59%
GOBP_REGULATION_OF_SYNAPTIC_TRANSMISSION_GLUTAMATERGIC	73	-0.42	-1.76	0.002	0.052	1	3959	tags=42%, list=22%, signal=54%
GOCC_MITOCHONDRIAL_LARGE_RIBOSOMAL_SUBUNIT	52	-0.44	-1.76	0.002	0.052	1	5434	tags=44%, list=31%, signal=63%
GOBP_VESICLE_DOCKING_INVOLVED_IN_EXOCYTOSIS	43	-0.47	-1.76	0.004	0.052	1	1336	tags=30%, list=7%, signal=33%
GOCC_DENDRITE_MEMBRANE	35	-0.49	-1.76	0.004	0.052	1	4364	tags=51%, list=24%, signal=68%
GOCC_U2_TYPE_CATALYTIC_STEP_2_SPLICEOSOME	28	-0.5	-1.76	0.006	0.052	1	5944	tags=57%, list=33%, signal=86%
GOCC_CATENIN_COMPLEX	30	-0.51	-1.75	0.009	0.053	1	4513	tags=57%, list=25%, signal=76%
GOCC_SCHAFFER_COLLATERAL_CA1_SYNAPSE	70	-0.42	-1.75	0	0.055	1	4356	tags=50%, list=24%, signal=66%
GOCC_NEURON_PROJECTION_MEMBRANE	51	-0.45	-1.75	0.004	0.055	1	4364	tags=51%, list=24%, signal=67%
GOCC_POTASSIUM_CHANNEL_COMPLEX	85	-0.4	-1.75	0	0.056	1	2417	tags=29%, list=14%, signal=34%
GOBP_POSITIVE_REGULATION_OF_NEUROTRANSMITTER_SECRETION	17	-0.58	-1.74	0.004	0.058	1	4089	tags=65%, list=23%, signal=84%
GOCC_EXOCYTIC_VESICLE	204	-0.35	-1.74	0	0.06	1	4152	tags=36%, list=23%, signal=47%
GOBP_REFLEX	20	-0.57	-1.74	0.006	0.06	1	1720	tags=40%, list=10%, signal=44%
GOBP_POTASSIUM_ION_EXPORT_ACROSS_PLASMA_MEMBRANE	16	-0.6	-1.74	0.012	0.06	1	2306	tags=44%, list=13%, signal=50%
GOCC_ION_CHANNEL_COMPLEX	261	-0.34	-1.73	0	0.062	1	2578	tags=28%, list=14%, signal=32%
GOCC_INTEGRAL_COMPONENT_OF_SYNAPTIC_VESICLE_MEMBRANE	30	-0.5	-1.73	0.009	0.062	1	3937	tags=50%, list=22%, signal=64%
GOBP_BUNDLE_OF_HIS_CELL_TO_PURKINJE_MYOCYTE_COMMUNICATION	15	-0.6	-1.73	0.01	0.063	1	631	tags=27%, list=4%, signal=28%
GOCC_TRANSPORTER_COMPLEX	353	-0.33	-1.72	0	0.064	1	3846	tags=34%, list=22%, signal=42%
GOBP_NEURON_MATURATION	42	-0.46	-1.72	0.002	0.064	1	1858	tags=31%, list=10%, signal=34%
GOMF_NEUROTRANSMITTER_RECEPTOR_ACTIVITY_INVOLVED_IN_REGULATION_OF_POSTSYNAPTIC_MEMBRANE_POTENTIAL	57	-0.43	-1.72	0.002	0.064	1	4760	tags=51%, list=27%, signal=69%
GOBP_PRESYNAPSE_ORGANIZATION	50	-0.44	-1.72	0.004	0.064	1	1679	tags=34%, list=9%, signal=37%
GOBP_STARTLE_RESPONSE	24	-0.52	-1.72	0.01	0.064	1	3782	tags=50%, list=21%, signal=63%
GOMF_STRUCTURAL_CONSTITUENT_OF_SYNAPSE	17	-0.57	-1.73	0.018	0.064	1	1336	tags=41%, list=7%, signal=44%
GOMF_NEUROTRANSMITTER_RECEPTOR_ACTIVITY	104	-0.38	-1.72	0	0.066	1	4356	tags=42%, list=24%, signal=56%
GOBP_SYNAPSE_MATURATION	26	-0.52	-1.72	0.006	0.066	1	4612	tags=58%, list=26%, signal=78%
GOBP_NADH_DEHYDROGENASE_COMPLEX_ASSEMBLY	41	-0.46	-1.71	0.006	0.067	1	6058	tags=61%, list=34%, signal=92%
GOBP_CEREBRAL_CORTEX_NEURON_DIFFERENTIATION	27	-0.5	-1.71	0.007	0.067	1	2350	tags=33%, list=13%, signal=38%
GOCC_NEURON_PROJECTION_TERMINUS	124	-0.37	-1.71	0	0.068	1	4392	tags=40%, list=25%, signal=53%
GOBP_DENDRITE_MORPHOGENESIS	128	-0.36	-1.7	0	0.071	1	2492	tags=27%, list=14%, signal=32%
GOBP_REGULATION_OF_MEMBRANE_POTENTIAL	386	-0.32	-1.7	0	0.071	1	4612	tags=38%, list=26%, signal=51%
GOMF_ANION_CHANNEL_ACTIVITY	77	-0.4	-1.7	0	0.071	1	3636	tags=40%, list=20%, signal=50%
GOMF_POSTSYNAPTIC_NEUROTRANSMITTER_RECEPTOR_ACTIVITY	71	-0.4	-1.71	0.004	0.071	1	4356	tags=45%, list=24%, signal=59%
GOBP_NEURONAL_ACTION_POTENTIAL	35	-0.48	-1.7	0.011	0.071	1	2414	tags=34%, list=14%, signal=40%
GOBP_REGULATION_OF_NERVOUS_SYSTEM_PROCESS	126	-0.37	-1.7	0	0.074	1	2382	tags=25%, list=13%, signal=29%
GOBP_ACTION_POTENTIAL	135	-0.36	-1.69	0	0.076	1	2504	tags=27%, list=14%, signal=31%
GOCC_NEUROTRANSMITTER_RECEPTOR_COMPLEX	40	-0.46	-1.69	0.008	0.078	1	4111	tags=45%, list=23%, signal=58%
GOBP_LIGAND_GATED_ION_CHANNEL_SIGNALING_PATHWAY	24	-0.51	-1.69	0.009	0.079	1	4111	tags=50%, list=23%, signal=65%
GOCC_SYNAPTIC_CLEFT	17	-0.57	-1.69	0.009	0.079	1	1546	tags=35%, list=9%, signal=39%
GOBP_AXON_ENSHEATHMENT_IN_CENTRAL_NERVOUS_SYSTEM	21	-0.53	-1.69	0.015	0.08	1	1424	tags=38%, list=8%, signal=41%
GOMF_CHANNEL_REGULATOR_ACTIVITY	127	-0.37	-1.68	0	0.081	1	4652	tags=42%, list=26%, signal=56%
GOBP_REGULATION_OF_POTASSIUM_ION_TRANSMEMBRANE_TRANSPORTER_ACTIVITY	57	-0.42	-1.68	0.004	0.081	1	4659	tags=49%, list=26%, signal=66%
GOMF_SYNTAXIN_1_BINDING	18	-0.56	-1.68	0.013	0.081	1	3678	tags=50%, list=21%, signal=63%
GOBP_COGNITION	273	-0.33	-1.68	0	0.082	1	2441	tags=24%, list=14%, signal=28%
GOMF_POTASSIUM_ION_TRANSMEMBRANE_TRANSPORTER_ACTIVITY	150	-0.35	-1.68	0	0.082	1	2468	tags=27%, list=14%, signal=31%
GOBP_CENTRAL_NERVOUS_SYSTEM_NEURON_DIFFERENTIATION	157	-0.35	-1.68	0	0.083	1	3782	tags=34%, list=21%, signal=42%
GOBP_NEGATIVE_REGULATION_OF_NERVOUS_SYSTEM_DEVELOPMENT	139	-0.35	-1.67	0	0.083	1	2683	tags=29%, list=15%, signal=34%
GOBP_REGULATION_OF_SODIUM_ION_TRANSMEMBRANE_TRANSPORT	63	-0.4	-1.68	0	0.083	1	3229	tags=35%, list=18%, signal=43%
GOBP_PERIPHERAL_NERVOUS_SYSTEM_DEVELOPMENT	70	-0.41	-1.67	0.005	0.083	1	1973	tags=27%, list=11%, signal=30%
GOBP_MITOCHONDRIAL_ELECTRON_TRANSPORT_CYTOCHROME_C_TO_OXYGEN	17	-0.57	-1.67	0.008	0.083	1	2177	tags=24%, list=12%, signal=27%
GOBP_LYMPHOID_PROGENITOR_CELL_DIFFERENTIATION	23	-0.51	-1.68	0.009	0.083	1	1255	tags=26%, list=7%, signal=28%
GOBP_L_GLUTAMATE_IMPORT_ACROSS_PLASMA_MEMBRANE	17	-0.55	-1.68	0.025	0.083	1	3617	tags=53%, list=20%, signal=66%
GOBP_RECEPTOR_LOCALIZATION_TO_SYNAPSE	49	-0.43	-1.67	0.009	0.084	1	3706	tags=41%, list=21%, signal=51%
GOBP_MITOCHONDRION_LOCALIZATION	39	-0.45	-1.67	0.011	0.084	1	3700	tags=46%, list=21%, signal=58%
GOBP_POSITIVE_REGULATION_OF_HEART_RATE	25	-0.5	-1.67	0.008	0.085	1	4364	tags=56%, list=24%, signal=74%
GOCC_CATION_CHANNEL_COMPLEX	195	-0.34	-1.67	0	0.086	1	2958	tags=29%, list=17%, signal=34%
GOBP_RETINA_LAYER_FORMATION	25	-0.5	-1.66	0.011	0.088	1	2678	tags=36%, list=15%, signal=42%
GOMF_OUTWARD_RECTIFIER_POTASSIUM_CHANNEL_ACTIVITY	25	-0.49	-1.66	0.009	0.089	1	1213	tags=24%, list=7%, signal=26%
GOBP_C4_DICARBOXYLATE_TRANSPORT	27	-0.5	-1.66	0.026	0.089	1	1773	tags=30%, list=10%, signal=33%
GOBP_MONOAMINE_TRANSPORT	81	-0.39	-1.66	0	0.09	1	2815	tags=27%, list=16%, signal=32%
GOBP_POSTSYNAPSE_ORGANIZATION	149	-0.35	-1.66	0	0.09	1	3114	tags=31%, list=17%, signal=37%
GOBP_ALPHA_AMINO_ACID_CATABOLIC_PROCESS	84	-0.38	-1.66	0.002	0.09	1	3611	tags=33%, list=20%, signal=42%
GOCC_CYTOCHROME_COMPLEX	29	-0.48	-1.66	0.004	0.09	1	4944	tags=38%, list=28%, signal=52%
GOMF_VOLTAGE_GATED_POTASSIUM_CHANNEL_ACTIVITY	93	-0.38	-1.65	0.004	0.09	1	4533	tags=41%, list=25%, signal=55%
GOBP_REGULATION_OF_PRESYNAPSE_ORGANIZATION	33	-0.47	-1.66	0.014	0.09	1	2492	tags=42%, list=14%, signal=49%
GOBP_NEUROMUSCULAR_JUNCTION_DEVELOPMENT	46	-0.43	-1.65	0.002	0.094	1	2098	tags=30%, list=12%, signal=34%
GOBP_PHOTORECEPTOR_CELL_DIFFERENTIATION	57	-0.41	-1.65	0.02	0.095	1	3175	tags=33%, list=18%, signal=40%
GOBP_SEGMENTATION	91	-0.38	-1.64	0.002	0.096	1	3701	tags=35%, list=21%, signal=44%
GOMF_POTASSIUM_CHANNEL_ACTIVITY	116	-0.36	-1.65	0.004	0.096	1	2468	tags=27%, list=14%, signal=31%
GOBP_LONG_TERM_SYNAPTIC_DEPRESSION	29	-0.47	-1.64	0.016	0.096	1	2031	tags=31%, list=11%, signal=35%
GOCC_AMPA_GLUTAMATE_RECEPTOR_COMPLEX	21	-0.53	-1.64	0.009	0.097	1	3797	tags=52%, list=21%, signal=66%
GOBP_CGMP_MEDIATED_SIGNALING	31	-0.46	-1.64	0.013	0.097	1	3658	tags=42%, list=21%, signal=53%
GOMF_CARBONATE_DEHYDRATASE_ACTIVITY	15	-0.57	-1.64	0.015	0.097	1	4707	tags=67%, list=26%, signal=91%
GOCC_GAP_JUNCTION	23	-0.5	-1.64	0.017	0.097	1	1687	tags=30%, list=9%, signal=34%
GOCC_TRANSPORT_VESICLE_MEMBRANE	197	-0.33	-1.63	0	0.1	1	4365	tags=35%, list=25%, signal=45%
GOMF_SOLUTE_SODIUM_SYMPORTER_ACTIVITY	74	-0.38	-1.63	0.007	0.101	1	4307	tags=38%, list=24%, signal=50%
GOBP_POSITIVE_REGULATION_OF_ANION_TRANSPORT	49	-0.42	-1.63	0.009	0.101	1	3102	tags=35%, list=17%, signal=42%
GOMF_C4_DICARBOXYLATE_TRANSMEMBRANE_TRANSPORTER_ACTIVITY	16	-0.56	-1.63	0.019	0.104	1	1773	tags=31%, list=10%, signal=35%
GOBP_PHASIC_SMOOTH_MUSCLE_CONTRACTION	21	-0.51	-1.63	0.023	0.104	1	1220	tags=29%, list=7%, signal=31%
GOMF_ATPASE_COUPLED_CATION_TRANSMEMBRANE_TRANSPORTER_ACTIVITY	52	-0.41	-1.63	0.008	0.105	1	2955	tags=37%, list=17%, signal=44%
GOBP_POSITIVE_REGULATION_OF_BEHAVIOR	25	-0.49	-1.63	0.019	0.105	1	4587	tags=48%, list=26%, signal=65%
GOMF_AMINO_ACID_TRANSMEMBRANE_TRANSPORTER_ACTIVITY	73	-0.39	-1.62	0.009	0.106	1	4314	tags=41%, list=24%, signal=54%
GOCC_DENDRITIC_SHAFT	32	-0.46	-1.62	0.013	0.107	1	3959	tags=53%, list=22%, signal=68%
GOBP_CARDIAC_MUSCLE_CELL_ACTION_POTENTIAL	73	-0.38	-1.62	0.004	0.108	1	2756	tags=30%, list=15%, signal=36%
GOBP_REGULATION_OF_ACTION_POTENTIAL	56	-0.4	-1.62	0.009	0.108	1	4680	tags=46%, list=26%, signal=63%
GOCC_MAIN_AXON	58	-0.41	-1.62	0.01	0.108	1	5680	tags=57%, list=32%, signal=83%
GOMF_MICROTUBULE_MOTOR_ACTIVITY	60	-0.4	-1.62	0.004	0.11	1	4763	tags=42%, list=27%, signal=57%
GOBP_INHIBITORY_SYNAPSE_ASSEMBLY	17	-0.53	-1.62	0.026	0.11	1	4760	tags=65%, list=27%, signal=88%
GOMF_CATION_CHLORIDE_SYMPORTER_ACTIVITY	20	-0.51	-1.61	0.023	0.112	1	2815	tags=40%, list=16%, signal=47%
GOBP_QUATERNARY_AMMONIUM_GROUP_TRANSPORT	15	-0.56	-1.61	0.024	0.112	1	1458	tags=27%, list=8%, signal=29%
GOBP_NEGATIVE_REGULATION_OF_CELL_DEVELOPMENT	167	-0.33	-1.61	0	0.113	1	2684	tags=26%, list=15%, signal=31%
GOBP_REGULATION_OF_DENDRITE_DEVELOPMENT	94	-0.37	-1.61	0.002	0.113	1	3121	tags=32%, list=18%, signal=38%
GOBP_TRANSMISSION_OF_NERVE_IMPULSE	69	-0.39	-1.61	0.01	0.113	1	2578	tags=29%, list=14%, signal=34%
GOBP_CELLULAR_COMPONENT_MAINTENANCE	55	-0.41	-1.61	0.017	0.113	1	1748	tags=27%, list=10%, signal=30%
GOBP_PROTEIN_LOCALIZATION_TO_SYNAPSE	61	-0.39	-1.61	0.007	0.114	1	3114	tags=36%, list=17%, signal=44%
GOMF_SEMAPHORIN_RECEPTOR_BINDING	23	-0.49	-1.6	0.026	0.114	1	2897	tags=43%, list=16%, signal=52%
GOBP_EPITHELIAL_CELL_FATE_COMMITMENT	15	-0.58	-1.61	0.037	0.114	1	3115	tags=53%, list=17%, signal=65%
GOBP_POTASSIUM_ION_TRANSPORT	227	-0.32	-1.6	0	0.115	1	3254	tags=28%, list=18%, signal=34%
GOBP_MEMORY	102	-0.36	-1.61	0.002	0.115	1	2530	tags=25%, list=14%, signal=30%
GOMF_NEUROPEPTIDE_RECEPTOR_BINDING	30	-0.46	-1.61	0.006	0.115	1	4396	tags=43%, list=25%, signal=57%
GOBP_FOREBRAIN_NEURON_DIFFERENTIATION	41	-0.43	-1.61	0.009	0.115	1	1580	tags=29%, list=9%, signal=32%
GOBP_POSITIVE_REGULATION_OF_ORGANIC_ACID_TRANSPORT	46	-0.42	-1.61	0.009	0.115	1	3102	tags=35%, list=17%, signal=42%
GOMF_SECONDARY_ACTIVE_MONOCARBOXYLATE_TRANSMEMBRANE_TRANSPORTER_ACTIVITY	15	-0.55	-1.6	0.03	0.115	1	1416	tags=33%, list=8%, signal=36%
GOBP_ADENYLATE_CYCLASE_MODULATING_G_PROTEIN_COUPLED_RECEPTOR_SIGNALING_PATHWAY	201	-0.32	-1.6	0	0.116	1	4177	tags=34%, list=23%, signal=44%
GOBP_NEGATIVE_REGULATION_OF_AXONOGENESIS	63	-0.39	-1.6	0.013	0.116	1	2897	tags=37%, list=16%, signal=43%
GOBP_PROXIMAL_DISTAL_PATTERN_FORMATION	34	-0.44	-1.6	0.017	0.116	1	4133	tags=41%, list=23%, signal=54%
GOBP_WALKING_BEHAVIOR	33	-0.45	-1.6	0.018	0.116	1	2558	tags=36%, list=14%, signal=42%
GOBP_URONIC_ACID_METABOLIC_PROCESS	18	-0.52	-1.6	0.026	0.116	1	1049	tags=22%, list=6%, signal=24%
GOMF_ACIDIC_AMINO_ACID_TRANSMEMBRANE_TRANSPORTER_ACTIVITY	16	-0.53	-1.6	0.022	0.119	1	4307	tags=56%, list=24%, signal=74%
GOBP_STEM_CELL_DEVELOPMENT	88	-0.36	-1.59	0.007	0.12	1	2897	tags=31%, list=16%, signal=36%
GOBP_NEUROENDOCRINE_CELL_DIFFERENTIATION	16	-0.54	-1.59	0.032	0.12	1	3857	tags=44%, list=22%, signal=56%
GOBP_AMMONIUM_ION_METABOLIC_PROCESS	23	-0.48	-1.59	0.022	0.122	1	4027	tags=39%, list=23%, signal=50%
GOBP_SODIUM_ION_TRANSMEMBRANE_TRANSPORT	164	-0.33	-1.59	0.002	0.123	1	2439	tags=26%, list=14%, signal=29%
GOCC_ANCHORED_COMPONENT_OF_MEMBRANE	147	-0.34	-1.59	0.002	0.123	1	3534	tags=29%, list=20%, signal=35%
GOBP_POSITIVE_REGULATION_OF_CELL_JUNCTION_ASSEMBLY	96	-0.36	-1.59	0.004	0.123	1	2492	tags=28%, list=14%, signal=33%
GOBP_NEURAL_CREST_CELL_DIFFERENTIATION	95	-0.36	-1.59	0.002	0.124	1	2684	tags=31%, list=15%, signal=36%
GOCC_U5_SNRNP	15	-0.54	-1.59	0.047	0.124	1	5012	tags=53%, list=28%, signal=74%
GOMF_VOLTAGE_GATED_CATION_CHANNEL_ACTIVITY	142	-0.34	-1.58	0.002	0.126	1	4562	tags=38%, list=26%, signal=51%
GOBP_DNA_LIGATION	15	-0.54	-1.58	0.036	0.127	1	3713	tags=67%, list=21%, signal=84%
GOBP_CELL_DIFFERENTIATION_IN_HINDBRAIN	22	-0.49	-1.58	0.023	0.128	1	2136	tags=27%, list=12%, signal=31%
GOBP_CELL_CELL_ADHESION_VIA_PLASMA_MEMBRANE_ADHESION_MOLECULES	238	-0.31	-1.58	0	0.129	1	3712	tags=30%, list=21%, signal=38%
GOBP_MITOCHONDRIAL_RESPIRATORY_CHAIN_COMPLEX_ASSEMBLY	59	-0.39	-1.57	0.014	0.131	1	6058	tags=54%, list=34%, signal=82%
GOBP_REGULATION_OF_POTASSIUM_ION_TRANSPORT	99	-0.35	-1.57	0.002	0.132	1	4659	tags=42%, list=26%, signal=57%
GOBP_EXOCYTIC_PROCESS	75	-0.37	-1.58	0.007	0.132	1	4089	tags=40%, list=23%, signal=52%
GOBP_AMINO_ACID_IMPORT_ACROSS_PLASMA_MEMBRANE	48	-0.41	-1.57	0.019	0.132	1	4545	tags=46%, list=26%, signal=61%
GOBP_RETINAL_GANGLION_CELL_AXON_GUIDANCE	22	-0.48	-1.57	0.033	0.132	1	4579	tags=50%, list=26%, signal=67%
GOBP_CATECHOL_CONTAINING_COMPOUND_BIOSYNTHETIC_PROCESS	21	-0.49	-1.57	0.034	0.132	1	4158	tags=48%, list=23%, signal=62%
GOBP_POSITIVE_REGULATION_OF_SYNAPTIC_TRANSMISSION	147	-0.33	-1.57	0.005	0.134	1	4089	tags=37%, list=23%, signal=48%
GOBP_GLUTAMATE_METABOLIC_PROCESS	33	-0.44	-1.57	0.019	0.135	1	2793	tags=36%, list=16%, signal=43%
GOMF_SODIUM_ION_TRANSMEMBRANE_TRANSPORTER_ACTIVITY	142	-0.33	-1.56	0	0.138	1	2571	tags=25%, list=14%, signal=29%
GOMF_VOLTAGE_GATED_CHANNEL_ACTIVITY	187	-0.32	-1.56	0	0.138	1	2578	tags=25%, list=14%, signal=28%
GOCC_INNER_MITOCHONDRIAL_MEMBRANE_PROTEIN_COMPLEX	96	-0.35	-1.56	0.002	0.138	1	3627	tags=29%, list=20%, signal=36%
GOBP_POSITIVE_REGULATION_OF_NEUROTRANSMITTER_TRANSPORT	22	-0.48	-1.56	0.018	0.138	1	4089	tags=59%, list=23%, signal=77%
GOBP_NEUROTRANSMITTER_RECEPTOR_TRANSPORT	20	-0.5	-1.56	0.019	0.138	1	1554	tags=35%, list=9%, signal=38%
GOCC_SPANNING_COMPONENT_OF_MEMBRANE	23	-0.47	-1.56	0.023	0.138	1	1300	tags=26%, list=7%, signal=28%
GOCC_CUL2_RING_UBIQUITIN_LIGASE_COMPLEX	17	-0.53	-1.56	0.036	0.138	1	2973	tags=41%, list=17%, signal=49%
GOBP_REGULATION_OF_UBIQUITIN_PROTEIN_LIGASE_ACTIVITY	23	-0.48	-1.56	0.015	0.143	1	3782	tags=35%, list=21%, signal=44%
GOCC_CHLORIDE_CHANNEL_COMPLEX	46	-0.41	-1.55	0.019	0.145	1	2535	tags=37%, list=14%, signal=43%
GOBP_NEUROTRANSMITTER_UPTAKE	43	-0.41	-1.55	0.024	0.145	1	1689	tags=26%, list=9%, signal=28%
GOBP_REGULATION_OF_CIRCADIAN_SLEEP_WAKE_CYCLE	18	-0.52	-1.55	0.027	0.145	1	4581	tags=50%, list=26%, signal=67%
GOMF_ORGANIC_ACID_TRANSMEMBRANE_TRANSPORTER_ACTIVITY	146	-0.33	-1.55	0.002	0.147	1	4353	tags=36%, list=24%, signal=48%
GOCC_SODIUM_CHANNEL_COMPLEX	25	-0.47	-1.55	0.034	0.147	1	2414	tags=32%, list=14%, signal=37%
GOBP_CELLULAR_AMINO_ACID_CATABOLIC_PROCESS	100	-0.34	-1.55	0.007	0.148	1	5261	tags=44%, list=30%, signal=62%
GOMF_AMINO_ACID_BINDING	48	-0.4	-1.55	0.016	0.148	1	2331	tags=27%, list=13%, signal=31%
GOBP_CELL_DIFFERENTIATION_IN_SPINAL_CORD	44	-0.4	-1.55	0.017	0.149	1	1718	tags=27%, list=10%, signal=30%
GOBP_REGULATION_OF_MYELINATION	42	-0.42	-1.54	0.026	0.149	1	3782	tags=38%, list=21%, signal=48%
GOBP_SODIUM_ION_TRANSPORT	223	-0.31	-1.54	0	0.15	1	2571	tags=24%, list=14%, signal=28%
GOMF_GATED_CHANNEL_ACTIVITY	300	-0.3	-1.54	0	0.15	1	2578	tags=24%, list=14%, signal=28%
GOBP_NEGATIVE_REGULATION_OF_GLIAL_CELL_DIFFERENTIATION	23	-0.47	-1.54	0.02	0.15	1	1182	tags=26%, list=7%, signal=28%
GOCC_PROTON_TRANSPORTING_V_TYPE_ATPASE_COMPLEX	25	-0.47	-1.55	0.035	0.15	1	2955	tags=36%, list=17%, signal=43%
GOBP_AMINO_ACID_TRANSMEMBRANE_TRANSPORT	90	-0.35	-1.54	0.004	0.151	1	4314	tags=39%, list=24%, signal=51%
GOBP_REGULATION_OF_POSTSYNAPSE_ORGANIZATION	78	-0.36	-1.54	0.01	0.151	1	4005	tags=38%, list=22%, signal=49%
GOBP_NEUROTRANSMITTER_REUPTAKE	35	-0.43	-1.54	0.025	0.151	1	1482	tags=26%, list=8%, signal=28%
GOBP_AUTONOMIC_NERVOUS_SYSTEM_DEVELOPMENT	46	-0.4	-1.55	0.029	0.151	1	2683	tags=30%, list=15%, signal=36%
GOBP_REGULATION_OF_CELLULAR_RESPONSE_TO_VASCULAR_ENDOTHELIAL_GROWTH_FACTOR_STIMULUS	21	-0.48	-1.54	0.037	0.151	1	2895	tags=43%, list=16%, signal=51%
GOBP_NOTCH_SIGNALING_PATHWAY	158	-0.32	-1.54	0	0.152	1	2450	tags=25%, list=14%, signal=28%
GOBP_NEUROMUSCULAR_PROCESS	131	-0.33	-1.54	0.004	0.152	1	2157	tags=22%, list=12%, signal=25%
GOBP_NEUROPEPTIDE_SIGNALING_PATHWAY	98	-0.35	-1.54	0.009	0.153	1	5140	tags=42%, list=29%, signal=58%
GOBP_REGULATION_OF_INSULIN_SECRETION_INVOLVED_IN_CELLULAR_RESPONSE_TO_GLUCOSE_STIMULUS	40	-0.42	-1.54	0.017	0.153	1	2491	tags=30%, list=14%, signal=35%
GOBP_VASCULAR_TRANSPORT	86	-0.35	-1.53	0.005	0.155	1	4659	tags=47%, list=26%, signal=63%
GOCC_RESPIRATORY_CHAIN_COMPLEX_IV	21	-0.48	-1.53	0.031	0.155	1	3592	tags=33%, list=20%, signal=42%
GOCC_NEURON_SPINE	153	-0.32	-1.53	0	0.157	1	2338	tags=24%, list=13%, signal=27%
GOCC_ORGANELLAR_RIBOSOME	83	-0.35	-1.53	0.005	0.157	1	3064	tags=25%, list=17%, signal=30%
GOBP_METENCEPHALON_DEVELOPMENT	101	-0.34	-1.53	0.006	0.157	1	3365	tags=27%, list=19%, signal=33%
GOBP_CHLORIDE_TRANSPORT	106	-0.35	-1.53	0.005	0.158	1	4353	tags=42%, list=24%, signal=55%
GOBP_REGULATION_OF_HEART_RATE	98	-0.34	-1.53	0.007	0.158	1	4680	tags=41%, list=26%, signal=55%
GOBP_SPINAL_CORD_DEVELOPMENT	88	-0.35	-1.53	0.011	0.158	1	2635	tags=30%, list=15%, signal=35%
GOCC_PROTON_TRANSPORTING_TWO_SECTOR_ATPASE_COMPLEX	26	-0.45	-1.53	0.039	0.158	1	2955	tags=35%, list=17%, signal=41%
GOBP_TONGUE_DEVELOPMENT	17	-0.52	-1.53	0.046	0.158	1	1613	tags=29%, list=9%, signal=32%
GOBP_MULTICELLULAR_ORGANISMAL_SIGNALING	156	-0.32	-1.53	0.002	0.16	1	4680	tags=40%, list=26%, signal=53%
GOBP_PROTEIN_NEDDYLATION	24	-0.46	-1.52	0.044	0.16	1	2745	tags=33%, list=15%, signal=39%
GOBP_NEPHRON_TUBULE_FORMATION	20	-0.5	-1.53	0.052	0.16	1	2591	tags=35%, list=15%, signal=41%
GOBP_EYE_PHOTORECEPTOR_CELL_DIFFERENTIATION	45	-0.4	-1.52	0.021	0.161	1	2377	tags=27%, list=13%, signal=31%
GOMF_EXTRACELLULAR_LIGAND_GATED_ION_CHANNEL_ACTIVITY	69	-0.37	-1.52	0.011	0.162	1	4111	tags=41%, list=23%, signal=53%
GOBP_PHENOL_CONTAINING_COMPOUND_BIOSYNTHETIC_PROCESS	43	-0.4	-1.52	0.019	0.162	1	4158	tags=35%, list=23%, signal=45%
GOCC_NODE_OF_RANVIER	16	-0.52	-1.52	0.037	0.162	1	6167	tags=69%, list=35%, signal=105%
GOBP_ENSHEATHMENT_OF_NEURONS	130	-0.33	-1.52	0.004	0.164	1	2382	tags=25%, list=13%, signal=29%
GOBP_LIMBIC_SYSTEM_DEVELOPMENT	104	-0.34	-1.52	0.007	0.164	1	3563	tags=33%, list=20%, signal=41%
GOBP_CARDIAC_RIGHT_VENTRICLE_MORPHOGENESIS	20	-0.49	-1.52	0.047	0.167	1	1255	tags=35%, list=7%, signal=38%
GOBP_BIOLOGICAL_PROCESS_INVOLVED_IN_INTRASPECIES_INTERACTION_BETWEEN_ORGANISMS	49	-0.39	-1.51	0.011	0.168	1	1825	tags=22%, list=10%, signal=25%
GOMF_MONOCARBOXYLIC_ACID_TRANSMEMBRANE_TRANSPORTER_ACTIVITY	52	-0.38	-1.51	0.015	0.171	1	4333	tags=40%, list=24%, signal=53%
GOBP_NEGATIVE_REGULATION_OF_GLIOGENESIS	38	-0.41	-1.51	0.03	0.171	1	2467	tags=29%, list=14%, signal=34%
GOBP_CEREBELLAR_CORTEX_FORMATION	24	-0.46	-1.51	0.041	0.173	1	2136	tags=25%, list=12%, signal=28%
GOMF_PASSIVE_TRANSMEMBRANE_TRANSPORTER_ACTIVITY	419	-0.28	-1.51	0	0.176	1	2578	tags=23%, list=14%, signal=26%
GOBP_ADULT_LOCOMOTORY_BEHAVIOR	73	-0.36	-1.5	0.013	0.176	1	2660	tags=29%, list=15%, signal=34%
GOBP_EXPORT_ACROSS_PLASMA_MEMBRANE	59	-0.37	-1.51	0.024	0.176	1	4206	tags=42%, list=24%, signal=55%
GOBP_CYCLIC_NUCLEOTIDE_METABOLIC_PROCESS	37	-0.41	-1.5	0.039	0.176	1	1744	tags=27%, list=10%, signal=30%
GOBP_VOCALIZATION_BEHAVIOR	16	-0.52	-1.5	0.061	0.176	1	1825	tags=38%, list=10%, signal=42%
GOBP_POSITIVE_REGULATION_OF_BLOOD_CIRCULATION	37	-0.41	-1.5	0.03	0.18	1	4581	tags=46%, list=26%, signal=62%
GOBP_FOREBRAIN_DEVELOPMENT	341	-0.29	-1.5	0	0.181	1	3796	tags=30%, list=21%, signal=37%
GOBP_REGULATION_OF_ORGANIC_ACID_TRANSPORT	72	-0.35	-1.5	0.009	0.181	1	2568	tags=26%, list=14%, signal=31%
GOBP_AXIS_SPECIFICATION	83	-0.35	-1.5	0.012	0.181	1	1756	tags=20%, list=10%, signal=23%
GOBP_SOMITE_DEVELOPMENT	74	-0.35	-1.5	0.021	0.181	1	2675	tags=27%, list=15%, signal=32%
GOBP_VESICLE_FUSION_TO_PLASMA_MEMBRANE	17	-0.5	-1.5	0.047	0.181	1	3975	tags=53%, list=22%, signal=68%
GOBP_DETECTION_OF_LIGHT_STIMULUS_INVOLVED_IN_SENSORY_PERCEPTION	20	-0.49	-1.5	0.056	0.181	1	3053	tags=40%, list=17%, signal=48%
GOBP_SOMITOGENESIS	56	-0.37	-1.5	0.011	0.182	1	2960	tags=29%, list=17%, signal=34%
GOBP_ATP_SYNTHESIS_COUPLED_ELECTRON_TRANSPORT	75	-0.36	-1.5	0.019	0.182	1	6058	tags=43%, list=34%, signal=64%
GOBP_TELENCEPHALON_DEVELOPMENT	220	-0.3	-1.49	0.002	0.183	1	3796	tags=31%, list=21%, signal=39%
GOCC_LARGE_RIBOSOMAL_SUBUNIT	106	-0.33	-1.49	0.009	0.183	1	5537	tags=37%, list=31%, signal=53%
GOMF_ESTRADIOL_17_BETA_DEHYDROGENASE_ACTIVITY	15	-0.52	-1.49	0.068	0.183	1	4964	tags=60%, list=28%, signal=83%
GOBP_SPLICEOSOMAL_SNRNP_ASSEMBLY	33	-0.42	-1.49	0.032	0.184	1	3770	tags=30%, list=21%, signal=38%
GOBP_CAMERA_TYPE_EYE_PHOTORECEPTOR_CELL_DIFFERENTIATION	28	-0.44	-1.49	0.044	0.187	1	2377	tags=25%, list=13%, signal=29%
GOBP_REGULATION_OF_DELAYED_RECTIFIER_POTASSIUM_CHANNEL_ACTIVITY	17	-0.49	-1.49	0.051	0.19	1	4577	tags=59%, list=26%, signal=79%
GOCC_MITOCHONDRIAL_PROTEIN_CONTAINING_COMPLEX	222	-0.29	-1.49	0.005	0.191	1	4724	tags=32%, list=27%, signal=44%
GOBP_POSITIVE_REGULATION_OF_CALCIUM_ION_DEPENDENT_EXOCYTOSIS	16	-0.5	-1.49	0.058	0.191	1	1217	tags=25%, list=7%, signal=27%
GOBP_REGULATION_OF_LONG_TERM_NEURONAL_SYNAPTIC_PLASTICITY	22	-0.46	-1.48	0.045	0.192	1	609	tags=23%, list=3%, signal=24%
GOCC_CLATHRIN_VESICLE_COAT	28	-0.43	-1.48	0.053	0.192	1	3622	tags=36%, list=20%, signal=45%
GOBP_AXON_DEVELOPMENT	451	-0.27	-1.48	0	0.193	1	2711	tags=24%, list=15%, signal=28%
GOBP_GLIAL_CELL_DIFFERENTIATION	202	-0.3	-1.48	0.003	0.193	1	1602	tags=20%, list=9%, signal=22%
GOMF_INORGANIC_ANION_TRANSMEMBRANE_TRANSPORTER_ACTIVITY	145	-0.31	-1.48	0	0.194	1	2922	tags=28%, list=16%, signal=33%
GOBP_VENTRICULAR_SEPTUM_DEVELOPMENT	67	-0.36	-1.48	0.026	0.195	1	1777	tags=24%, list=10%, signal=26%
GOCC_DISTAL_AXON	256	-0.29	-1.48	0	0.197	1	4459	tags=36%, list=25%, signal=48%
GOCC_DENSE_CORE_GRANULE	26	-0.44	-1.48	0.054	0.197	1	3940	tags=54%, list=22%, signal=69%
GOMF_NOTCH_BINDING	21	-0.46	-1.48	0.054	0.197	1	806	tags=24%, list=5%, signal=25%
GOMF_METAL_ION_TRANSMEMBRANE_TRANSPORTER_ACTIVITY	399	-0.27	-1.47	0	0.201	1	2964	tags=25%, list=17%, signal=29%
GOBP_PROTEIN_K48_LINKED_UBIQUITINATION	61	-0.37	-1.47	0.034	0.201	1	2524	tags=30%, list=14%, signal=34%
GOBP_VISUAL_BEHAVIOR	48	-0.38	-1.47	0.037	0.201	1	1256	tags=21%, list=7%, signal=22%
GOBP_FOREBRAIN_GENERATION_OF_NEURONS	49	-0.37	-1.47	0.039	0.201	1	1580	tags=24%, list=9%, signal=27%
GOBP_LATE_ENDOSOME_TO_LYSOSOME_TRANSPORT	19	-0.47	-1.47	0.042	0.201	1	4297	tags=47%, list=24%, signal=62%
GOBP_NEGATIVE_REGULATION_OF_MICROTUBULE_POLYMERIZATION_OR_DEPOLYMERIZATION	34	-0.42	-1.47	0.043	0.201	1	2340	tags=29%, list=13%, signal=34%
GOBP_PHOSPHATIDYLINOSITOL_3_PHOSPHATE_BIOSYNTHETIC_PROCESS	19	-0.48	-1.47	0.047	0.201	1	3564	tags=37%, list=20%, signal=46%
GOMF_RNA_POLYMERASE_ACTIVITY	26	-0.44	-1.47	0.05	0.201	1	2325	tags=35%, list=13%, signal=40%
GOBP_EXCITATORY_SYNAPSE_ASSEMBLY	24	-0.44	-1.47	0.053	0.201	1	4324	tags=50%, list=24%, signal=66%
GOBP_RETROGRADE_AXONAL_TRANSPORT	17	-0.49	-1.47	0.06	0.202	1	3703	tags=53%, list=21%, signal=67%
GOBP_RETINA_DEVELOPMENT_IN_CAMERA_TYPE_EYE	148	-0.31	-1.47	0.005	0.203	1	2713	tags=25%, list=15%, signal=29%
GOBP_MESENCHYMAL_CELL_MIGRATION	61	-0.36	-1.47	0.019	0.203	1	2897	tags=31%, list=16%, signal=37%
GOBP_MITOCHONDRIAL_TRANSLATION	115	-0.32	-1.47	0.005	0.205	1	3142	tags=24%, list=18%, signal=29%
GOMF_SIALYLTRANSFERASE_ACTIVITY	19	-0.47	-1.47	0.063	0.205	1	2622	tags=37%, list=15%, signal=43%
GOBP_REGULATION_OF_CARDIAC_MUSCLE_CONTRACTION	72	-0.35	-1.46	0.026	0.206	1	1744	tags=21%, list=10%, signal=23%
GOBP_POSITIVE_REGULATION_OF_VOLTAGE_GATED_POTASSIUM_CHANNEL_ACTIVITY	15	-0.51	-1.46	0.077	0.206	1	4516	tags=60%, list=25%, signal=80%
GOMF_ACTIVE_ION_TRANSMEMBRANE_TRANSPORTER_ACTIVITY	260	-0.29	-1.46	0	0.207	1	4307	tags=32%, list=24%, signal=41%
GOBP_OXIDATIVE_PHOSPHORYLATION	95	-0.33	-1.45	0.019	0.207	1	5922	tags=43%, list=33%, signal=64%
GOBP_REGULATION_OF_ANION_TRANSPORT	88	-0.34	-1.46	0.024	0.207	1	4089	tags=33%, list=23%, signal=43%
GOBP_CATECHOL_CONTAINING_COMPOUND_METABOLIC_PROCESS	51	-0.37	-1.46	0.025	0.207	1	4364	tags=37%, list=24%, signal=49%
GOBP_REGULATION_OF_DENDRITIC_SPINE_DEVELOPMENT	48	-0.38	-1.46	0.027	0.207	1	4005	tags=40%, list=22%, signal=51%
GOBP_VESICLE_DOCKING	62	-0.35	-1.46	0.028	0.207	1	1336	tags=23%, list=7%, signal=24%
GOBP_REGULATION_OF_NOTCH_SIGNALING_PATHWAY	78	-0.34	-1.46	0.036	0.207	1	2158	tags=24%, list=12%, signal=28%
GOBP_VENTRAL_SPINAL_CORD_DEVELOPMENT	41	-0.39	-1.45	0.038	0.207	1	1837	tags=24%, list=10%, signal=27%
GOMF_CALCIUM_CHANNEL_REGULATOR_ACTIVITY	41	-0.39	-1.46	0.044	0.207	1	3247	tags=34%, list=18%, signal=42%
GOMF_VOLTAGE_GATED_SODIUM_CHANNEL_ACTIVITY	25	-0.43	-1.46	0.048	0.207	1	2380	tags=36%, list=13%, signal=41%
GOMF_INWARD_RECTIFIER_POTASSIUM_CHANNEL_ACTIVITY	26	-0.43	-1.46	0.052	0.207	1	4740	tags=54%, list=27%, signal=73%
GOCC_DYNACTIN_COMPLEX	15	-0.51	-1.46	0.054	0.207	1	2811	tags=47%, list=16%, signal=55%
GOBP_SIALYLATION	19	-0.47	-1.46	0.056	0.207	1	2622	tags=37%, list=15%, signal=43%
GOBP_REGULATION_OF_ION_TRANSMEMBRANE_TRANSPORT	449	-0.27	-1.46	0	0.208	1	3254	tags=25%, list=18%, signal=30%
GOBP_NEURON_PROJECTION_GUIDANCE	223	-0.29	-1.46	0.005	0.208	1	3542	tags=30%, list=20%, signal=36%
GOBP_GLIAL_CELL_DEVELOPMENT	102	-0.33	-1.46	0.009	0.208	1	2191	tags=26%, list=12%, signal=30%
GOBP_NEGATIVE_REGULATION_OF_NEURON_PROJECTION_DEVELOPMENT	127	-0.31	-1.46	0.011	0.208	1	2897	tags=28%, list=16%, signal=33%
GOBP_PROTEIN_LOCALIZATION_TO_POSTSYNAPSE	31	-0.41	-1.46	0.039	0.208	1	2855	tags=32%, list=16%, signal=38%
GOBP_MEMBRANE_DEPOLARIZATION_DURING_ACTION_POTENTIAL	35	-0.4	-1.46	0.041	0.208	1	2270	tags=26%, list=13%, signal=29%
GOBP_NEGATIVE_REGULATION_OF_ANION_TRANSPORT	21	-0.46	-1.46	0.051	0.208	1	1816	tags=29%, list=10%, signal=32%
GOBP_NEGATIVE_REGULATION_OF_VASCULAR_PERMEABILITY	15	-0.51	-1.46	0.06	0.208	1	2568	tags=40%, list=14%, signal=47%
GOBP_REGULATION_OF_CATION_CHANNEL_ACTIVITY	159	-0.3	-1.45	0.005	0.209	1	4612	tags=41%, list=26%, signal=55%
GOBP_NEURON_PROJECTION_EXTENSION	164	-0.3	-1.45	0.009	0.209	1	3007	tags=28%, list=17%, signal=33%
GOBP_REGULATION_OF_VASCULAR_PERMEABILITY	41	-0.39	-1.45	0.03	0.209	1	3021	tags=32%, list=17%, signal=38%
GOCC_CALYX_OF_HELD	15	-0.5	-1.45	0.067	0.209	1	3621	tags=40%, list=20%, signal=50%
GOBP_REGULATED_EXOCYTOSIS	225	-0.29	-1.45	0.01	0.21	1	4139	tags=33%, list=23%, signal=43%
GOBP_EXCRETION	36	-0.4	-1.45	0.039	0.21	1	3229	tags=33%, list=18%, signal=41%
GOBP_CELL_JUNCTION_ASSEMBLY	386	-0.27	-1.45	0	0.212	1	3914	tags=32%, list=22%, signal=40%
GOBP_POSITIVE_REGULATION_OF_NEURON_DIFFERENTIATION	77	-0.34	-1.45	0.018	0.214	1	3391	tags=27%, list=19%, signal=34%
GOBP_REGULATION_OF_AMPA_RECEPTOR_ACTIVITY	20	-0.47	-1.45	0.068	0.214	1	4612	tags=60%, list=26%, signal=81%
GOBP_CYCLIC_NUCLEOTIDE_MEDIATED_SIGNALING	77	-0.34	-1.45	0.015	0.215	1	4464	tags=36%, list=25%, signal=48%
GOBP_NEGATIVE_REGULATION_OF_NUCLEAR_DIVISION	54	-0.36	-1.44	0.048	0.215	1	5052	tags=39%, list=28%, signal=54%
GOMF_SODIUM_CHANNEL_REGULATOR_ACTIVITY	36	-0.39	-1.44	0.048	0.215	1	4885	tags=44%, list=27%, signal=61%
GOMF_PHOSPHATIDYLINOSITOL_MONOPHOSPHATE_PHOSPHATASE_ACTIVITY	18	-0.48	-1.44	0.063	0.215	1	4797	tags=50%, list=27%, signal=68%
GOMF_PYROPHOSPHATE_HYDROLYSIS_DRIVEN_PROTON_TRANSMEMBRANE_TRANSPORTER_ACTIVITY	26	-0.43	-1.44	0.063	0.215	1	2955	tags=35%, list=17%, signal=41%
GOBP_REGULATION_OF_NERVOUS_SYSTEM_DEVELOPMENT	403	-0.27	-1.44	0	0.218	1	2492	tags=22%, list=14%, signal=25%
GOBP_HORMONE_TRANSPORT	269	-0.28	-1.44	0.003	0.218	1	4603	tags=34%, list=26%, signal=45%
GOBP_REGULATION_OF_TRANSPORTER_ACTIVITY	255	-0.28	-1.44	0.005	0.218	1	4659	tags=38%, list=26%, signal=51%
GOMF_PHOSPHATASE_INHIBITOR_ACTIVITY	34	-0.4	-1.44	0.053	0.218	1	2224	tags=29%, list=12%, signal=34%
GOBP_POSITIVE_REGULATION_OF_OLIGODENDROCYTE_DIFFERENTIATION	22	-0.45	-1.44	0.075	0.218	1	626	tags=23%, list=4%, signal=24%
GOBP_REGULATION_OF_SODIUM_ION_TRANSPORT	81	-0.34	-1.44	0.024	0.22	1	3229	tags=30%, list=18%, signal=36%
GOBP_COCHLEA_DEVELOPMENT	46	-0.37	-1.44	0.05	0.22	1	4760	tags=41%, list=27%, signal=56%
GOBP_ADENYLATE_CYCLASE_ACTIVATING_G_PROTEIN_COUPLED_RECEPTOR_SIGNALING_PATHWAY	116	-0.32	-1.44	0.03	0.222	1	3599	tags=31%, list=20%, signal=39%
GOMF_L_AMINO_ACID_TRANSMEMBRANE_TRANSPORTER_ACTIVITY	56	-0.35	-1.43	0.03	0.222	1	4545	tags=39%, list=26%, signal=53%
GOBP_CYCLIC_NUCLEOTIDE_BIOSYNTHETIC_PROCESS	19	-0.47	-1.44	0.079	0.222	1	1693	tags=32%, list=10%, signal=35%
GOBP_REGULATION_OF_NEURON_PROJECTION_DEVELOPMENT	395	-0.27	-1.43	0	0.223	1	2897	tags=25%, list=16%, signal=29%
GOBP_NEUROTRANSMITTER_RECEPTOR_INTERNALIZATION	25	-0.44	-1.43	0.052	0.223	1	3706	tags=40%, list=21%, signal=50%
GOMF_CYCLASE_ACTIVITY	16	-0.47	-1.43	0.074	0.223	1	3603	tags=44%, list=20%, signal=55%
GOBP_ADENYLATE_CYCLASE_INHIBITING_G_PROTEIN_COUPLED_RECEPTOR_SIGNALING_PATHWAY	70	-0.35	-1.43	0.034	0.225	1	1902	tags=24%, list=11%, signal=27%
GOBP_REGULATION_OF_MEMBRANE_DEPOLARIZATION	41	-0.38	-1.43	0.036	0.225	1	2776	tags=32%, list=16%, signal=37%
GOBP_NEUROEPITHELIAL_CELL_DIFFERENTIATION	31	-0.41	-1.43	0.045	0.225	1	2191	tags=29%, list=12%, signal=33%
GOBP_PERIPHERAL_NERVOUS_SYSTEM_NEURON_DIFFERENTIATION	15	-0.49	-1.43	0.065	0.225	1	1973	tags=40%, list=11%, signal=45%
GOBP_GLYCOSPHINGOLIPID_BIOSYNTHETIC_PROCESS	31	-0.41	-1.43	0.067	0.225	1	2622	tags=32%, list=15%, signal=38%
GOBP_REGULATION_OF_CYTOSOLIC_CALCIUM_ION_CONCENTRATION	47	-0.37	-1.43	0.042	0.226	1	4652	tags=45%, list=26%, signal=60%
GOMF_STEROID_DEHYDROGENASE_ACTIVITY	32	-0.4	-1.43	0.05	0.226	1	3349	tags=34%, list=19%, signal=42%
GOBP_POSITIVE_REGULATION_OF_NOTCH_SIGNALING_PATHWAY	39	-0.39	-1.43	0.062	0.226	1	1777	tags=21%, list=10%, signal=23%
GOBP_CELL_PROLIFERATION_INVOLVED_IN_HEART_MORPHOGENESIS	21	-0.45	-1.43	0.081	0.226	1	2008	tags=33%, list=11%, signal=38%
GOCC_CULLIN_RING_UBIQUITIN_LIGASE_COMPLEX	131	-0.31	-1.43	0.012	0.227	1	3595	tags=30%, list=20%, signal=37%
GOCC_U2_TYPE_SPLICEOSOMAL_COMPLEX	77	-0.33	-1.43	0.027	0.227	1	4698	tags=36%, list=26%, signal=49%
GOBP_VENTRICULAR_SEPTUM_MORPHOGENESIS	39	-0.39	-1.43	0.053	0.227	1	2191	tags=28%, list=12%, signal=32%
GOBP_NEURON_PROJECTION_EXTENSION_INVOLVED_IN_NEURON_PROJECTION_GUIDANCE	36	-0.39	-1.43	0.059	0.227	1	2897	tags=36%, list=16%, signal=43%
GOBP_NEGATIVE_REGULATION_OF_ORGANIC_ACID_TRANSPORT	22	-0.45	-1.43	0.068	0.227	1	1442	tags=27%, list=8%, signal=30%
GOBP_SYNAPTIC_VESICLE_MEMBRANE_ORGANIZATION	22	-0.44	-1.43	0.07	0.227	1	3975	tags=50%, list=22%, signal=64%
GOBP_SNARE_COMPLEX_ASSEMBLY	21	-0.44	-1.42	0.075	0.227	1	1612	tags=24%, list=9%, signal=26%
GOCC_MICROBODY_MEMBRANE	57	-0.36	-1.42	0.03	0.23	1	5187	tags=47%, list=29%, signal=67%
GOBP_NEGATIVE_REGULATION_OF_NOTCH_SIGNALING_PATHWAY	31	-0.41	-1.42	0.06	0.231	1	2105	tags=32%, list=12%, signal=37%
GOCC_NEURON_PROJECTION_CYTOPLASM	80	-0.33	-1.42	0.04	0.236	1	4179	tags=39%, list=23%, signal=50%
GOBP_ESTABLISHMENT_OF_EPITHELIAL_CELL_POLARITY	28	-0.41	-1.42	0.073	0.236	1	3736	tags=43%, list=21%, signal=54%
GOBP_NUCLEAR_TRANSCRIBED_MRNA_CATABOLIC_PROCESS_EXONUCLEOLYTIC	17	-0.47	-1.42	0.089	0.237	1	5636	tags=59%, list=32%, signal=86%
GOBP_SENSORY_PERCEPTION_OF_PAIN	92	-0.32	-1.41	0.022	0.242	1	2468	tags=26%, list=14%, signal=30%
GOBP_CEREBELLAR_PURKINJE_CELL_LAYER_DEVELOPMENT	24	-0.44	-1.41	0.067	0.245	1	2888	tags=25%, list=16%, signal=30%
GOMF_TRANSMEMBRANE_RECEPTOR_PROTEIN_PHOSPHATASE_ACTIVITY	17	-0.47	-1.41	0.082	0.245	1	2892	tags=41%, list=16%, signal=49%
GOBP_REPRODUCTIVE_BEHAVIOR	43	-0.37	-1.41	0.047	0.246	1	3102	tags=33%, list=17%, signal=39%
GOBP_PALLIUM_DEVELOPMENT	146	-0.29	-1.41	0.017	0.248	1	3796	tags=31%, list=21%, signal=39%
GOBP_NEGATIVE_REGULATION_OF_SODIUM_ION_TRANSPORT	19	-0.45	-1.41	0.078	0.248	1	3229	tags=37%, list=18%, signal=45%
GOBP_ANION_TRANSMEMBRANE_TRANSPORT	239	-0.28	-1.41	0.008	0.249	1	4353	tags=35%, list=24%, signal=46%
GOCC_RIBOSOME	199	-0.29	-1.41	0.016	0.249	1	4647	tags=30%, list=26%, signal=40%
GOCC_KINESIN_COMPLEX	44	-0.37	-1.41	0.05	0.249	1	4763	tags=41%, list=27%, signal=56%
GOBP_PEROXISOME_ORGANIZATION	29	-0.41	-1.41	0.078	0.249	1	6061	tags=59%, list=34%, signal=89%
GOBP_POSITIVE_REGULATION_OF_CARDIAC_MUSCLE_CELL_PROLIFERATION	21	-0.44	-1.4	0.086	0.251	1	1245	tags=29%, list=7%, signal=31%
GOMF_PRIMARY_ACTIVE_TRANSMEMBRANE_TRANSPORTER_ACTIVITY	153	-0.29	-1.4	0.014	0.254	1	3690	tags=29%, list=21%, signal=37%
GOBP_FEAR_RESPONSE	41	-0.38	-1.4	0.069	0.254	1	3285	tags=32%, list=18%, signal=39%
GOMF_PHOSPHATIDYLINOSITOL_PHOSPHATE_KINASE_ACTIVITY	15	-0.49	-1.4	0.091	0.254	1	1639	tags=27%, list=9%, signal=29%
GOMF_ANION_TRANSMEMBRANE_TRANSPORTER_ACTIVITY	270	-0.27	-1.39	0.005	0.263	1	4353	tags=34%, list=24%, signal=45%
GOBP_SENSORY_PERCEPTION_OF_MECHANICAL_STIMULUS	152	-0.29	-1.39	0.013	0.263	1	3677	tags=30%, list=21%, signal=37%
GOBP_CELL_FATE_SPECIFICATION	102	-0.31	-1.39	0.025	0.263	1	2495	tags=23%, list=14%, signal=26%
GOBP_MITOCHONDRIAL_CALCIUM_ION_HOMEOSTASIS	16	-0.48	-1.39	0.109	0.263	1	3898	tags=50%, list=22%, signal=64%
GOBP_EAR_DEVELOPMENT	199	-0.28	-1.39	0.009	0.264	1	2594	tags=23%, list=15%, signal=26%
GOBP_REGULATION_OF_NEURON_DIFFERENTIATION	168	-0.29	-1.39	0.019	0.264	1	2268	tags=19%, list=13%, signal=22%
GOCC_SWI_SNF_COMPLEX	28	-0.4	-1.39	0.069	0.264	1	2240	tags=25%, list=13%, signal=29%
GOBP_REGULATION_OF_CARDIAC_MUSCLE_CONTRACTION_BY_CALCIUM_ION_SIGNALING	24	-0.43	-1.39	0.085	0.264	1	4069	tags=42%, list=23%, signal=54%
GOMF_NEUROTRANSMITTER_TRANSMEMBRANE_TRANSPORTER_ACTIVITY	19	-0.46	-1.39	0.101	0.264	1	5800	tags=63%, list=33%, signal=94%
GOMF_CLATHRIN_BINDING	63	-0.34	-1.39	0.047	0.265	1	3622	tags=29%, list=20%, signal=36%
GOBP_REGULATION_OF_CALCIUM_ION_DEPENDENT_EXOCYTOSIS	39	-0.37	-1.39	0.063	0.265	1	2756	tags=28%, list=15%, signal=33%
GOBP_BEHAVIORAL_DEFENSE_RESPONSE	36	-0.39	-1.39	0.064	0.265	1	2414	tags=25%, list=14%, signal=29%
GOBP_REGULATION_OF_PROTEIN_KINASE_C_SIGNALING	18	-0.46	-1.39	0.083	0.265	1	1394	tags=22%, list=8%, signal=24%
GOMF_GAP_JUNCTION_CHANNEL_ACTIVITY	16	-0.48	-1.39	0.097	0.265	1	1687	tags=25%, list=9%, signal=28%
GOBP_NEGATIVE_REGULATION_OF_CELL_PROJECTION_ORGANIZATION	167	-0.29	-1.39	0.012	0.27	1	3121	tags=26%, list=18%, signal=31%
GOBP_ORGANELLE_TRANSPORT_ALONG_MICROTUBULE	66	-0.33	-1.39	0.04	0.27	1	3864	tags=39%, list=22%, signal=50%
GOBP_REGULATION_OF_SPROUTING_ANGIOGENESIS	34	-0.38	-1.39	0.073	0.27	1	2566	tags=32%, list=14%, signal=38%
GOBP_NEUROMUSCULAR_SYNAPTIC_TRANSMISSION	25	-0.42	-1.38	0.082	0.27	1	3536	tags=36%, list=20%, signal=45%
GOCC_CYTOPLASMIC_REGION	201	-0.28	-1.38	0.015	0.271	1	3062	tags=24%, list=17%, signal=29%
GOBP_INSULIN_SECRETION_INVOLVED_IN_CELLULAR_RESPONSE_TO_GLUCOSE_STIMULUS	47	-0.35	-1.38	0.076	0.272	1	2491	tags=26%, list=14%, signal=30%
GOBP_REGULATION_OF_CATION_TRANSMEMBRANE_TRANSPORT	332	-0.26	-1.38	0.002	0.274	1	3254	tags=25%, list=18%, signal=30%
GOBP_GAS_TRANSPORT	20	-0.45	-1.38	0.093	0.274	1	5581	tags=55%, list=31%, signal=80%
GOBP_REGULATION_OF_HEART_CONTRACTION	193	-0.28	-1.38	0.01	0.275	1	4680	tags=36%, list=26%, signal=48%
GOCC_RIBOSOMAL_SUBUNIT	174	-0.28	-1.38	0.012	0.275	1	5537	tags=35%, list=31%, signal=50%
GOBP_EMBRYONIC_DIGIT_MORPHOGENESIS	48	-0.36	-1.38	0.077	0.276	1	2167	tags=25%, list=12%, signal=28%
GOBP_REGULATION_OF_BEHAVIOR	69	-0.33	-1.38	0.05	0.278	1	4612	tags=38%, list=26%, signal=51%
GOBP_DORSAL_VENTRAL_PATTERN_FORMATION	85	-0.32	-1.38	0.033	0.279	1	4664	tags=41%, list=26%, signal=56%
GOBP_NEGATIVE_REGULATION_OF_TOR_SIGNALING	38	-0.37	-1.38	0.069	0.279	1	2913	tags=34%, list=16%, signal=41%
GOMF_NEUTRAL_AMINO_ACID_TRANSMEMBRANE_TRANSPORTER_ACTIVITY	40	-0.37	-1.38	0.078	0.279	1	4545	tags=43%, list=26%, signal=57%
GOMF_RECEPTOR_SERINE_THREONINE_KINASE_BINDING	26	-0.41	-1.38	0.079	0.279	1	3021	tags=38%, list=17%, signal=46%
GOBP_REGULATION_OF_POSTSYNAPTIC_MEMBRANE_NEUROTRANSMITTER_RECEPTOR_LEVELS	54	-0.35	-1.37	0.059	0.28	1	1937	tags=22%, list=11%, signal=25%
GOBP_RESPONSE_TO_ISOQUINOLINE_ALKALOID	28	-0.4	-1.38	0.094	0.28	1	2525	tags=29%, list=14%, signal=33%
GOBP_INSULIN_SECRETION	160	-0.29	-1.37	0.013	0.281	1	4603	tags=36%, list=26%, signal=48%
GOMF_GTP_DEPENDENT_PROTEIN_BINDING	22	-0.43	-1.37	0.116	0.281	1	3275	tags=41%, list=18%, signal=50%
GOBP_DEVELOPMENTAL_GROWTH_INVOLVED_IN_MORPHOGENESIS	217	-0.27	-1.37	0.01	0.282	1	2700	tags=24%, list=15%, signal=28%
GOBP_PEPTIDE_TRANSPORT	226	-0.27	-1.37	0.014	0.282	1	4603	tags=35%, list=26%, signal=46%
GOBP_DIENCEPHALON_DEVELOPMENT	74	-0.32	-1.37	0.053	0.282	1	2034	tags=24%, list=11%, signal=27%
GOBP_NEGATIVE_REGULATION_OF_METAPHASE_ANAPHASE_TRANSITION_OF_CELL_CYCLE	43	-0.36	-1.37	0.067	0.282	1	4517	tags=35%, list=25%, signal=47%
GOBP_EPHRIN_RECEPTOR_SIGNALING_PATHWAY	50	-0.35	-1.37	0.075	0.282	1	3621	tags=34%, list=20%, signal=43%
GOBP_MALE_SEX_DIFFERENTIATION	158	-0.29	-1.37	0.018	0.283	1	3371	tags=28%, list=19%, signal=35%
GOBP_NEURON_RECOGNITION	46	-0.35	-1.37	0.071	0.288	1	2043	tags=26%, list=11%, signal=29%
GOBP_DOPAMINE_METABOLIC_PROCESS	37	-0.38	-1.37	0.079	0.29	1	4364	tags=38%, list=24%, signal=50%
GOMF_LIGAND_GATED_ION_CHANNEL_ACTIVITY	133	-0.29	-1.36	0.031	0.291	1	4760	tags=42%, list=27%, signal=57%
GOMF_ENDORIBONUCLEASE_ACTIVITY_PRODUCING_5_PHOSPHOMONOESTERS	23	-0.42	-1.37	0.11	0.291	1	6139	tags=57%, list=34%, signal=86%
GOMF_HYDROLASE_ACTIVITY_ACTING_ON_CARBON_NITROGEN_BUT_NOT_PEPTIDE_BONDS_IN_LINEAR_AMIDES	58	-0.34	-1.36	0.053	0.292	1	4043	tags=34%, list=23%, signal=44%
GOBP_SYNAPTONEMAL_COMPLEX_ORGANIZATION	16	-0.45	-1.36	0.109	0.292	1	2164	tags=25%, list=12%, signal=28%
GOBP_HOMOLOGOUS_CHROMOSOME_SEGREGATION	38	-0.37	-1.36	0.074	0.295	1	5367	tags=45%, list=30%, signal=64%
GOBP_REGULATION_OF_MITOCHONDRIAL_TRANSLATION	17	-0.45	-1.36	0.105	0.295	1	6245	tags=59%, list=35%, signal=90%
GOBP_PURINE_CONTAINING_COMPOUND_BIOSYNTHETIC_PROCESS	189	-0.28	-1.36	0.014	0.299	1	3615	tags=26%, list=20%, signal=33%
GOBP_REGULATION_OF_CYCLASE_ACTIVITY	71	-0.32	-1.36	0.053	0.299	1	2265	tags=20%, list=13%, signal=23%
GOBP_HIPPOCAMPUS_DEVELOPMENT	77	-0.32	-1.36	0.068	0.299	1	3782	tags=32%, list=21%, signal=41%
GOMF_UBIQUITIN_LIKE_PROTEIN_CONJUGATING_ENZYME_ACTIVITY	36	-0.38	-1.36	0.079	0.299	1	2545	tags=31%, list=14%, signal=36%
GOBP_PITUITARY_GLAND_DEVELOPMENT	42	-0.36	-1.36	0.085	0.299	1	1718	tags=24%, list=10%, signal=26%
GOMF_POTASSIUM_CHANNEL_REGULATOR_ACTIVITY	44	-0.36	-1.36	0.085	0.299	1	2706	tags=27%, list=15%, signal=32%
GOBP_POSITIVE_REGULATION_OF_INSULIN_SECRETION_INVOLVED_IN_CELLULAR_RESPONSE_TO_GLUCOSE_STIMULUS	21	-0.43	-1.36	0.094	0.299	1	2181	tags=29%, list=12%, signal=33%
GOBP_ASPARTATE_FAMILY_AMINO_ACID_CATABOLIC_PROCESS	16	-0.47	-1.35	0.112	0.305	1	2793	tags=38%, list=16%, signal=44%
GOBP_MICROTUBULE_DEPOLYMERIZATION	37	-0.38	-1.35	0.084	0.306	1	2340	tags=27%, list=13%, signal=31%
GOBP_POSITIVE_REGULATION_OF_SPROUTING_ANGIOGENESIS	18	-0.45	-1.35	0.098	0.306	1	2466	tags=33%, list=14%, signal=39%
GOBP_SYNAPTIC_VESICLE_LOCALIZATION	43	-0.36	-1.35	0.088	0.307	1	4457	tags=44%, list=25%, signal=59%
GOBP_PARAXIAL_MESODERM_DEVELOPMENT	17	-0.45	-1.35	0.116	0.307	1	1063	tags=24%, list=6%, signal=25%
GOBP_REGULATION_OF_BLOOD_CIRCULATION	238	-0.27	-1.35	0.015	0.308	1	4680	tags=34%, list=26%, signal=46%
GOBP_DENDRITIC_SPINE_MORPHOGENESIS	53	-0.34	-1.35	0.069	0.308	1	4612	tags=42%, list=26%, signal=56%
GOBP_IRON_SULFUR_CLUSTER_ASSEMBLY	23	-0.41	-1.35	0.107	0.31	1	3925	tags=43%, list=22%, signal=56%
GOBP_V_D_J_RECOMBINATION	18	-0.44	-1.35	0.116	0.313	1	3333	tags=50%, list=19%, signal=61%
GOMF_ENDONUCLEASE_ACTIVITY_ACTIVE_WITH_EITHER_RIBO_OR_DEOXYRIBONUCLEIC_ACIDS_AND_PRODUCING_5_PHOSPHOMONOESTERS	26	-0.4	-1.35	0.095	0.314	1	6139	tags=54%, list=34%, signal=82%
GOBP_NEUROTRANSMITTER_METABOLIC_PROCESS	26	-0.4	-1.35	0.097	0.314	1	268	tags=15%, list=2%, signal=16%
GOCC_CLATHRIN_COATED_VESICLE_MEMBRANE	121	-0.29	-1.34	0.028	0.315	1	3677	tags=28%, list=21%, signal=35%
GOBP_REGULATION_OF_MUSCLE_CONTRACTION	154	-0.28	-1.34	0.031	0.315	1	1847	tags=18%, list=10%, signal=19%
GOBP_HINDBRAIN_DEVELOPMENT	140	-0.29	-1.34	0.039	0.315	1	3415	tags=25%, list=19%, signal=31%
GOMF_VITAMIN_B6_BINDING	45	-0.35	-1.34	0.081	0.315	1	2919	tags=27%, list=16%, signal=32%
GOMF_PEPTIDE_HORMONE_BINDING	47	-0.35	-1.34	0.086	0.315	1	4810	tags=40%, list=27%, signal=55%
GOBP_ORGANIC_ACID_CATABOLIC_PROCESS	216	-0.27	-1.34	0.015	0.316	1	3771	tags=27%, list=21%, signal=34%
GOBP_DENDRITIC_SPINE_DEVELOPMENT	79	-0.31	-1.34	0.04	0.316	1	2385	tags=24%, list=13%, signal=28%
GOMF_EXCITATORY_EXTRACELLULAR_LIGAND_GATED_ION_CHANNEL_ACTIVITY	51	-0.34	-1.34	0.074	0.316	1	2499	tags=31%, list=14%, signal=36%
GOBP_CARDIAC_MUSCLE_CONTRACTION	128	-0.29	-1.34	0.043	0.318	1	1877	tags=18%, list=11%, signal=20%
GOBP_CARDIAC_CONDUCTION	94	-0.3	-1.34	0.054	0.318	1	4680	tags=39%, list=26%, signal=53%
GOBP_METAPHASE_ANAPHASE_TRANSITION_OF_CELL_CYCLE	88	-0.31	-1.34	0.058	0.318	1	3088	tags=24%, list=17%, signal=29%
GOBP_CIRCADIAN_SLEEP_WAKE_CYCLE_SLEEP	18	-0.44	-1.34	0.126	0.318	1	4581	tags=44%, list=26%, signal=60%
GOBP_CELL_COMMUNICATION_INVOLVED_IN_CARDIAC_CONDUCTION	58	-0.34	-1.34	0.071	0.319	1	4680	tags=43%, list=26%, signal=58%
GOMF_NAD_BINDING	53	-0.34	-1.34	0.078	0.319	1	3873	tags=36%, list=22%, signal=46%
GOMF_NEUROPEPTIDE_BINDING	30	-0.39	-1.34	0.096	0.321	1	2721	tags=23%, list=15%, signal=27%
GOBP_POSITIVE_REGULATION_OF_NERVOUS_SYSTEM_PROCESS	32	-0.38	-1.34	0.099	0.321	1	2994	tags=34%, list=17%, signal=41%
GOMF_ACTIVE_TRANSMEMBRANE_TRANSPORTER_ACTIVITY	382	-0.25	-1.34	0.006	0.322	1	4314	tags=30%, list=24%, signal=39%
GOBP_CARBOXYLIC_ACID_TRANSPORT	266	-0.26	-1.34	0.017	0.322	1	4380	tags=31%, list=25%, signal=41%
GOBP_STRIATED_MUSCLE_CONTRACTION	161	-0.28	-1.34	0.032	0.322	1	2340	tags=20%, list=13%, signal=23%
GOBP_SPINAL_CORD_MOTOR_NEURON_DIFFERENTIATION	27	-0.4	-1.33	0.119	0.322	1	1633	tags=26%, list=9%, signal=28%
GOBP_TUBULIN_DEACETYLATION	17	-0.45	-1.33	0.128	0.322	1	2913	tags=47%, list=16%, signal=56%
GOBP_REGULATION_OF_EXOCYTOSIS	201	-0.27	-1.33	0.023	0.323	1	2181	tags=20%, list=12%, signal=23%
GOMF_DICARBOXYLIC_ACID_TRANSMEMBRANE_TRANSPORTER_ACTIVITY	30	-0.38	-1.33	0.102	0.323	1	2899	tags=27%, list=16%, signal=32%
GOMF_PDZ_DOMAIN_BINDING	76	-0.32	-1.33	0.056	0.324	1	4816	tags=41%, list=27%, signal=56%
GOBP_AXONAL_TRANSPORT	55	-0.33	-1.33	0.075	0.324	1	4179	tags=42%, list=23%, signal=54%
GOBP_NUCLEAR_MEMBRANE_REASSEMBLY	20	-0.42	-1.33	0.106	0.324	1	4297	tags=50%, list=24%, signal=66%
GOMF_CATION_CHANNEL_ACTIVITY	295	-0.25	-1.33	0.014	0.325	1	2578	tags=21%, list=14%, signal=25%
GOBP_REGULATION_OF_MITOTIC_NUCLEAR_DIVISION	103	-0.3	-1.33	0.05	0.326	1	4860	tags=36%, list=27%, signal=49%
GOBP_RENAL_TUBULAR_SECRETION	28	-0.39	-1.33	0.114	0.326	1	3229	tags=32%, list=18%, signal=39%
GOBP_RESPIRATORY_SYSTEM_PROCESS	32	-0.38	-1.33	0.121	0.326	1	1720	tags=22%, list=10%, signal=24%
GOBP_SENSORY_ORGAN_MORPHOGENESIS	250	-0.26	-1.33	0.02	0.329	1	3409	tags=25%, list=19%, signal=30%
GOBP_PEPTIDYL_L_CYSTEINE_S_PALMITOYLATION	21	-0.41	-1.33	0.124	0.329	1	3019	tags=33%, list=17%, signal=40%
GOBP_AEROBIC_RESPIRATION	138	-0.28	-1.32	0.053	0.331	1	4958	tags=36%, list=28%, signal=49%
GOBP_POSITIVE_REGULATION_OF_VASCULAR_PERMEABILITY	17	-0.44	-1.33	0.127	0.331	1	2446	tags=29%, list=14%, signal=34%
GOBP_CENTRAL_NERVOUS_SYSTEM_NEURON_DEVELOPMENT	73	-0.32	-1.32	0.079	0.332	1	3782	tags=34%, list=21%, signal=43%
GOBP_REGULATION_OF_MITOCHONDRIAL_GENE_EXPRESSION	20	-0.42	-1.32	0.11	0.332	1	6281	tags=60%, list=35%, signal=93%
GOBP_ATRIAL_CARDIAC_MUSCLE_TISSUE_DEVELOPMENT	22	-0.41	-1.33	0.125	0.332	1	4576	tags=45%, list=26%, signal=61%
GOMF_PHOSPHORUS_OXYGEN_LYASE_ACTIVITY	19	-0.43	-1.33	0.129	0.332	1	3603	tags=42%, list=20%, signal=53%
GOBP_REGULATION_OF_FIBROBLAST_APOPTOTIC_PROCESS	18	-0.43	-1.33	0.132	0.332	1	1680	tags=22%, list=9%, signal=25%
GOBP_HEART_PROCESS	238	-0.26	-1.32	0.012	0.333	1	4680	tags=35%, list=26%, signal=47%
GOBP_REGULATION_OF_CELL_JUNCTION_ASSEMBLY	185	-0.27	-1.32	0.025	0.333	1	1858	tags=20%, list=10%, signal=22%
GOBP_SMOOTH_MUSCLE_CONTRACTION	103	-0.3	-1.32	0.039	0.333	1	2125	tags=20%, list=12%, signal=23%
GOBP_INORGANIC_ANION_TRANSMEMBRANE_TRANSPORT	115	-0.29	-1.32	0.049	0.333	1	4353	tags=36%, list=24%, signal=47%
GOCC_KINETOCHORE_MICROTUBULE	17	-0.44	-1.32	0.133	0.333	1	4297	tags=41%, list=24%, signal=54%
GOMF_ORGANIC_ANION_TRANSMEMBRANE_TRANSPORTER_ACTIVITY	171	-0.27	-1.32	0.04	0.334	1	4353	tags=35%, list=24%, signal=46%
GOBP_POSITIVE_REGULATION_OF_PEPTIDE_SECRETION	82	-0.31	-1.32	0.065	0.334	1	2438	tags=22%, list=14%, signal=25%
GOCC_MICROBODY_LUMEN	45	-0.35	-1.32	0.083	0.335	1	4342	tags=40%, list=24%, signal=53%
GOBP_G_PROTEIN_COUPLED_RECEPTOR_SIGNALING_PATHWAY_COUPLED_TO_CYCLIC_NUCLEOTIDE_SECOND_MESSENGER	63	-0.32	-1.32	0.074	0.337	1	4177	tags=37%, list=23%, signal=48%
GOBP_MEMBRANE_DEPOLARIZATION	77	-0.31	-1.32	0.071	0.34	1	2776	tags=27%, list=16%, signal=32%
GOBP_SULFUR_COMPOUND_TRANSPORT	52	-0.33	-1.32	0.073	0.34	1	4545	tags=37%, list=26%, signal=49%
GOCC_SYNAPTONEMAL_STRUCTURE	32	-0.38	-1.32	0.095	0.34	1	4151	tags=38%, list=23%, signal=49%
GOMF_METAL_CATION_MONOATOMIC_CATION_ANTIPORTER_ACTIVITY	26	-0.39	-1.32	0.101	0.341	1	2002	tags=27%, list=11%, signal=30%
GOBP_VERY_LONG_CHAIN_FATTY_ACID_METABOLIC_PROCESS	27	-0.39	-1.32	0.11	0.341	1	3750	tags=41%, list=21%, signal=52%
GOBP_HOMOLOGOUS_CHROMOSOME_PAIRING_AT_MEIOSIS	31	-0.38	-1.31	0.116	0.341	1	2164	tags=23%, list=12%, signal=26%
GOCC_ANCHORED_COMPONENT_OF_PLASMA_MEMBRANE	55	-0.33	-1.31	0.08	0.343	1	3742	tags=36%, list=21%, signal=46%
GOBP_L_ALPHA_AMINO_ACID_TRANSMEMBRANE_TRANSPORT	67	-0.32	-1.31	0.084	0.344	1	4314	tags=37%, list=24%, signal=49%
GOBP_NEGATIVE_REGULATION_OF_AXON_EXTENSION	44	-0.34	-1.31	0.108	0.345	1	2897	tags=34%, list=16%, signal=41%
GOMF_WIDE_PORE_CHANNEL_ACTIVITY	22	-0.41	-1.31	0.125	0.345	1	1687	tags=23%, list=9%, signal=25%
GOMF_NEUROTRANSMITTER_BINDING	15	-0.45	-1.31	0.128	0.349	1	4756	tags=60%, list=27%, signal=82%
GOBP_NEGATIVE_REGULATION_OF_NEURON_DIFFERENTIATION	67	-0.32	-1.31	0.087	0.351	1	752	tags=13%, list=4%, signal=14%
GOBP_OLIGOSACCHARIDE_METABOLIC_PROCESS	56	-0.33	-1.31	0.087	0.351	1	2176	tags=25%, list=12%, signal=28%
GOBP_ANTERIOR_POSTERIOR_AXIS_SPECIFICATION	47	-0.34	-1.31	0.099	0.351	1	1459	tags=17%, list=8%, signal=18%
GOBP_POSITIVE_REGULATION_OF_STEM_CELL_DIFFERENTIATION	24	-0.4	-1.31	0.132	0.351	1	997	tags=17%, list=6%, signal=18%
GOBP_CELL_FATE_DETERMINATION	41	-0.35	-1.31	0.102	0.352	1	1495	tags=20%, list=8%, signal=21%
GOMF_TRANSFERASE_ACTIVITY_TRANSFERRING_NITROGENOUS_GROUPS	19	-0.42	-1.31	0.129	0.352	1	1596	tags=26%, list=9%, signal=29%
GOBP_DEVELOPMENTAL_MATURATION	264	-0.25	-1.31	0.024	0.353	1	3900	tags=27%, list=22%, signal=34%
GOBP_ANTERIOR_POSTERIOR_PATTERN_SPECIFICATION	193	-0.26	-1.3	0.031	0.353	1	3881	tags=27%, list=22%, signal=35%
GOBP_POSITIVE_REGULATION_OF_INSULIN_SECRETION	59	-0.32	-1.31	0.104	0.353	1	2438	tags=24%, list=14%, signal=27%
GOCC_PHOSPHATASE_COMPLEX	46	-0.35	-1.31	0.106	0.353	1	5665	tags=41%, list=32%, signal=60%
GOBP_PHOSPHOLIPID_DEPHOSPHORYLATION	29	-0.38	-1.3	0.119	0.353	1	4360	tags=38%, list=24%, signal=50%
GOBP_HEART_FORMATION	33	-0.37	-1.3	0.12	0.353	1	2008	tags=27%, list=11%, signal=31%
GOCC_DENDRITE_CYTOPLASM	31	-0.37	-1.31	0.121	0.353	1	3703	tags=39%, list=21%, signal=49%
GOBP_MUSCLE_CONTRACTION	317	-0.25	-1.3	0.015	0.354	1	3658	tags=26%, list=21%, signal=32%
GOBP_REGULATION_OF_GLIAL_CELL_DIFFERENTIATION	64	-0.31	-1.3	0.098	0.355	1	1182	tags=19%, list=7%, signal=20%
GOBP_POSITIVE_REGULATION_OF_NON_CANONICAL_WNT_SIGNALING_PATHWAY	15	-0.44	-1.3	0.16	0.355	1	1121	tags=27%, list=6%, signal=28%
GOBP_DEVELOPMENTAL_CELL_GROWTH	207	-0.26	-1.3	0.037	0.356	1	2700	tags=24%, list=15%, signal=28%
GOBP_RESPONSE_TO_ETHANOL	125	-0.28	-1.3	0.048	0.356	1	3929	tags=30%, list=22%, signal=38%
GOCC_CONDENSED_CHROMOSOME_CENTROMERIC_REGION	130	-0.28	-1.3	0.053	0.356	1	4517	tags=32%, list=25%, signal=43%
GOBP_PROTEIN_LOCALIZATION_TO_CELL_JUNCTION	84	-0.3	-1.3	0.074	0.356	1	3114	tags=30%, list=17%, signal=36%
GOBP_DNA_REPLICATION_INITIATION	26	-0.39	-1.3	0.117	0.356	1	4728	tags=38%, list=27%, signal=52%
GOBP_NEGATIVE_REGULATION_OF_TYPE_I_INTERFERON_MEDIATED_SIGNALING_PATHWAY	17	-0.43	-1.3	0.124	0.356	1	3018	tags=29%, list=17%, signal=35%
GOBP_CELLULAR_MODIFIED_AMINO_ACID_CATABOLIC_PROCESS	21	-0.41	-1.3	0.132	0.356	1	4697	tags=57%, list=26%, signal=78%
GOMF_ANION_CATION_SYMPORTER_ACTIVITY	25	-0.39	-1.3	0.132	0.356	1	1921	tags=28%, list=11%, signal=31%
GOBP_REGULATION_OF_MITOTIC_SISTER_CHROMATID_SEGREGATION	46	-0.34	-1.3	0.099	0.357	1	5052	tags=37%, list=28%, signal=51%
GOBP_NEGATIVE_REGULATION_OF_AXON_EXTENSION_INVOLVED_IN_AXON_GUIDANCE	27	-0.38	-1.3	0.125	0.357	1	2897	tags=37%, list=16%, signal=44%
GOBP_REGULATION_OF_BRANCHING_INVOLVED_IN_URETERIC_BUD_MORPHOGENESIS	21	-0.41	-1.3	0.153	0.358	1	1613	tags=24%, list=9%, signal=26%
GOMF_CHEMOREPELLENT_ACTIVITY	28	-0.37	-1.3	0.117	0.359	1	4497	tags=43%, list=25%, signal=57%
GOBP_ASPARTATE_FAMILY_AMINO_ACID_METABOLIC_PROCESS	43	-0.34	-1.3	0.119	0.359	1	1852	tags=23%, list=10%, signal=26%
GOBP_ORGANIC_ACID_TRANSPORT	295	-0.25	-1.3	0.018	0.36	1	4380	tags=31%, list=25%, signal=40%
GOBP_LONG_TERM_SYNAPTIC_POTENTIATION	83	-0.3	-1.3	0.058	0.36	1	1237	tags=20%, list=7%, signal=22%
GOBP_DICARBOXYLIC_ACID_METABOLIC_PROCESS	86	-0.3	-1.3	0.072	0.36	1	3654	tags=28%, list=21%, signal=35%
GOMF_BETA_CATENIN_BINDING	78	-0.31	-1.3	0.096	0.36	1	2471	tags=22%, list=14%, signal=25%
GOBP_MITOCHONDRIAL_GENE_EXPRESSION	138	-0.27	-1.29	0.053	0.362	1	3383	tags=25%, list=19%, signal=30%
GOBP_RESPONSE_TO_COCAINE	47	-0.34	-1.29	0.102	0.362	1	1416	tags=19%, list=8%, signal=21%
GOBP_REGULATION_OF_CAMP_DEPENDENT_PROTEIN_KINASE_ACTIVITY	17	-0.44	-1.29	0.153	0.362	1	5107	tags=59%, list=29%, signal=82%
GOMF_G_PROTEIN_BETA_SUBUNIT_BINDING	20	-0.41	-1.29	0.139	0.363	1	3467	tags=40%, list=19%, signal=50%
GOBP_REGULATION_OF_STRIATED_MUSCLE_CONTRACTION	87	-0.3	-1.29	0.071	0.364	1	1744	tags=18%, list=10%, signal=20%
GOBP_REGULATION_OF_MYOBLAST_DIFFERENTIATION	68	-0.32	-1.29	0.082	0.37	1	2302	tags=25%, list=13%, signal=29%
GOBP_MODIFICATION_OF_SYNAPTIC_STRUCTURE	18	-0.43	-1.29	0.151	0.37	1	1602	tags=33%, list=9%, signal=37%
GOBP_REGULATION_OF_ATTACHMENT_OF_SPINDLE_MICROTUBULES_TO_KINETOCHORE	15	-0.44	-1.29	0.153	0.37	1	4825	tags=40%, list=27%, signal=55%
GOBP_SYMPATHETIC_NERVOUS_SYSTEM_DEVELOPMENT	21	-0.41	-1.29	0.154	0.37	1	2683	tags=29%, list=15%, signal=34%
GOBP_ENDOCRINE_SYSTEM_DEVELOPMENT	132	-0.27	-1.28	0.067	0.371	1	2732	tags=22%, list=15%, signal=26%
GOBP_REGULATION_OF_INSULIN_SECRETION	130	-0.27	-1.29	0.07	0.371	1	4603	tags=35%, list=26%, signal=46%
GOBP_MEMBRANE_DOCKING	81	-0.3	-1.29	0.075	0.371	1	1336	tags=20%, list=7%, signal=21%
GOMF_ATPASE_COUPLED_TRANSMEMBRANE_TRANSPORTER_ACTIVITY	97	-0.29	-1.28	0.077	0.371	1	3690	tags=33%, list=21%, signal=41%
GOBP_REGULATION_OF_UBIQUITIN_PROTEIN_TRANSFERASE_ACTIVITY	52	-0.32	-1.28	0.109	0.371	1	3782	tags=31%, list=21%, signal=39%
GOBP_POSITIVE_REGULATION_OF_REGULATED_SECRETORY_PATHWAY	49	-0.33	-1.29	0.115	0.371	1	1295	tags=18%, list=7%, signal=20%
GOBP_REGULATION_OF_ADENYLATE_CYCLASE_ACTIVITY	54	-0.32	-1.28	0.117	0.371	1	2265	tags=19%, list=13%, signal=21%
GOCC_NADH_DEHYDROGENASE_COMPLEX	40	-0.35	-1.29	0.124	0.371	1	3846	tags=33%, list=22%, signal=41%
GOBP_G0_TO_G1_TRANSITION	36	-0.35	-1.29	0.128	0.371	1	2769	tags=25%, list=16%, signal=30%
GOBP_ACROSOME_REACTION	34	-0.36	-1.29	0.13	0.371	1	2994	tags=35%, list=17%, signal=42%
GOBP_POSITIVE_REGULATION_OF_UBIQUITIN_PROTEIN_TRANSFERASE_ACTIVITY	28	-0.37	-1.28	0.133	0.371	1	4802	tags=43%, list=27%, signal=59%
GOBP_SYNAPTIC_MEMBRANE_ADHESION	24	-0.39	-1.28	0.149	0.371	1	1405	tags=25%, list=8%, signal=27%
GOMF_STRUCTURAL_CONSTITUENT_OF_RIBOSOME	154	-0.27	-1.28	0.059	0.372	1	5434	tags=32%, list=31%, signal=46%
GOBP_RENAL_TUBULE_DEVELOPMENT	96	-0.29	-1.28	0.071	0.372	1	4183	tags=30%, list=23%, signal=39%
GOBP_POSITIVE_REGULATION_OF_NUCLEAR_DIVISION	54	-0.32	-1.28	0.103	0.372	1	4439	tags=37%, list=25%, signal=49%
GOBP_MEIOTIC_CHROMOSOME_SEGREGATION	66	-0.31	-1.28	0.105	0.372	1	5488	tags=39%, list=31%, signal=57%
GOCC_SPANNING_COMPONENT_OF_PLASMA_MEMBRANE	16	-0.44	-1.28	0.16	0.372	1	1300	tags=25%, list=7%, signal=27%
GOBP_BLOOD_VESSEL_ENDOTHELIAL_CELL_PROLIFERATION_INVOLVED_IN_SPROUTING_ANGIOGENESIS	20	-0.4	-1.29	0.165	0.372	1	2897	tags=30%, list=16%, signal=36%
GOBP_RIBOSOMAL_SMALL_SUBUNIT_ASSEMBLY	16	-0.44	-1.28	0.181	0.372	1	4339	tags=38%, list=24%, signal=50%
GOBP_REGIONALIZATION	318	-0.25	-1.28	0.019	0.373	1	4785	tags=33%, list=27%, signal=44%
GOBP_CARDIAC_MUSCLE_CELL_ACTION_POTENTIAL_INVOLVED_IN_CONTRACTION	49	-0.33	-1.28	0.118	0.375	1	911	tags=14%, list=5%, signal=15%
GOBP_RESPONSE_TO_LIGHT_INTENSITY	15	-0.44	-1.28	0.159	0.375	1	3613	tags=53%, list=20%, signal=67%
GOBP_REGULATION_OF_REGULATED_SECRETORY_PATHWAY	137	-0.27	-1.28	0.045	0.376	1	4139	tags=32%, list=23%, signal=42%
GOCC_T_TUBULE	51	-0.32	-1.28	0.107	0.376	1	2504	tags=25%, list=14%, signal=30%
GOMF_SPECTRIN_BINDING	23	-0.39	-1.28	0.132	0.376	1	1892	tags=26%, list=11%, signal=29%
GOBP_ANDROGEN_METABOLIC_PROCESS	29	-0.37	-1.28	0.144	0.376	1	3780	tags=31%, list=21%, signal=39%
GOBP_GLIOGENESIS	270	-0.25	-1.28	0.041	0.377	1	2708	tags=22%, list=15%, signal=26%
GOBP_NUCLEOSOME_ASSEMBLY	37	-0.35	-1.28	0.126	0.378	1	239	tags=11%, list=1%, signal=11%
GOBP_RECEPTOR_CLUSTERING	53	-0.32	-1.28	0.126	0.378	1	2096	tags=21%, list=12%, signal=23%
GOMF_P_TYPE_TRANSMEMBRANE_TRANSPORTER_ACTIVITY	24	-0.39	-1.28	0.147	0.378	1	2880	tags=38%, list=16%, signal=45%
GOMF_NUCLEOSOMAL_DNA_BINDING	23	-0.39	-1.28	0.161	0.379	1	2048	tags=26%, list=11%, signal=29%
GOBP_URETER_DEVELOPMENT	17	-0.43	-1.27	0.162	0.379	1	3699	tags=35%, list=21%, signal=45%
GOBP_CEREBELLAR_PURKINJE_CELL_LAYER_MORPHOGENESIS	16	-0.44	-1.27	0.17	0.379	1	2888	tags=25%, list=16%, signal=30%
GOCC_MITOCHONDRIAL_MATRIX	405	-0.24	-1.27	0.019	0.381	1	3728	tags=26%, list=21%, signal=32%
GOBP_VASCULAR_PROCESS_IN_CIRCULATORY_SYSTEM	250	-0.25	-1.27	0.037	0.382	1	4392	tags=32%, list=25%, signal=41%
GOCC_AXON_CYTOPLASM	53	-0.32	-1.27	0.114	0.382	1	4179	tags=40%, list=23%, signal=52%
GOMF_TRANSLATION_REPRESSOR_ACTIVITY	21	-0.39	-1.27	0.15	0.382	1	3115	tags=33%, list=17%, signal=40%
GOBP_RESPONSE_TO_LECTIN	20	-0.41	-1.27	0.169	0.382	1	1665	tags=25%, list=9%, signal=28%
GOBP_REGULATION_OF_CARDIAC_MUSCLE_CONTRACTION_BY_REGULATION_OF_THE_RELEASE_OF_SEQUESTERED_CALCIUM_ION	20	-0.4	-1.27	0.151	0.383	1	4069	tags=40%, list=23%, signal=52%
GOBP_RIBOSOMAL_LARGE_SUBUNIT_ASSEMBLY	19	-0.4	-1.27	0.157	0.383	1	2035	tags=21%, list=11%, signal=24%
GOBP_PROTEIN_PALMITOYLATION	29	-0.37	-1.27	0.162	0.383	1	3019	tags=31%, list=17%, signal=37%
GOBP_MELANOCYTE_DIFFERENTIATION	24	-0.38	-1.27	0.18	0.384	1	2663	tags=29%, list=15%, signal=34%
GOMF_HYDRO_LYASE_ACTIVITY	52	-0.32	-1.27	0.121	0.385	1	3742	tags=29%, list=21%, signal=36%
GOBP_PHARYNGEAL_SYSTEM_DEVELOPMENT	25	-0.38	-1.27	0.133	0.385	1	4741	tags=48%, list=27%, signal=65%
GOBP_CEREBELLAR_CORTEX_DEVELOPMENT	46	-0.33	-1.27	0.138	0.385	1	1438	tags=17%, list=8%, signal=19%
GOBP_ESTABLISHMENT_OR_MAINTENANCE_OF_BIPOLAR_CELL_POLARITY	48	-0.33	-1.27	0.141	0.385	1	3736	tags=38%, list=21%, signal=47%
GOBP_RESPIRATORY_GASEOUS_EXCHANGE_BY_RESPIRATORY_SYSTEM	66	-0.31	-1.27	0.108	0.386	1	2450	tags=20%, list=14%, signal=23%
GOCC_CHROMOSOMAL_REGION	282	-0.25	-1.27	0.036	0.387	1	3906	tags=26%, list=22%, signal=33%
GOBP_REGULATION_OF_NUCLEAR_DIVISION	126	-0.28	-1.27	0.072	0.387	1	4860	tags=34%, list=27%, signal=47%
GOMF_SOLUTE_CATION_SYMPORTER_ACTIVITY	107	-0.28	-1.27	0.095	0.387	1	4307	tags=32%, list=24%, signal=42%
GOBP_EXIT_FROM_MITOSIS	27	-0.37	-1.26	0.141	0.387	1	4611	tags=37%, list=26%, signal=50%
GOBP_RESPONSE_TO_AMPHETAMINE	29	-0.37	-1.27	0.154	0.387	1	2568	tags=24%, list=14%, signal=28%
GOBP_FIBROBLAST_APOPTOTIC_PROCESS	24	-0.39	-1.27	0.169	0.387	1	1680	tags=21%, list=9%, signal=23%
GOBP_RENAL_WATER_HOMEOSTASIS	23	-0.39	-1.27	0.171	0.387	1	4309	tags=43%, list=24%, signal=57%
GOBP_POSITIVE_REGULATION_OF_MITOTIC_SISTER_CHROMATID_SEPARATION	16	-0.43	-1.27	0.174	0.387	1	4355	tags=38%, list=24%, signal=50%
GOMF_TRANSMEMBRANE_TRANSPORTER_BINDING	118	-0.28	-1.26	0.073	0.388	1	3254	tags=27%, list=18%, signal=33%
GOBP_REGULATION_OF_PEPTIDE_TRANSPORT	161	-0.26	-1.26	0.078	0.388	1	4603	tags=32%, list=26%, signal=43%
GOBP_REGULATION_OF_CAMP_MEDIATED_SIGNALING	26	-0.38	-1.26	0.151	0.388	1	3343	tags=27%, list=19%, signal=33%
GOMF_PHOSPHATIDIC_ACID_BINDING	18	-0.42	-1.26	0.157	0.388	1	3904	tags=50%, list=22%, signal=64%
GOBP_REGULATION_OF_MICROTUBULE_DEPOLYMERIZATION	27	-0.37	-1.26	0.161	0.388	1	2340	tags=30%, list=13%, signal=34%
GOBP_CELL_FATE_COMMITMENT	261	-0.25	-1.26	0.059	0.39	1	2663	tags=21%, list=15%, signal=24%
GOCC_MICROBODY	116	-0.28	-1.26	0.079	0.391	1	5365	tags=44%, list=30%, signal=63%
GOBP_ORGANIC_ACID_TRANSMEMBRANE_TRANSPORT	138	-0.27	-1.26	0.064	0.392	1	4333	tags=33%, list=24%, signal=43%
GOMF_STEROID_DEHYDROGENASE_ACTIVITY_ACTING_ON_THE_CH_OH_GROUP_OF_DONORS_NAD_OR_NADP_AS_ACCEPTOR	26	-0.37	-1.26	0.162	0.392	1	3349	tags=35%, list=19%, signal=43%
GOBP_MOTOR_NEURON_AXON_GUIDANCE	27	-0.37	-1.26	0.175	0.392	1	2683	tags=33%, list=15%, signal=39%
GOCC_CLATHRIN_COAT	42	-0.33	-1.26	0.128	0.393	1	1391	tags=19%, list=8%, signal=21%
GOBP_NEUROMUSCULAR_PROCESS_CONTROLLING_BALANCE	40	-0.34	-1.26	0.142	0.393	1	2157	tags=25%, list=12%, signal=28%
GOBP_AXIS_ELONGATION	27	-0.37	-1.26	0.153	0.393	1	1812	tags=22%, list=10%, signal=25%
GOMF_ALKALI_METAL_ION_BINDING	16	-0.42	-1.26	0.168	0.393	1	5053	tags=50%, list=28%, signal=70%
GOBP_SEGMENT_SPECIFICATION	16	-0.43	-1.26	0.182	0.393	1	1079	tags=25%, list=6%, signal=27%
GOMF_PROTEIN_PHOSPHATASE_REGULATOR_ACTIVITY	66	-0.31	-1.26	0.12	0.397	1	3946	tags=36%, list=22%, signal=47%
GOBP_CELL_CELL_SIGNALING_INVOLVED_IN_CARDIAC_CONDUCTION	34	-0.35	-1.26	0.162	0.398	1	4081	tags=35%, list=23%, signal=46%
GOCC_AXON_INITIAL_SEGMENT	19	-0.41	-1.25	0.152	0.399	1	5472	tags=63%, list=31%, signal=91%
GOBP_DNA_METHYLATION_INVOLVED_IN_GAMETE_GENERATION	17	-0.41	-1.26	0.171	0.399	1	4937	tags=35%, list=28%, signal=49%
GOCC_POLYSOMAL_RIBOSOME	30	-0.36	-1.25	0.142	0.4	1	4201	tags=27%, list=24%, signal=35%
GOBP_SMALL_MOLECULE_CATABOLIC_PROCESS	342	-0.24	-1.25	0.028	0.401	1	3782	tags=25%, list=21%, signal=31%
GOBP_EMBRYONIC_PATTERN_SPECIFICATION	61	-0.31	-1.25	0.129	0.402	1	1459	tags=16%, list=8%, signal=18%
GOMF_UBIQUITIN_LIKE_PROTEIN_CONJUGATING_ENZYME_BINDING	31	-0.36	-1.25	0.138	0.402	1	992	tags=16%, list=6%, signal=17%
GOBP_MITOCHONDRIAL_FISSION	26	-0.38	-1.25	0.169	0.402	1	3877	tags=42%, list=22%, signal=54%
GOBP_TRANSEPITHELIAL_TRANSPORT	33	-0.35	-1.25	0.179	0.402	1	1318	tags=18%, list=7%, signal=20%
GOCC_LEADING_EDGE_MEMBRANE	154	-0.27	-1.25	0.092	0.406	1	4391	tags=39%, list=25%, signal=51%
GOMF_CAMP_BINDING	22	-0.39	-1.25	0.169	0.406	1	2803	tags=36%, list=16%, signal=43%
GOBP_AXO_DENDRITIC_TRANSPORT	68	-0.3	-1.25	0.118	0.407	1	2534	tags=28%, list=14%, signal=32%
GOCC_CHROMOSOME_CENTROMERIC_REGION	180	-0.26	-1.25	0.057	0.408	1	4565	tags=32%, list=26%, signal=42%
GOBP_SARCOPLASMIC_RETICULUM_CALCIUM_ION_TRANSPORT	35	-0.35	-1.25	0.14	0.409	1	4069	tags=37%, list=23%, signal=48%
GOBP_REGULATION_OF_GLIOGENESIS	90	-0.29	-1.25	0.118	0.412	1	752	tags=14%, list=4%, signal=15%
GOBP_REGULATION_OF_CARDIAC_CONDUCTION	24	-0.38	-1.25	0.171	0.413	1	5690	tags=54%, list=32%, signal=79%
GOBP_INNER_EAR_AUDITORY_RECEPTOR_CELL_DIFFERENTIATION	34	-0.35	-1.25	0.173	0.413	1	3403	tags=29%, list=19%, signal=36%
GOBP_REGULATION_OF_ANION_TRANSMEMBRANE_TRANSPORT	24	-0.38	-1.24	0.182	0.413	1	3959	tags=38%, list=22%, signal=48%
GOBP_REGULATION_OF_CARDIAC_MUSCLE_CELL_PROLIFERATION	37	-0.34	-1.24	0.155	0.414	1	1245	tags=22%, list=7%, signal=23%
GOCC_DYSTROPHIN_ASSOCIATED_GLYCOPROTEIN_COMPLEX	16	-0.44	-1.24	0.202	0.415	1	3277	tags=31%, list=18%, signal=38%
GOMF_CYCLIN_DEPENDENT_PROTEIN_SERINE_THREONINE_KINASE_REGULATOR_ACTIVITY	42	-0.33	-1.24	0.175	0.419	1	1537	tags=19%, list=9%, signal=21%
GOBP_CARDIAC_VENTRICLE_DEVELOPMENT	118	-0.27	-1.24	0.112	0.42	1	1899	tags=19%, list=11%, signal=22%
GOBP_POSITIVE_REGULATION_OF_MUSCLE_CONTRACTION	44	-0.32	-1.24	0.166	0.42	1	313	tags=11%, list=2%, signal=12%
GOBP_ACID_SECRETION	43	-0.32	-1.24	0.132	0.421	1	3617	tags=30%, list=20%, signal=38%
GOMF_OXIDOREDUCTION_DRIVEN_ACTIVE_TRANSMEMBRANE_TRANSPORTER_ACTIVITY	56	-0.31	-1.24	0.134	0.421	1	6058	tags=41%, list=34%, signal=62%
GOBP_RIBOSE_PHOSPHATE_BIOSYNTHETIC_PROCESS	183	-0.25	-1.24	0.083	0.422	1	4249	tags=29%, list=24%, signal=38%
GOBP_RESPONSE_TO_CATECHOLAMINE	98	-0.28	-1.24	0.111	0.426	1	4126	tags=33%, list=23%, signal=42%
GOBP_NEGATIVE_REGULATION_OF_EPITHELIAL_TO_MESENCHYMAL_TRANSITION	31	-0.35	-1.24	0.163	0.426	1	4607	tags=45%, list=26%, signal=61%
GOBP_HYPOTHALAMUS_DEVELOPMENT	23	-0.37	-1.24	0.197	0.426	1	1718	tags=26%, list=10%, signal=29%
GOBP_CAMERA_TYPE_EYE_MORPHOGENESIS	120	-0.27	-1.24	0.079	0.427	1	2917	tags=23%, list=16%, signal=27%
GOBP_CHROMOSOME_ORGANIZATION_INVOLVED_IN_MEIOTIC_CELL_CYCLE	52	-0.31	-1.24	0.133	0.427	1	4151	tags=29%, list=23%, signal=38%
GOCC_INTERCALATED_DISC	50	-0.32	-1.24	0.137	0.427	1	4680	tags=36%, list=26%, signal=49%
GOBP_EXOCYTOSIS	331	-0.23	-1.23	0.058	0.428	1	3975	tags=29%, list=22%, signal=36%
GOBP_STEM_CELL_DIFFERENTIATION	231	-0.25	-1.23	0.066	0.428	1	2684	tags=21%, list=15%, signal=25%
GOBP_TELOMERE_MAINTENANCE_IN_RESPONSE_TO_DNA_DAMAGE	23	-0.38	-1.23	0.183	0.428	1	1314	tags=17%, list=7%, signal=19%
GOBP_NEGATIVE_REGULATION_OF_ADENYLATE_CYCLASE_ACTIVITY	20	-0.39	-1.23	0.207	0.428	1	1552	tags=20%, list=9%, signal=22%
GOBP_POSITIVE_REGULATION_OF_DENDRITE_DEVELOPMENT	16	-0.42	-1.23	0.18	0.429	1	4350	tags=44%, list=24%, signal=58%
GOBP_REGULATION_OF_HORMONE_SECRETION	210	-0.25	-1.23	0.065	0.43	1	4603	tags=32%, list=26%, signal=43%
GOBP_REGULATION_OF_CELL_MATURATION	19	-0.4	-1.23	0.198	0.431	1	2806	tags=26%, list=16%, signal=31%
GOBP_CHROMOSOME_SEPARATION	113	-0.27	-1.23	0.111	0.432	1	3088	tags=22%, list=17%, signal=27%
GOCC_ATPASE_COMPLEX	81	-0.29	-1.23	0.128	0.432	1	2823	tags=19%, list=16%, signal=22%
GOMF_SYMPORTER_ACTIVITY	138	-0.26	-1.23	0.103	0.436	1	4307	tags=30%, list=24%, signal=39%
GOBP_G_PROTEIN_COUPLED_ACETYLCHOLINE_RECEPTOR_SIGNALING_PATHWAY	17	-0.4	-1.23	0.183	0.436	1	1858	tags=29%, list=10%, signal=33%
GOBP_CARDIAC_MUSCLE_CELL_CONTRACTION	70	-0.29	-1.23	0.135	0.438	1	4893	tags=36%, list=27%, signal=49%
GOMF_PROTEIN_KINASE_A_BINDING	43	-0.33	-1.23	0.148	0.438	1	4483	tags=40%, list=25%, signal=53%
GOMF_SODIUM_CHANNEL_ACTIVITY	40	-0.33	-1.23	0.172	0.439	1	2414	tags=28%, list=14%, signal=32%
GOBP_RESPONSE_TO_LEAD_ION	20	-0.39	-1.23	0.216	0.44	1	1630	tags=20%, list=9%, signal=22%
GOBP_EAR_MORPHOGENESIS	113	-0.27	-1.23	0.116	0.441	1	1892	tags=17%, list=11%, signal=19%
GOMF_PHOSPHATASE_REGULATOR_ACTIVITY	84	-0.28	-1.22	0.154	0.442	1	3946	tags=35%, list=22%, signal=44%
GOBP_PROTON_MOTIVE_FORCE_DRIVEN_ATP_SYNTHESIS	44	-0.33	-1.23	0.155	0.442	1	6058	tags=45%, list=34%, signal=69%
GOBP_PROTEIN_TARGETING_TO_PEROXISOME	17	-0.41	-1.22	0.196	0.442	1	5187	tags=47%, list=29%, signal=66%
GOBP_MEMBRANE_REPOLARIZATION_DURING_CARDIAC_MUSCLE_CELL_ACTION_POTENTIAL	21	-0.38	-1.22	0.178	0.443	1	2504	tags=33%, list=14%, signal=39%
GOBP_CELL_MATURATION	160	-0.25	-1.22	0.12	0.445	1	2925	tags=21%, list=16%, signal=24%
GOMF_CYTOSKELETAL_MOTOR_ACTIVITY	103	-0.28	-1.22	0.123	0.445	1	4763	tags=35%, list=27%, signal=47%
GOCC_TERMINAL_BOUTON	47	-0.32	-1.22	0.168	0.445	1	3694	tags=32%, list=21%, signal=40%
GOBP_CONVERGENT_EXTENSION	15	-0.42	-1.22	0.203	0.445	1	1797	tags=20%, list=10%, signal=22%
GOBP_RESPONSE_TO_ACETYLCHOLINE	29	-0.36	-1.22	0.189	0.446	1	1882	tags=28%, list=11%, signal=31%
GOBP_MOTOR_NEURON_APOPTOTIC_PROCESS	20	-0.39	-1.22	0.211	0.446	1	3736	tags=45%, list=21%, signal=57%
GOMF_LYASE_ACTIVITY	160	-0.26	-1.22	0.092	0.447	1	4381	tags=32%, list=25%, signal=42%
GOBP_PROTEIN_CONTAINING_COMPLEX_LOCALIZATION	146	-0.26	-1.22	0.097	0.447	1	2775	tags=23%, list=16%, signal=27%
GOBP_SEX_DIFFERENTIATION	262	-0.24	-1.22	0.066	0.449	1	3371	tags=26%, list=19%, signal=31%
GOBP_NUCLEOSIDE_PHOSPHATE_BIOSYNTHETIC_PROCESS	227	-0.24	-1.22	0.095	0.449	1	3615	tags=25%, list=20%, signal=31%
GOCC_MICROTUBULE_ASSOCIATED_COMPLEX	131	-0.26	-1.22	0.111	0.449	1	4022	tags=30%, list=23%, signal=38%
GOBP_REGULATION_OF_NEUROTRANSMITTER_RECEPTOR_ACTIVITY	54	-0.31	-1.22	0.165	0.449	1	1653	tags=22%, list=9%, signal=24%
GOCC_CYCLIN_DEPENDENT_PROTEIN_KINASE_HOLOENZYME_COMPLEX	40	-0.33	-1.22	0.173	0.449	1	1769	tags=20%, list=10%, signal=22%
GOMF_P_TYPE_ION_TRANSPORTER_ACTIVITY	20	-0.39	-1.22	0.217	0.449	1	2880	tags=35%, list=16%, signal=42%
GOMF_FLIPPASE_ACTIVITY	16	-0.4	-1.22	0.204	0.45	1	4094	tags=50%, list=23%, signal=65%
GOBP_EYE_MORPHOGENESIS	148	-0.25	-1.21	0.109	0.452	1	3409	tags=26%, list=19%, signal=31%
GOMF_G_PROTEIN_COUPLED_AMINE_RECEPTOR_ACTIVITY	48	-0.32	-1.22	0.14	0.452	1	4356	tags=38%, list=24%, signal=50%
GOBP_MEMBRANE_REPOLARIZATION_DURING_ACTION_POTENTIAL	26	-0.36	-1.22	0.197	0.452	1	2504	tags=31%, list=14%, signal=36%
GOMF_OXIDOREDUCTASE_ACTIVITY_ACTING_ON_A_HEME_GROUP_OF_DONORS	16	-0.42	-1.21	0.208	0.452	1	2177	tags=25%, list=12%, signal=28%
GOBP_CARDIAC_LEFT_VENTRICLE_MORPHOGENESIS	15	-0.42	-1.21	0.228	0.452	1	4069	tags=47%, list=23%, signal=60%
GOCC_TRANSPORT_VESICLE	370	-0.23	-1.22	0.064	0.453	1	3747	tags=26%, list=21%, signal=32%
GOBP_PROTEIN_POLYUBIQUITINATION	213	-0.24	-1.21	0.082	0.453	1	2326	tags=20%, list=13%, signal=22%
GOBP_NEGATIVE_REGULATION_OF_DEVELOPMENTAL_GROWTH	105	-0.27	-1.22	0.138	0.453	1	2683	tags=25%, list=15%, signal=29%
GOBP_REGULATION_OF_MORPHOGENESIS_OF_AN_EPITHELIUM	64	-0.3	-1.22	0.17	0.453	1	1812	tags=19%, list=10%, signal=21%
GOBP_POSITIVE_REGULATION_OF_SODIUM_ION_TRANSPORT	33	-0.34	-1.22	0.18	0.453	1	1424	tags=18%, list=8%, signal=20%
GOBP_REGULATION_OF_CHROMOSOME_SEPARATION	99	-0.27	-1.21	0.157	0.454	1	3088	tags=21%, list=17%, signal=26%
GOBP_AMINO_ACID_ACTIVATION	24	-0.37	-1.21	0.203	0.454	1	1294	tags=21%, list=7%, signal=22%
GOBP_ORGANELLE_LOCALIZATION	469	-0.22	-1.21	0.039	0.455	1	3114	tags=22%, list=17%, signal=26%
GOBP_MUSCLE_SYSTEM_PROCESS	398	-0.23	-1.21	0.047	0.455	1	3658	tags=25%, list=21%, signal=31%
GOBP_CELLULAR_AMINO_ACID_METABOLIC_PROCESS	234	-0.24	-1.21	0.076	0.455	1	2412	tags=18%, list=14%, signal=21%
GOBP_POSITIVE_REGULATION_OF_HORMONE_SECRETION	108	-0.27	-1.21	0.132	0.455	1	2553	tags=20%, list=14%, signal=24%
GOBP_PIGMENT_BIOSYNTHETIC_PROCESS	49	-0.32	-1.21	0.152	0.455	1	4870	tags=37%, list=27%, signal=50%
GOCC_MITOTIC_SPINDLE_POLE	28	-0.36	-1.21	0.197	0.455	1	3621	tags=29%, list=20%, signal=36%
GOBP_ESTABLISHMENT_OF_EPITHELIAL_CELL_APICAL_BASAL_POLARITY	15	-0.42	-1.21	0.225	0.455	1	3736	tags=53%, list=21%, signal=67%
GOBP_EMBRYONIC_AXIS_SPECIFICATION	34	-0.34	-1.21	0.196	0.456	1	4752	tags=32%, list=27%, signal=44%
GOBP_POSITIVE_REGULATION_OF_MYELINATION	15	-0.42	-1.21	0.224	0.46	1	2382	tags=33%, list=13%, signal=38%
GOBP_HAIR_CELL_DIFFERENTIATION	41	-0.32	-1.21	0.19	0.465	1	3403	tags=27%, list=19%, signal=33%
GOBP_RELEASE_OF_SEQUESTERED_CALCIUM_ION_INTO_CYTOSOL_BY_ENDOPLASMIC_RETICULUM	31	-0.34	-1.2	0.193	0.467	1	4069	tags=35%, list=23%, signal=46%
GOBP_ANION_TRANSPORT	452	-0.22	-1.2	0.053	0.468	1	4380	tags=30%, list=25%, signal=38%
GOMF_3_5_CYCLIC_AMP_PHOSPHODIESTERASE_ACTIVITY	17	-0.39	-1.2	0.226	0.468	1	1744	tags=24%, list=10%, signal=26%
GOBP_REGULATION_OF_MICROTUBULE_POLYMERIZATION_OR_DEPOLYMERIZATION	74	-0.29	-1.2	0.16	0.469	1	2340	tags=22%, list=13%, signal=25%
GOBP_POSITIVE_REGULATION_OF_DENDRITIC_SPINE_DEVELOPMENT	31	-0.34	-1.2	0.198	0.471	1	2385	tags=23%, list=13%, signal=26%
GOBP_REGULATION_OF_LYASE_ACTIVITY	69	-0.29	-1.2	0.166	0.472	1	2265	tags=17%, list=13%, signal=20%
GOBP_DETECTION_OF_LIGHT_STIMULUS	58	-0.3	-1.2	0.162	0.475	1	4794	tags=41%, list=27%, signal=56%
GOBP_INNERVATION	24	-0.37	-1.2	0.205	0.476	1	5979	tags=63%, list=34%, signal=94%
GOBP_CELL_COMMUNICATION_BY_ELECTRICAL_COUPLING	31	-0.34	-1.2	0.22	0.476	1	4081	tags=42%, list=23%, signal=54%
GOCC_ORGANELLE_INNER_MEMBRANE	414	-0.22	-1.2	0.062	0.477	1	3898	tags=26%, list=22%, signal=32%
GOBP_PHOSPHATIDYLINOSITOL_DEPHOSPHORYLATION	26	-0.36	-1.2	0.199	0.477	1	4360	tags=38%, list=24%, signal=51%
GOBP_GLYCOSPHINGOLIPID_METABOLIC_PROCESS	58	-0.29	-1.2	0.175	0.478	1	2176	tags=22%, list=12%, signal=25%
GOCC_CALCIUM_CHANNEL_COMPLEX	53	-0.3	-1.2	0.184	0.478	1	4562	tags=40%, list=26%, signal=53%
GOBP_SYNAPTIC_VESICLE_RECYCLING	79	-0.28	-1.2	0.163	0.48	1	4350	tags=32%, list=24%, signal=42%
GOCC_CAVEOLA	73	-0.28	-1.2	0.163	0.48	1	4664	tags=34%, list=26%, signal=46%
GOBP_REGULATION_OF_SPINDLE_ASSEMBLY	29	-0.35	-1.2	0.199	0.48	1	4297	tags=41%, list=24%, signal=54%
GOMF_ADENYLYLTRANSFERASE_ACTIVITY	21	-0.38	-1.2	0.224	0.48	1	4246	tags=33%, list=24%, signal=44%
GOBP_GLYCOSYLCERAMIDE_METABOLIC_PROCESS	18	-0.4	-1.2	0.241	0.48	1	1977	tags=33%, list=11%, signal=37%
GOBP_AMIDE_TRANSPORT	265	-0.23	-1.2	0.087	0.481	1	4209	tags=29%, list=24%, signal=38%
GOBP_POSITIVE_REGULATION_OF_CATION_CHANNEL_ACTIVITY	68	-0.29	-1.2	0.166	0.481	1	4612	tags=38%, list=26%, signal=51%
GOBP_VASCULAR_ENDOTHELIAL_GROWTH_FACTOR_SIGNALING_PATHWAY	39	-0.32	-1.19	0.205	0.481	1	2895	tags=33%, list=16%, signal=40%
GOBP_POSITIVE_REGULATION_OF_ION_TRANSPORT	262	-0.23	-1.19	0.092	0.483	1	3229	tags=23%, list=18%, signal=27%
GOCC_OXIDOREDUCTASE_COMPLEX	107	-0.27	-1.19	0.145	0.484	1	3652	tags=26%, list=21%, signal=33%
GOBP_RESPONSE_TO_DOPAMINE	83	-0.27	-1.19	0.158	0.485	1	4126	tags=33%, list=23%, signal=42%
GOMF_NUCLEOCYTOPLASMIC_CARRIER_ACTIVITY	26	-0.36	-1.19	0.206	0.487	1	1273	tags=23%, list=7%, signal=25%
GOBP_ALPHA_AMINO_ACID_METABOLIC_PROCESS	178	-0.24	-1.19	0.107	0.49	1	3611	tags=25%, list=20%, signal=31%
GOMF_HYDROLASE_ACTIVITY_ACTING_ON_CARBON_NITROGEN_BUT_NOT_PEPTIDE_BONDS	114	-0.26	-1.19	0.145	0.49	1	4504	tags=32%, list=25%, signal=43%
GOMF_SNARE_BINDING	96	-0.27	-1.19	0.164	0.49	1	4089	tags=31%, list=23%, signal=40%
GOBP_VESICLE_TETHERING	23	-0.36	-1.19	0.223	0.49	1	1803	tags=17%, list=10%, signal=19%
GOBP_REGULATION_OF_ANIMAL_ORGAN_MORPHOGENESIS	125	-0.26	-1.19	0.148	0.494	1	2167	tags=18%, list=12%, signal=21%
GOMF_CATALYTIC_ACTIVITY_ACTING_ON_A_TRNA	80	-0.28	-1.19	0.17	0.494	1	2702	tags=24%, list=15%, signal=28%
GOBP_REGULATION_OF_KIDNEY_DEVELOPMENT	33	-0.33	-1.19	0.211	0.494	1	6370	tags=48%, list=36%, signal=75%
GOBP_MITOCHONDRION_MORPHOGENESIS	16	-0.4	-1.19	0.254	0.494	1	3391	tags=38%, list=19%, signal=46%
GOBP_RESPONSE_TO_AUDITORY_STIMULUS	25	-0.36	-1.19	0.21	0.495	1	1201	tags=24%, list=7%, signal=26%
GOBP_ORGANELLE_FISSION	406	-0.22	-1.18	0.083	0.496	1	3917	tags=25%, list=22%, signal=31%
GOBP_NEPHRON_MORPHOGENESIS	78	-0.28	-1.18	0.161	0.496	1	4143	tags=28%, list=23%, signal=37%
GOBP_REGULATION_OF_DENDRITE_MORPHOGENESIS	61	-0.29	-1.18	0.215	0.496	1	2492	tags=25%, list=14%, signal=28%
GOBP_NEGATIVE_REGULATION_OF_LYASE_ACTIVITY	24	-0.36	-1.18	0.223	0.496	1	1937	tags=21%, list=11%, signal=23%
GOBP_MITOCHONDRIAL_FUSION	22	-0.36	-1.18	0.241	0.496	1	3518	tags=32%, list=20%, signal=40%
GOBP_PATTERN_SPECIFICATION_PROCESS	401	-0.22	-1.19	0.072	0.497	1	4785	tags=32%, list=27%, signal=42%
GOBP_POSITIVE_REGULATION_OF_DEVELOPMENTAL_GROWTH	146	-0.24	-1.18	0.14	0.497	1	4787	tags=36%, list=27%, signal=49%
GOMF_PROTON_TRANSMEMBRANE_TRANSPORTER_ACTIVITY	102	-0.26	-1.18	0.169	0.497	1	4944	tags=33%, list=28%, signal=46%
GOBP_PROTEIN_DESTABILIZATION	40	-0.32	-1.19	0.206	0.497	1	4573	tags=33%, list=26%, signal=44%
GOBP_REGULATION_OF_DENDRITIC_SPINE_MORPHOGENESIS	39	-0.33	-1.18	0.208	0.497	1	4005	tags=36%, list=22%, signal=46%
GOBP_POSITIVE_REGULATION_OF_ANIMAL_ORGAN_MORPHOGENESIS	34	-0.33	-1.18	0.228	0.497	1	2167	tags=21%, list=12%, signal=23%
GOBP_ALDITOL_METABOLIC_PROCESS	19	-0.39	-1.18	0.229	0.497	1	1596	tags=26%, list=9%, signal=29%
GOBP_ESTABLISHMENT_OF_PROTEIN_LOCALIZATION_TO_MITOCHONDRIAL_MEMBRANE	29	-0.34	-1.18	0.229	0.497	1	5131	tags=48%, list=29%, signal=68%
GOBP_LONG_CHAIN_FATTY_ACID_METABOLIC_PROCESS	99	-0.27	-1.18	0.143	0.498	1	3797	tags=28%, list=21%, signal=36%
GOBP_REGULATION_OF_PROTEIN_TARGETING_TO_MEMBRANE	21	-0.38	-1.18	0.242	0.498	1	1937	tags=33%, list=11%, signal=37%
GOBP_INNER_MITOCHONDRIAL_MEMBRANE_ORGANIZATION	27	-0.35	-1.18	0.257	0.498	1	4786	tags=44%, list=27%, signal=61%
GOBP_CIRCADIAN_SLEEP_WAKE_CYCLE	22	-0.36	-1.18	0.232	0.5	1	4581	tags=41%, list=26%, signal=55%
GOCC_CYTOPLASMIC_DYNEIN_COMPLEX	16	-0.4	-1.18	0.236	0.502	1	2978	tags=38%, list=17%, signal=45%
GOBP_GROOMING_BEHAVIOR	18	-0.38	-1.18	0.237	0.504	1	5274	tags=50%, list=30%, signal=71%
GOBP_CEREBELLAR_CORTEX_MORPHOGENESIS	31	-0.33	-1.18	0.221	0.505	1	2136	tags=19%, list=12%, signal=22%
GOMF_TRANSMEMBRANE_RECEPTOR_PROTEIN_SERINE_THREONINE_KINASE_BINDING	21	-0.37	-1.18	0.228	0.505	1	3021	tags=38%, list=17%, signal=46%
GOBP_PURINE_CONTAINING_COMPOUND_METABOLIC_PROCESS	408	-0.22	-1.18	0.089	0.506	1	3736	tags=25%, list=21%, signal=31%
GOBP_ESTABLISHMENT_OF_CELL_POLARITY	127	-0.25	-1.18	0.147	0.506	1	2340	tags=20%, list=13%, signal=23%
GOBP_INNER_EAR_MORPHOGENESIS	92	-0.27	-1.18	0.181	0.506	1	2569	tags=21%, list=14%, signal=24%
GOMF_THIOLESTER_HYDROLASE_ACTIVITY	34	-0.32	-1.18	0.222	0.506	1	2859	tags=29%, list=16%, signal=35%
GOCC_PHOTORECEPTOR_CONNECTING_CILIUM	36	-0.32	-1.18	0.228	0.506	1	2753	tags=25%, list=15%, signal=30%
GOBP_POSITIVE_REGULATION_OF_HEART_GROWTH	30	-0.33	-1.18	0.231	0.506	1	1245	tags=20%, list=7%, signal=21%
GOBP_REGULATION_OF_WNT_SIGNALING_PATHWAY_PLANAR_CELL_POLARITY_PATHWAY	16	-0.41	-1.18	0.24	0.506	1	2008	tags=31%, list=11%, signal=35%
GOBP_TRIPARTITE_REGIONAL_SUBDIVISION	16	-0.4	-1.17	0.253	0.51	1	3267	tags=31%, list=18%, signal=38%
GOBP_REGULATION_OF_CHROMOSOME_SEGREGATION	113	-0.26	-1.17	0.17	0.511	1	3088	tags=20%, list=17%, signal=24%
GOBP_MULTICELLULAR_ORGANISMAL_RESPONSE_TO_STRESS	74	-0.27	-1.17	0.182	0.511	1	5023	tags=41%, list=28%, signal=56%
GOBP_ATTACHMENT_OF_SPINDLE_MICROTUBULES_TO_KINETOCHORE	31	-0.33	-1.17	0.237	0.511	1	4825	tags=32%, list=27%, signal=44%
GOBP_RELAXATION_OF_CARDIAC_MUSCLE	17	-0.39	-1.17	0.258	0.511	1	1744	tags=29%, list=10%, signal=33%
GOBP_BILE_ACID_BIOSYNTHETIC_PROCESS	34	-0.33	-1.17	0.228	0.514	1	3750	tags=32%, list=21%, signal=41%
GOBP_POSITIVE_REGULATION_OF_BLOOD_PRESSURE	33	-0.33	-1.17	0.232	0.514	1	4765	tags=36%, list=27%, signal=50%
GOBP_VASOCONSTRICTION	79	-0.28	-1.17	0.171	0.515	1	588	tags=11%, list=3%, signal=12%
GOMF_GLUTATHIONE_TRANSFERASE_ACTIVITY	23	-0.36	-1.17	0.235	0.515	1	3611	tags=35%, list=20%, signal=44%
GOBP_ORGANIC_ANION_TRANSPORT	331	-0.22	-1.17	0.125	0.516	1	4380	tags=30%, list=25%, signal=39%
GOCC_CONDENSED_CHROMOSOME	210	-0.23	-1.17	0.128	0.516	1	4517	tags=30%, list=25%, signal=40%
GOBP_VESICLE_LOCALIZATION	179	-0.24	-1.17	0.165	0.516	1	3975	tags=27%, list=22%, signal=35%
GOBP_REGULATION_OF_FEEDING_BEHAVIOR	26	-0.35	-1.17	0.237	0.516	1	4581	tags=38%, list=26%, signal=52%
GOBP_POSITIVE_REGULATION_OF_POTASSIUM_ION_TRANSMEMBRANE_TRANSPORTER_ACTIVITY	25	-0.35	-1.17	0.257	0.516	1	4659	tags=44%, list=26%, signal=59%
GOBP_REGULATION_OF_CARDIAC_MUSCLE_CELL_ACTION_POTENTIAL	30	-0.33	-1.17	0.237	0.517	1	2756	tags=30%, list=15%, signal=35%
GOCC_NBAF_COMPLEX	16	-0.4	-1.17	0.264	0.517	1	2769	tags=25%, list=16%, signal=30%
GOBP_REGULATION_OF_NEUROGENESIS	335	-0.22	-1.17	0.106	0.518	1	2492	tags=19%, list=14%, signal=22%
GOMF_NEUROPEPTIDE_HORMONE_ACTIVITY	25	-0.35	-1.17	0.242	0.519	1	3017	tags=28%, list=17%, signal=34%
GOCC_CLATHRIN_COATED_VESICLE	193	-0.24	-1.17	0.139	0.521	1	3677	tags=25%, list=21%, signal=31%
GOBP_BILE_ACID_METABOLIC_PROCESS	46	-0.31	-1.16	0.226	0.521	1	4542	tags=35%, list=25%, signal=47%
GOBP_MIDBODY_ABSCISSION	15	-0.4	-1.17	0.261	0.521	1	4297	tags=47%, list=24%, signal=61%
GOBP_ADENYLATE_CYCLASE_ACTIVATING_ADRENERGIC_RECEPTOR_SIGNALING_PATHWAY	25	-0.35	-1.16	0.246	0.522	1	1744	tags=24%, list=10%, signal=27%
GOMF_SOLUTE_CATION_ANTIPORTER_ACTIVITY	35	-0.33	-1.16	0.246	0.522	1	1247	tags=20%, list=7%, signal=21%
GOBP_MEMBRANE_REPOLARIZATION	45	-0.31	-1.16	0.218	0.533	1	2763	tags=24%, list=16%, signal=29%
GOBP_VESICLE_TARGETING	51	-0.29	-1.16	0.218	0.533	1	4781	tags=33%, list=27%, signal=45%
GOBP_MESODERMAL_CELL_FATE_COMMITMENT	18	-0.38	-1.16	0.262	0.533	1	1476	tags=22%, list=8%, signal=24%
GOMF_GDP_DISSOCIATION_INHIBITOR_ACTIVITY	16	-0.4	-1.16	0.27	0.533	1	4609	tags=44%, list=26%, signal=59%
GOBP_REGULATION_OF_METAL_ION_TRANSPORT	360	-0.22	-1.16	0.107	0.534	1	3254	tags=22%, list=18%, signal=27%
GOBP_RENAL_SYSTEM_PROCESS	114	-0.25	-1.16	0.172	0.534	1	4309	tags=32%, list=24%, signal=41%
GOBP_MEIOSIS_I_CELL_CYCLE_PROCESS	92	-0.26	-1.16	0.201	0.535	1	5650	tags=38%, list=32%, signal=55%
GOBP_DETECTION_OF_VISIBLE_LIGHT	45	-0.3	-1.16	0.208	0.535	1	4794	tags=44%, list=27%, signal=61%
GOMF_NUCLEOBASE_CONTAINING_COMPOUND_KINASE_ACTIVITY	34	-0.32	-1.16	0.238	0.536	1	2071	tags=24%, list=12%, signal=27%
GOBP_SERINE_FAMILY_AMINO_ACID_METABOLIC_PROCESS	36	-0.32	-1.16	0.233	0.539	1	4953	tags=36%, list=28%, signal=50%
GOBP_REGULATION_OF_VOLTAGE_GATED_CALCIUM_CHANNEL_ACTIVITY	42	-0.31	-1.16	0.249	0.539	1	4064	tags=40%, list=23%, signal=52%
GOBP_NEURON_PROJECTION_ORGANIZATION	82	-0.27	-1.16	0.202	0.54	1	2385	tags=21%, list=13%, signal=24%
GOBP_INORGANIC_ANION_TRANSPORT	173	-0.24	-1.15	0.152	0.541	1	4353	tags=32%, list=24%, signal=42%
GOBP_RESPONSE_TO_ALKALOID	94	-0.26	-1.15	0.185	0.543	1	2845	tags=21%, list=16%, signal=25%
GOBP_POSITIVE_REGULATION_OF_CREB_TRANSCRIPTION_FACTOR_ACTIVITY	17	-0.38	-1.15	0.285	0.544	1	741	tags=18%, list=4%, signal=18%
GOBP_RESPIRATORY_ELECTRON_TRANSPORT_CHAIN	93	-0.26	-1.15	0.206	0.549	1	4113	tags=25%, list=23%, signal=32%
GOBP_POTASSIUM_ION_IMPORT_ACROSS_PLASMA_MEMBRANE	48	-0.3	-1.15	0.218	0.549	1	4740	tags=40%, list=27%, signal=54%
GOBP_MAINTENANCE_OF_BLOOD_BRAIN_BARRIER	33	-0.32	-1.15	0.263	0.55	1	2417	tags=21%, list=14%, signal=24%
GOBP_RENAL_SYSTEM_PROCESS_INVOLVED_IN_REGULATION_OF_SYSTEMIC_ARTERIAL_BLOOD_PRESSURE	25	-0.35	-1.15	0.249	0.551	1	4207	tags=36%, list=24%, signal=47%
GOMF_CYCLIC_NUCLEOTIDE_PHOSPHODIESTERASE_ACTIVITY	25	-0.34	-1.15	0.256	0.551	1	3343	tags=32%, list=19%, signal=39%
GOBP_PEPTIDYL_ARGININE_MODIFICATION	19	-0.36	-1.15	0.277	0.551	1	1380	tags=16%, list=8%, signal=17%
GOBP_BRAIN_MORPHOGENESIS	35	-0.31	-1.15	0.239	0.553	1	3782	tags=31%, list=21%, signal=40%
GOBP_REGULATION_OF_MORPHOGENESIS_OF_A_BRANCHING_STRUCTURE	51	-0.29	-1.15	0.245	0.553	1	1812	tags=20%, list=10%, signal=22%
GOBP_NEGATIVE_REGULATION_OF_ION_TRANSPORT	137	-0.25	-1.15	0.193	0.554	1	4089	tags=28%, list=23%, signal=36%
GOMF_UBIQUITIN_LIKE_PROTEIN_PEPTIDASE_ACTIVITY	96	-0.26	-1.15	0.194	0.555	1	4388	tags=35%, list=25%, signal=47%
GOBP_BODY_FLUID_SECRETION	84	-0.27	-1.15	0.219	0.555	1	2468	tags=18%, list=14%, signal=21%
GOBP_ADHERENS_JUNCTION_ORGANIZATION	46	-0.3	-1.15	0.244	0.555	1	3021	tags=30%, list=17%, signal=37%
GOMF_EPHRIN_RECEPTOR_ACTIVITY	19	-0.37	-1.15	0.274	0.555	1	3542	tags=42%, list=20%, signal=52%
GOMF_PROTEIN_C_TERMINUS_BINDING	167	-0.24	-1.14	0.164	0.556	1	3713	tags=25%, list=21%, signal=31%
GOBP_NEURON_MIGRATION	158	-0.24	-1.14	0.181	0.556	1	3017	tags=23%, list=17%, signal=27%
GOMF_CARBOXYLIC_ESTER_HYDROLASE_ACTIVITY	120	-0.25	-1.14	0.202	0.556	1	2281	tags=18%, list=13%, signal=21%
GOBP_ESTABLISHMENT_OF_TISSUE_POLARITY	70	-0.28	-1.15	0.222	0.556	1	2076	tags=20%, list=12%, signal=23%
GOBP_NEGATIVE_CHEMOTAXIS	46	-0.3	-1.15	0.243	0.556	1	2897	tags=28%, list=16%, signal=34%
GOBP_MUSCLE_HYPERTROPHY_IN_RESPONSE_TO_STRESS	21	-0.36	-1.14	0.26	0.556	1	4062	tags=43%, list=23%, signal=55%
GOMF_3_5_CYCLIC_GMP_PHOSPHODIESTERASE_ACTIVITY	15	-0.4	-1.15	0.29	0.556	1	3343	tags=40%, list=19%, signal=49%
GOBP_CLATHRIN_DEPENDENT_ENDOCYTOSIS	46	-0.29	-1.14	0.243	0.56	1	2901	tags=24%, list=16%, signal=28%
GOBP_RESPONSE_TO_LITHIUM_ION	24	-0.35	-1.14	0.246	0.56	1	1773	tags=25%, list=10%, signal=28%
GOBP_INOSITOL_PHOSPHATE_CATABOLIC_PROCESS	16	-0.38	-1.14	0.271	0.56	1	4233	tags=44%, list=24%, signal=57%
GOBP_NEUROMUSCULAR_PROCESS_CONTROLLING_POSTURE	17	-0.38	-1.14	0.273	0.56	1	1899	tags=29%, list=11%, signal=33%
GOBP_SERINE_FAMILY_AMINO_ACID_BIOSYNTHETIC_PROCESS	18	-0.37	-1.14	0.295	0.56	1	2197	tags=22%, list=12%, signal=25%
GOBP_POSITIVE_REGULATION_OF_SMOOTH_MUSCLE_CONTRACTION	28	-0.34	-1.14	0.27	0.561	1	268	tags=11%, list=2%, signal=11%
GOMF_SYNTAXIN_BINDING	65	-0.28	-1.14	0.201	0.562	1	5204	tags=42%, list=29%, signal=58%
GOBP_RIBONUCLEOPROTEIN_COMPLEX_SUBUNIT_ORGANIZATION	160	-0.24	-1.14	0.183	0.563	1	4339	tags=27%, list=24%, signal=35%
GOMF_SULFUR_COMPOUND_TRANSMEMBRANE_TRANSPORTER_ACTIVITY	51	-0.29	-1.14	0.234	0.564	1	4545	tags=33%, list=26%, signal=45%
GOBP_POSITIVE_REGULATION_OF_PROTEIN_TARGETING_TO_MEMBRANE	18	-0.37	-1.14	0.283	0.564	1	1937	tags=33%, list=11%, signal=37%
GOBP_ORGANIC_CATION_TRANSPORT	54	-0.29	-1.14	0.242	0.569	1	2092	tags=20%, list=12%, signal=23%
GOMF_PHOSPHATIDYLINOSITOL_PHOSPHATE_PHOSPHATASE_ACTIVITY	27	-0.33	-1.14	0.275	0.569	1	5840	tags=52%, list=33%, signal=77%
GOBP_POSITIVE_REGULATION_OF_SECRETION	283	-0.22	-1.14	0.176	0.571	1	2865	tags=20%, list=16%, signal=23%
GOBP_MICROTUBULE_BASED_TRANSPORT	156	-0.24	-1.14	0.178	0.571	1	3703	tags=27%, list=21%, signal=34%
GOBP_REGULATION_OF_CATECHOLAMINE_METABOLIC_PROCESS	19	-0.37	-1.13	0.277	0.571	1	819	tags=16%, list=5%, signal=17%
GOBP_REGULATION_OF_RAC_PROTEIN_SIGNAL_TRANSDUCTION	20	-0.36	-1.14	0.279	0.571	1	1890	tags=25%, list=11%, signal=28%
GOBP_REGULATION_OF_MITOTIC_CELL_CYCLE_SPINDLE_ASSEMBLY_CHECKPOINT	19	-0.38	-1.14	0.28	0.571	1	4355	tags=37%, list=24%, signal=49%
GOBP_REGULATION_OF_EXIT_FROM_MITOSIS	15	-0.4	-1.14	0.289	0.571	1	4611	tags=40%, list=26%, signal=54%
GOMF_SODIUM_INDEPENDENT_ORGANIC_ANION_TRANSMEMBRANE_TRANSPORTER_ACTIVITY	15	-0.39	-1.14	0.292	0.571	1	1355	tags=20%, list=8%, signal=22%
GOBP_REGULATION_OF_CILIUM_MOVEMENT	24	-0.35	-1.13	0.296	0.571	1	3364	tags=29%, list=19%, signal=36%
GOMF_TUBULIN_BINDING	302	-0.22	-1.13	0.161	0.576	1	3121	tags=20%, list=18%, signal=24%
GOCC_RNA_POLYMERASE_COMPLEX	90	-0.26	-1.13	0.243	0.576	1	5216	tags=37%, list=29%, signal=52%
GOBP_REGULATION_OF_SMOOTH_MUSCLE_CONTRACTION	57	-0.28	-1.13	0.253	0.576	1	1847	tags=18%, list=10%, signal=20%
GOCC_NEUROMUSCULAR_JUNCTION	67	-0.28	-1.13	0.27	0.576	1	3563	tags=28%, list=20%, signal=35%
GOBP_ISOPRENOID_BIOSYNTHETIC_PROCESS	27	-0.34	-1.13	0.265	0.577	1	1682	tags=26%, list=9%, signal=29%
GOBP_EPITHELIAL_CELL_CELL_ADHESION	15	-0.39	-1.13	0.278	0.577	1	48	tags=13%, list=0%, signal=13%
GOBP_GMP_METABOLIC_PROCESS	28	-0.33	-1.13	0.283	0.577	1	2736	tags=29%, list=15%, signal=34%
GOBP_REGULATION_OF_SMOOTH_MUSCLE_CELL_DIFFERENTIATION	27	-0.33	-1.13	0.291	0.577	1	1255	tags=22%, list=7%, signal=24%
GOBP_SUBPALLIUM_DEVELOPMENT	27	-0.33	-1.13	0.293	0.577	1	3680	tags=37%, list=21%, signal=47%
GOBP_CELL_MIGRATION_INVOLVED_IN_HEART_DEVELOPMENT	20	-0.35	-1.13	0.295	0.577	1	4568	tags=35%, list=26%, signal=47%
GOBP_PEROXISOMAL_TRANSPORT	21	-0.35	-1.13	0.295	0.577	1	6004	tags=52%, list=34%, signal=79%
GOBP_REGULATION_OF_DEVELOPMENTAL_GROWTH	294	-0.22	-1.13	0.153	0.578	1	4669	tags=32%, list=26%, signal=43%
GOBP_ARTERY_MORPHOGENESIS	68	-0.27	-1.13	0.249	0.578	1	1613	tags=21%, list=9%, signal=23%
GOCC_U2_SNRNP	24	-0.34	-1.13	0.275	0.578	1	6385	tags=42%, list=36%, signal=65%
GOCC_GTPASE_COMPLEX	37	-0.31	-1.13	0.277	0.578	1	3613	tags=38%, list=20%, signal=47%
GOBP_REGULATION_OF_MITOCHONDRIAL_FISSION	19	-0.37	-1.13	0.283	0.579	1	3518	tags=42%, list=20%, signal=52%
GOCC_PROTEASOME_CORE_COMPLEX	19	-0.36	-1.13	0.308	0.58	1	2853	tags=26%, list=16%, signal=31%
GOBP_MITOCHONDRIAL_ELECTRON_TRANSPORT_NADH_TO_UBIQUINONE	42	-0.3	-1.13	0.266	0.581	1	6058	tags=50%, list=34%, signal=76%
GOBP_PURINE_NUCLEOBASE_METABOLIC_PROCESS	18	-0.37	-1.13	0.293	0.581	1	866	tags=17%, list=5%, signal=18%
GOBP_RESPONSE_TO_ELECTRICAL_STIMULUS	39	-0.3	-1.13	0.266	0.583	1	2329	tags=23%, list=13%, signal=26%
GOBP_SMOOTH_MUSCLE_CELL_DIFFERENTIATION	54	-0.28	-1.13	0.269	0.583	1	3806	tags=31%, list=21%, signal=40%
GOBP_VENTRICULAR_CARDIAC_MUSCLE_CELL_ACTION_POTENTIAL	32	-0.33	-1.13	0.292	0.583	1	842	tags=13%, list=5%, signal=13%
GOBP_CELL_AGGREGATION	18	-0.37	-1.13	0.293	0.583	1	2003	tags=28%, list=11%, signal=31%
GOBP_POSITIVE_REGULATION_OF_MEIOTIC_CELL_CYCLE	22	-0.35	-1.12	0.268	0.584	1	2983	tags=32%, list=17%, signal=38%
GOBP_MATING_BEHAVIOR	37	-0.31	-1.12	0.284	0.584	1	3876	tags=35%, list=22%, signal=45%
GOBP_PROTEIN_LOCALIZATION_TO_CHROMOSOME_TELOMERIC_REGION	26	-0.33	-1.12	0.291	0.584	1	3661	tags=31%, list=21%, signal=39%
GOBP_SECONDARY_METABOLITE_BIOSYNTHETIC_PROCESS	22	-0.35	-1.12	0.292	0.584	1	5327	tags=32%, list=30%, signal=45%
GOBP_ARTERY_DEVELOPMENT	92	-0.26	-1.12	0.24	0.585	1	1777	tags=20%, list=10%, signal=22%
GOBP_MECHANORECEPTOR_DIFFERENTIATION	52	-0.28	-1.12	0.251	0.585	1	2450	tags=21%, list=14%, signal=24%
GOBP_RESPONSE_TO_AMINE	42	-0.3	-1.12	0.277	0.585	1	3625	tags=29%, list=20%, signal=36%
GOMF_MYOSIN_V_BINDING	16	-0.38	-1.12	0.293	0.585	1	1301	tags=25%, list=7%, signal=27%
GOBP_REGULATION_OF_PROTEIN_SECRETION	219	-0.22	-1.12	0.2	0.59	1	2594	tags=19%, list=15%, signal=22%
GOBP_REGULATION_OF_MICROTUBULE_POLYMERIZATION	47	-0.29	-1.12	0.252	0.59	1	1579	tags=17%, list=9%, signal=19%
GOMF_DEUBIQUITINASE_ACTIVITY	85	-0.26	-1.12	0.245	0.596	1	4388	tags=36%, list=25%, signal=48%
GOBP_NEUTRAL_AMINO_ACID_TRANSPORT	47	-0.29	-1.12	0.258	0.596	1	4545	tags=34%, list=26%, signal=46%
GOMF_INOSITOL_PHOSPHATE_PHOSPHATASE_ACTIVITY	15	-0.39	-1.12	0.323	0.596	1	4233	tags=47%, list=24%, signal=61%
GOBP_GLUTAMINE_FAMILY_AMINO_ACID_METABOLIC_PROCESS	68	-0.27	-1.12	0.26	0.597	1	3026	tags=26%, list=17%, signal=32%
GOBP_TRANSPORT_ALONG_MICROTUBULE	132	-0.24	-1.12	0.229	0.598	1	3703	tags=28%, list=21%, signal=35%
GOBP_LUNG_CELL_DIFFERENTIATION	27	-0.33	-1.12	0.274	0.598	1	987	tags=15%, list=6%, signal=16%
GOMF_CALMODULIN_DEPENDENT_PROTEIN_KINASE_ACTIVITY	26	-0.33	-1.12	0.301	0.598	1	2965	tags=31%, list=17%, signal=37%
GOBP_MEMBRANE_BIOGENESIS	55	-0.28	-1.11	0.264	0.602	1	4303	tags=38%, list=24%, signal=50%
GOCC_PHOSPHATIDYLINOSITOL_3_KINASE_COMPLEX	25	-0.33	-1.11	0.293	0.602	1	1873	tags=20%, list=11%, signal=22%
GOCC_EXTRINSIC_COMPONENT_OF_MEMBRANE	267	-0.22	-1.11	0.171	0.603	1	3042	tags=23%, list=17%, signal=28%
GOCC_MITOCHONDRIAL_SMALL_RIBOSOMAL_SUBUNIT	31	-0.31	-1.11	0.289	0.603	1	3383	tags=29%, list=19%, signal=36%
GOBP_PROTEIN_K63_LINKED_UBIQUITINATION	53	-0.28	-1.11	0.264	0.604	1	2215	tags=25%, list=12%, signal=28%
GOMF_TRNA_METHYLTRANSFERASE_ACTIVITY	22	-0.34	-1.11	0.288	0.604	1	2985	tags=36%, list=17%, signal=44%
GOMF_NADPLUS_BINDING	18	-0.36	-1.11	0.307	0.604	1	2077	tags=33%, list=12%, signal=38%
GOMF_CULLIN_FAMILY_PROTEIN_BINDING	22	-0.34	-1.11	0.31	0.604	1	2666	tags=32%, list=15%, signal=37%
GOBP_POSITIVE_REGULATION_OF_POTASSIUM_ION_TRANSPORT	45	-0.29	-1.11	0.289	0.605	1	4659	tags=40%, list=26%, signal=54%
GOBP_PROTEIN_LOCALIZATION_TO_EXTRACELLULAR_REGION	306	-0.21	-1.11	0.208	0.606	1	3026	tags=21%, list=17%, signal=24%
GOBP_REGULATION_OF_G_PROTEIN_COUPLED_RECEPTOR_SIGNALING_PATHWAY	122	-0.24	-1.11	0.227	0.606	1	4089	tags=31%, list=23%, signal=40%
GOBP_REGULATION_OF_VASOCONSTRICTION	60	-0.27	-1.11	0.273	0.606	1	588	tags=12%, list=3%, signal=12%
GOMF_SEROTONIN_RECEPTOR_ACTIVITY	32	-0.32	-1.11	0.304	0.606	1	4021	tags=38%, list=23%, signal=48%
GOBP_ATRIAL_CARDIAC_MUSCLE_CELL_TO_AV_NODE_CELL_SIGNALING	17	-0.37	-1.11	0.323	0.606	1	911	tags=18%, list=5%, signal=19%
GOBP_POSITIVE_REGULATION_OF_NERVOUS_SYSTEM_DEVELOPMENT	247	-0.22	-1.11	0.196	0.607	1	2492	tags=19%, list=14%, signal=22%
GOBP_CELLULAR_AMINO_ACID_BIOSYNTHETIC_PROCESS	72	-0.26	-1.11	0.245	0.607	1	2891	tags=21%, list=16%, signal=25%
GOBP_DIACYLGLYCEROL_METABOLIC_PROCESS	23	-0.34	-1.11	0.301	0.607	1	946	tags=13%, list=5%, signal=14%
GOBP_REGULATION_OF_SKELETAL_MUSCLE_CELL_DIFFERENTIATION	15	-0.38	-1.11	0.326	0.607	1	2124	tags=33%, list=12%, signal=38%
GOBP_NEPHRON_EPITHELIUM_DEVELOPMENT	112	-0.24	-1.11	0.237	0.608	1	4183	tags=28%, list=23%, signal=36%
GOBP_CHEMOSENSORY_BEHAVIOR	16	-0.37	-1.11	0.304	0.608	1	850	tags=19%, list=5%, signal=20%
GOMF_LIGASE_ACTIVITY_FORMING_CARBON_OXYGEN_BONDS	22	-0.34	-1.11	0.313	0.608	1	1294	tags=18%, list=7%, signal=20%
GOBP_REGULATION_OF_SYNAPTIC_VESICLE_RECYCLING	20	-0.35	-1.11	0.324	0.608	1	4089	tags=40%, list=23%, signal=52%
GOMF_CARBON_OXYGEN_LYASE_ACTIVITY	67	-0.27	-1.11	0.278	0.609	1	3742	tags=27%, list=21%, signal=34%
GOBP_ONE_CARBON_METABOLIC_PROCESS	35	-0.3	-1.11	0.288	0.609	1	4707	tags=37%, list=26%, signal=50%
GOMF_UBIQUITIN_CONJUGATING_ENZYME_BINDING	26	-0.33	-1.11	0.31	0.609	1	992	tags=15%, list=6%, signal=16%
GOBP_COENZYME_A_METABOLIC_PROCESS	16	-0.37	-1.11	0.334	0.61	1	2069	tags=31%, list=12%, signal=35%
GOMF_SECONDARY_ACTIVE_TRANSMEMBRANE_TRANSPORTER_ACTIVITY	227	-0.22	-1.11	0.2	0.613	1	4314	tags=29%, list=24%, signal=37%
GOCC_UBIQUITIN_LIGASE_COMPLEX	249	-0.22	-1.11	0.242	0.614	1	3713	tags=24%, list=21%, signal=31%
GOBP_CRANIAL_NERVE_DEVELOPMENT	49	-0.28	-1.11	0.307	0.614	1	1899	tags=22%, list=11%, signal=25%
GOBP_REGULATION_OF_PROTEIN_UBIQUITINATION	176	-0.23	-1.1	0.23	0.616	1	3815	tags=28%, list=21%, signal=35%
GOBP_NEGATIVE_REGULATION_OF_NERVOUS_SYSTEM_PROCESS	18	-0.37	-1.1	0.332	0.621	1	4464	tags=44%, list=25%, signal=59%
GOBP_NUCLEAR_CHROMOSOME_SEGREGATION	238	-0.22	-1.1	0.23	0.626	1	3092	tags=19%, list=17%, signal=23%
GOBP_EMBRYONIC_SKELETAL_SYSTEM_DEVELOPMENT	123	-0.24	-1.1	0.251	0.626	1	3371	tags=26%, list=19%, signal=32%
GOCC_SCF_UBIQUITIN_LIGASE_COMPLEX	53	-0.28	-1.1	0.294	0.626	1	3595	tags=28%, list=20%, signal=35%
GOBP_POTASSIUM_ION_HOMEOSTASIS	35	-0.3	-1.1	0.316	0.626	1	2524	tags=26%, list=14%, signal=30%
GOBP_NEPHRON_DEVELOPMENT	148	-0.23	-1.1	0.238	0.627	1	4183	tags=28%, list=23%, signal=36%
GOMF_HYALURONIC_ACID_BINDING	23	-0.34	-1.1	0.297	0.627	1	978	tags=17%, list=5%, signal=18%
GOBP_MYELIN_ASSEMBLY	18	-0.36	-1.1	0.331	0.627	1	3408	tags=33%, list=19%, signal=41%
GOMF_UBIQUITIN_PROTEIN_TRANSFERASE_REGULATOR_ACTIVITY	22	-0.34	-1.1	0.338	0.627	1	5537	tags=41%, list=31%, signal=59%
GOBP_PHENOL_CONTAINING_COMPOUND_METABOLIC_PROCESS	102	-0.25	-1.1	0.284	0.628	1	4762	tags=33%, list=27%, signal=45%
GOMF_TRNA_BINDING	46	-0.29	-1.1	0.289	0.628	1	3086	tags=30%, list=17%, signal=37%
GOCC_DNA_PACKAGING_COMPLEX	63	-0.27	-1.1	0.29	0.628	1	4489	tags=33%, list=25%, signal=44%
GOBP_MEMBRANE_FISSION	39	-0.3	-1.1	0.294	0.628	1	4297	tags=38%, list=24%, signal=51%
GOBP_GLYCOLIPID_BIOSYNTHETIC_PROCESS	65	-0.26	-1.1	0.306	0.628	1	3125	tags=25%, list=18%, signal=30%
GOBP_RENAL_SYSTEM_PROCESS_INVOLVED_IN_REGULATION_OF_BLOOD_VOLUME	15	-0.38	-1.1	0.329	0.628	1	3806	tags=33%, list=21%, signal=42%
GOBP_REGULATION_OF_MITOCHONDRIAL_MEMBRANE_PERMEABILITY_INVOLVED_IN_APOPTOTIC_PROCESS	36	-0.3	-1.1	0.311	0.629	1	4575	tags=36%, list=26%, signal=48%
GOMF_DELAYED_RECTIFIER_POTASSIUM_CHANNEL_ACTIVITY	31	-0.31	-1.1	0.325	0.629	1	3496	tags=32%, list=20%, signal=40%
GOBP_POSITIVE_REGULATION_OF_ION_TRANSMEMBRANE_TRANSPORT	161	-0.23	-1.1	0.26	0.63	1	4659	tags=34%, list=26%, signal=45%
GOMF_KINESIN_BINDING	39	-0.29	-1.1	0.318	0.63	1	4152	tags=33%, list=23%, signal=43%
GOBP_RHYTHMIC_BEHAVIOR	41	-0.29	-1.09	0.313	0.631	1	4581	tags=34%, list=26%, signal=46%
GOCC_DNA_REPAIR_COMPLEX	19	-0.36	-1.09	0.33	0.631	1	5205	tags=53%, list=29%, signal=74%
GOBP_HEART_VALVE_DEVELOPMENT	60	-0.27	-1.09	0.3	0.633	1	1777	tags=20%, list=10%, signal=22%
GOMF_CALMODULIN_BINDING	187	-0.22	-1.09	0.267	0.635	1	2994	tags=22%, list=17%, signal=26%
GOBP_HEMATOPOIETIC_STEM_CELL_HOMEOSTASIS	20	-0.35	-1.09	0.311	0.635	1	2351	tags=35%, list=13%, signal=40%
GOBP_PLASMA_MEMBRANE_FUSION	18	-0.36	-1.09	0.351	0.635	1	3151	tags=33%, list=18%, signal=40%
GOMF_MICROTUBULE_BINDING	215	-0.22	-1.09	0.246	0.636	1	3121	tags=20%, list=18%, signal=23%
GOBP_REGULATION_OF_CILIUM_DEPENDENT_CELL_MOTILITY	21	-0.34	-1.09	0.344	0.636	1	3364	tags=29%, list=19%, signal=35%
GOMF_2_IRON_2_SULFUR_CLUSTER_BINDING	19	-0.36	-1.09	0.328	0.638	1	3743	tags=32%, list=21%, signal=40%
GOBP_CARDIAC_CONDUCTION_SYSTEM_DEVELOPMENT	37	-0.3	-1.09	0.306	0.639	1	1495	tags=19%, list=8%, signal=21%
GOMF_HISTONE_KINASE_ACTIVITY	16	-0.37	-1.09	0.348	0.639	1	3088	tags=31%, list=17%, signal=38%
GOCC_CYTOSOLIC_RIBOSOME	96	-0.25	-1.09	0.304	0.644	1	5973	tags=35%, list=34%, signal=53%
GOBP_REGULATION_OF_MITOTIC_SPINDLE_ASSEMBLY	19	-0.36	-1.09	0.319	0.644	1	4297	tags=42%, list=24%, signal=55%
GOBP_PROTEIN_INSERTION_INTO_MEMBRANE	42	-0.29	-1.09	0.321	0.644	1	5131	tags=43%, list=29%, signal=60%
GOBP_ESTABLISHMENT_OF_ORGANELLE_LOCALIZATION	360	-0.21	-1.09	0.224	0.645	1	4297	tags=28%, list=24%, signal=36%
GOMF_PEPTIDE_RECEPTOR_ACTIVITY	131	-0.23	-1.09	0.281	0.645	1	3603	tags=21%, list=20%, signal=26%
GOCC_PLASMA_MEMBRANE_RAFT	101	-0.24	-1.09	0.285	0.645	1	4664	tags=31%, list=26%, signal=41%
GOBP_SENSORY_SYSTEM_DEVELOPMENT	359	-0.21	-1.09	0.23	0.647	1	3677	tags=25%, list=21%, signal=31%
GOBP_PHOSPHATIDYLINOSITOL_3_KINASE_SIGNALING	129	-0.23	-1.09	0.281	0.647	1	3988	tags=29%, list=22%, signal=38%
GOBP_CARDIAC_MUSCLE_CELL_MEMBRANE_REPOLARIZATION	35	-0.3	-1.09	0.307	0.647	1	2504	tags=23%, list=14%, signal=27%
GOBP_OUTFLOW_TRACT_MORPHOGENESIS	78	-0.25	-1.09	0.319	0.647	1	2952	tags=24%, list=17%, signal=29%
GOBP_REGULATION_OF_AMINO_ACID_TRANSMEMBRANE_TRANSPORT	17	-0.36	-1.09	0.344	0.647	1	3617	tags=35%, list=20%, signal=44%
GOBP_SECONDARY_PALATE_DEVELOPMENT	26	-0.32	-1.08	0.345	0.648	1	3077	tags=31%, list=17%, signal=37%
GOBP_NEURON_APOPTOTIC_PROCESS	229	-0.21	-1.08	0.256	0.652	1	3736	tags=27%, list=21%, signal=33%
GOBP_KIDNEY_EPITHELIUM_DEVELOPMENT	139	-0.23	-1.08	0.277	0.652	1	4187	tags=29%, list=24%, signal=38%
GOBP_FEMALE_MEIOTIC_NUCLEAR_DIVISION	25	-0.33	-1.08	0.316	0.652	1	6509	tags=60%, list=37%, signal=94%
GOBP_PROTEIN_LOCALIZATION_TO_CELL_PERIPHERY	301	-0.21	-1.08	0.243	0.653	1	3747	tags=25%, list=21%, signal=31%
GOBP_SENSORY_PERCEPTION_OF_LIGHT_STIMULUS	203	-0.22	-1.08	0.27	0.653	1	2346	tags=18%, list=13%, signal=20%
GOBP_REGULATION_OF_AXONOGENESIS	148	-0.23	-1.08	0.28	0.654	1	2693	tags=23%, list=15%, signal=27%
GOMF_ODORANT_BINDING	74	-0.25	-1.08	0.31	0.654	1	4137	tags=26%, list=23%, signal=33%
GOBP_NEGATIVE_REGULATION_OF_TRANSPORTER_ACTIVITY	75	-0.25	-1.08	0.319	0.654	1	4645	tags=39%, list=26%, signal=52%
GOMF_CALCIUM_DEPENDENT_PHOSPHOLIPID_BINDING	48	-0.28	-1.08	0.33	0.654	1	4139	tags=33%, list=23%, signal=43%
GOBP_INNATE_IMMUNE_RESPONSE_ACTIVATING_SIGNAL_TRANSDUCTION	30	-0.31	-1.08	0.338	0.654	1	2170	tags=20%, list=12%, signal=23%
GOBP_POSITIVE_REGULATION_OF_ADENYLATE_CYCLASE_ACTIVITY	34	-0.3	-1.08	0.341	0.654	1	5039	tags=32%, list=28%, signal=45%
GOBP_MORPHOGENESIS_OF_AN_EPITHELIAL_BUD	15	-0.38	-1.08	0.359	0.654	1	1255	tags=20%, list=7%, signal=21%
GOBP_POSITIVE_REGULATION_OF_LYASE_ACTIVITY	46	-0.28	-1.08	0.31	0.655	1	2265	tags=17%, list=13%, signal=20%
GOBP_REGULATION_OF_PROTEIN_POLYUBIQUITINATION	24	-0.33	-1.08	0.331	0.655	1	5278	tags=50%, list=30%, signal=71%
GOBP_ANTEROGRADE_AXONAL_TRANSPORT	40	-0.29	-1.08	0.335	0.655	1	5112	tags=50%, list=29%, signal=70%
GOMF_CYCLIC_NUCLEOTIDE_BINDING	36	-0.3	-1.08	0.339	0.655	1	3343	tags=33%, list=19%, signal=41%
GOCC_DYNEIN_COMPLEX	37	-0.29	-1.08	0.315	0.656	1	3852	tags=32%, list=22%, signal=41%
GOBP_NUCLEOSIDE_BISPHOSPHATE_BIOSYNTHETIC_PROCESS	54	-0.27	-1.08	0.323	0.658	1	4509	tags=37%, list=25%, signal=49%
GOBP_DETECTION_OF_STIMULUS_INVOLVED_IN_SENSORY_PERCEPTION	369	-0.2	-1.08	0.245	0.662	1	4366	tags=25%, list=25%, signal=32%
GOBP_VASCULAR_ASSOCIATED_SMOOTH_MUSCLE_CONTRACTION	25	-0.32	-1.08	0.325	0.662	1	4021	tags=36%, list=23%, signal=46%
GOBP_NUCLEOBASE_METABOLIC_PROCESS	33	-0.3	-1.08	0.337	0.662	1	3121	tags=24%, list=18%, signal=29%
GOBP_CARDIAC_VENTRICLE_MORPHOGENESIS	71	-0.25	-1.07	0.304	0.663	1	2191	tags=20%, list=12%, signal=22%
GOMF_NEUROPEPTIDE_RECEPTOR_ACTIVITY	43	-0.28	-1.08	0.308	0.663	1	1291	tags=12%, list=7%, signal=13%
GOBP_ORGANIC_HYDROXY_COMPOUND_CATABOLIC_PROCESS	68	-0.26	-1.08	0.33	0.663	1	3782	tags=29%, list=21%, signal=37%
GOMF_DNA_SECONDARY_STRUCTURE_BINDING	30	-0.31	-1.07	0.361	0.664	1	3370	tags=30%, list=19%, signal=37%
GOMF_NUCLEOTIDYLTRANSFERASE_ACTIVITY	95	-0.24	-1.07	0.311	0.665	1	4246	tags=27%, list=24%, signal=36%
GOBP_ORGANELLE_FUSION	126	-0.24	-1.07	0.318	0.665	1	2893	tags=21%, list=16%, signal=25%
GOBP_AORTA_DEVELOPMENT	53	-0.27	-1.07	0.319	0.665	1	1777	tags=21%, list=10%, signal=23%
GOBP_MODIFIED_AMINO_ACID_TRANSPORT	39	-0.28	-1.07	0.333	0.665	1	4272	tags=33%, list=24%, signal=44%
GOMF_E_BOX_BINDING	43	-0.29	-1.07	0.346	0.665	1	3057	tags=26%, list=17%, signal=31%
GOBP_NEGATIVE_REGULATION_OF_PLASMA_MEMBRANE_BOUNDED_CELL_PROJECTION_ASSEMBLY	27	-0.33	-1.07	0.339	0.666	1	974	tags=15%, list=5%, signal=16%
GOBP_MRNA_CIS_SPLICING_VIA_SPLICEOSOME	16	-0.36	-1.07	0.344	0.666	1	5900	tags=50%, list=33%, signal=75%
GOBP_DNA_DOUBLE_STRAND_BREAK_PROCESSING	15	-0.37	-1.07	0.39	0.666	1	3715	tags=47%, list=21%, signal=59%
GOBP_CYTOSKELETON_DEPENDENT_INTRACELLULAR_TRANSPORT	167	-0.22	-1.07	0.291	0.667	1	2309	tags=19%, list=13%, signal=22%
GOBP_SPROUTING_ANGIOGENESIS	110	-0.23	-1.07	0.3	0.667	1	4242	tags=33%, list=24%, signal=43%
GOMF_OXIDOREDUCTASE_ACTIVITY_ACTING_ON_CH_OH_GROUP_OF_DONORS	120	-0.23	-1.07	0.295	0.669	1	5328	tags=37%, list=30%, signal=52%
GOBP_RAC_PROTEIN_SIGNAL_TRANSDUCTION	39	-0.29	-1.07	0.367	0.67	1	1890	tags=18%, list=11%, signal=20%
GOCC_SITE_OF_POLARIZED_GROWTH	157	-0.22	-1.07	0.315	0.671	1	2613	tags=22%, list=15%, signal=25%
GOMF_LIGASE_ACTIVITY	103	-0.24	-1.07	0.325	0.672	1	2736	tags=21%, list=15%, signal=25%
GOBP_KIDNEY_MESENCHYME_DEVELOPMENT	18	-0.35	-1.07	0.357	0.672	1	4854	tags=33%, list=27%, signal=46%
GOMF_OXIDOREDUCTASE_ACTIVITY_ACTING_ON_PAIRED_DONORS_WITH_INCORPORATION_OR_REDUCTION_OF_MOLECULAR_OXYGEN_NAD_P_H_AS_ONE_DONOR_AND_INCORPORATION_OF_ONE_ATOM_OF_OXYGEN	37	-0.29	-1.07	0.344	0.673	1	4485	tags=32%, list=25%, signal=43%
GOBP_PROTEIN_DEPOLYMERIZATION	102	-0.24	-1.07	0.303	0.674	1	2897	tags=22%, list=16%, signal=26%
GOBP_CEREBRAL_CORTEX_DEVELOPMENT	94	-0.24	-1.07	0.329	0.674	1	3796	tags=28%, list=21%, signal=35%
GOBP_POLARIZED_EPITHELIAL_CELL_DIFFERENTIATION	22	-0.33	-1.07	0.354	0.674	1	3736	tags=41%, list=21%, signal=52%
GOBP_DEVELOPMENT_OF_PRIMARY_SEXUAL_CHARACTERISTICS	218	-0.22	-1.07	0.279	0.675	1	4133	tags=29%, list=23%, signal=38%
GOBP_POSITIVE_REGULATION_OF_ORGAN_GROWTH	39	-0.29	-1.07	0.346	0.675	1	4787	tags=44%, list=27%, signal=59%
GOBP_MICROVILLUS_ASSEMBLY	19	-0.34	-1.07	0.358	0.675	1	3275	tags=32%, list=18%, signal=39%
GOBP_NEURAL_CREST_FORMATION	15	-0.37	-1.07	0.38	0.675	1	2436	tags=27%, list=14%, signal=31%
GOBP_FEEDING_BEHAVIOR	98	-0.24	-1.06	0.313	0.676	1	4411	tags=31%, list=25%, signal=40%
GOMF_PEPTIDE_HORMONE_RECEPTOR_BINDING	19	-0.34	-1.07	0.34	0.676	1	1593	tags=21%, list=9%, signal=23%
GOBP_NEGATIVE_REGULATION_OF_CELL_MATRIX_ADHESION	32	-0.29	-1.07	0.362	0.676	1	4099	tags=41%, list=23%, signal=53%
GOMF_GUANYL_NUCLEOTIDE_BINDING	324	-0.2	-1.06	0.29	0.678	1	4415	tags=27%, list=25%, signal=35%
GOBP_TELOMERE_CAPPING	34	-0.3	-1.06	0.358	0.678	1	5853	tags=50%, list=33%, signal=74%
GOBP_HOMOLOGOUS_RECOMBINATION	46	-0.28	-1.06	0.35	0.679	1	4151	tags=35%, list=23%, signal=45%
GOMF_SULFOTRANSFERASE_ACTIVITY	47	-0.28	-1.06	0.352	0.679	1	4725	tags=38%, list=27%, signal=52%
GOBP_DOPAMINE_RECEPTOR_SIGNALING_PATHWAY	35	-0.3	-1.06	0.353	0.681	1	1347	tags=17%, list=8%, signal=19%
GOBP_POSITIVE_REGULATION_OF_SYNAPTIC_TRANSMISSION_GLUTAMATERGIC	32	-0.3	-1.06	0.363	0.681	1	3864	tags=34%, list=22%, signal=44%
GOCC_VESICLE_TETHERING_COMPLEX	45	-0.28	-1.06	0.372	0.681	1	2027	tags=18%, list=11%, signal=20%
GOBP_REGULATION_OF_NUCLEOTIDE_EXCISION_REPAIR	27	-0.31	-1.06	0.373	0.682	1	2769	tags=26%, list=16%, signal=31%
GOBP_REGULATION_OF_HORMONE_LEVELS	466	-0.19	-1.06	0.269	0.683	1	4607	tags=29%, list=26%, signal=39%
GOBP_NUCLEOSIDE_TRIPHOSPHATE_BIOSYNTHETIC_PROCESS	85	-0.25	-1.06	0.319	0.683	1	3846	tags=25%, list=22%, signal=31%
GOBP_REGULATION_OF_CALCIUM_ION_TRANSMEMBRANE_TRANSPORTER_ACTIVITY	84	-0.24	-1.06	0.326	0.683	1	4069	tags=32%, list=23%, signal=41%
GOBP_MITOCHONDRIAL_MEMBRANE_ORGANIZATION	92	-0.24	-1.06	0.334	0.683	1	5131	tags=38%, list=29%, signal=53%
GOBP_HISTONE_H3_ACETYLATION	58	-0.26	-1.06	0.34	0.683	1	2583	tags=17%, list=14%, signal=20%
GOBP_RESPONSE_TO_NICOTINE	45	-0.28	-1.06	0.35	0.683	1	819	tags=13%, list=5%, signal=14%
GOBP_POSITIVE_REGULATION_OF_VOLTAGE_GATED_CALCIUM_CHANNEL_ACTIVITY	17	-0.35	-1.06	0.36	0.683	1	1468	tags=24%, list=8%, signal=26%
GOBP_MRNA_SPLICE_SITE_SELECTION	17	-0.36	-1.06	0.373	0.683	1	3046	tags=35%, list=17%, signal=43%
GOBP_FATTY_ACYL_COA_BIOSYNTHETIC_PROCESS	20	-0.34	-1.06	0.394	0.683	1	3486	tags=30%, list=20%, signal=37%
GOBP_ADRENAL_GLAND_DEVELOPMENT	27	-0.31	-1.06	0.36	0.684	1	3857	tags=33%, list=22%, signal=42%
GOBP_MEMBRANE_DEPOLARIZATION_DURING_CARDIAC_MUSCLE_CELL_ACTION_POTENTIAL	21	-0.33	-1.06	0.364	0.684	1	4562	tags=33%, list=26%, signal=45%
GOBP_MAINTENANCE_OF_CELL_NUMBER	164	-0.22	-1.06	0.294	0.685	1	1599	tags=13%, list=9%, signal=15%
GOBP_NOREPINEPHRINE_TRANSPORT	21	-0.33	-1.06	0.348	0.685	1	1458	tags=19%, list=8%, signal=21%
GOBP_POSITIVE_REGULATION_OF_MORPHOGENESIS_OF_AN_EPITHELIUM	36	-0.29	-1.06	0.371	0.685	1	1613	tags=19%, list=9%, signal=21%
GOCC_EXTRINSIC_COMPONENT_OF_ORGANELLE_MEMBRANE	41	-0.28	-1.06	0.37	0.686	1	2112	tags=24%, list=12%, signal=28%
GOBP_ODONTOGENESIS_OF_DENTIN_CONTAINING_TOOTH	86	-0.24	-1.06	0.343	0.688	1	3010	tags=24%, list=17%, signal=29%
GOBP_PURINE_NUCLEOSIDE_MONOPHOSPHATE_METABOLIC_PROCESS	40	-0.29	-1.06	0.359	0.688	1	2736	tags=25%, list=15%, signal=29%
GOBP_ENDOCRINE_PANCREAS_DEVELOPMENT	44	-0.28	-1.06	0.381	0.688	1	2732	tags=23%, list=15%, signal=27%
GOBP_PEPTIDYL_SERINE_DEPHOSPHORYLATION	15	-0.36	-1.05	0.393	0.691	1	2404	tags=27%, list=13%, signal=31%
GOCC_SARCOLEMMA	129	-0.23	-1.05	0.339	0.692	1	3136	tags=25%, list=18%, signal=30%
GOBP_MICROTUBULE_POLYMERIZATION_OR_DEPOLYMERIZATION	106	-0.23	-1.05	0.327	0.693	1	2382	tags=18%, list=13%, signal=21%
GOBP_SISTER_CHROMATID_SEGREGATION	190	-0.21	-1.05	0.332	0.693	1	3092	tags=19%, list=17%, signal=23%
GOMF_SINGLE_STRANDED_DNA_HELICASE_ACTIVITY	19	-0.34	-1.05	0.376	0.693	1	4728	tags=37%, list=27%, signal=50%
GOCC_CYTOPLASMIC_EXOSOME_RNASE_COMPLEX	15	-0.36	-1.05	0.381	0.693	1	5636	tags=60%, list=32%, signal=88%
GOBP_POSITIVE_REGULATION_OF_NITRIC_OXIDE_SYNTHASE_ACTIVITY	21	-0.32	-1.05	0.379	0.694	1	4144	tags=38%, list=23%, signal=50%
GOBP_REGULATION_OF_RESPIRATORY_GASEOUS_EXCHANGE	22	-0.32	-1.05	0.381	0.694	1	1720	tags=18%, list=10%, signal=20%
GOBP_CALCIUM_ION_TRANSMEMBRANE_TRANSPORT_VIA_HIGH_VOLTAGE_GATED_CALCIUM_CHANNEL	15	-0.36	-1.05	0.4	0.696	1	2504	tags=27%, list=14%, signal=31%
GOCC_TRANS_GOLGI_NETWORK_TRANSPORT_VESICLE_MEMBRANE	17	-0.35	-1.05	0.385	0.697	1	3306	tags=29%, list=19%, signal=36%
GOBP_LATE_ENDOSOME_TO_VACUOLE_TRANSPORT	32	-0.3	-1.05	0.373	0.699	1	4297	tags=38%, list=24%, signal=49%
GOMF_PHOSPHORIC_ESTER_HYDROLASE_ACTIVITY	301	-0.2	-1.05	0.319	0.7	1	4360	tags=28%, list=24%, signal=36%
GOMF_HORMONE_RECEPTOR_BINDING	32	-0.29	-1.05	0.381	0.7	1	1593	tags=16%, list=9%, signal=17%
GOBP_GASTRULATION_WITH_MOUTH_FORMING_SECOND	25	-0.32	-1.05	0.403	0.7	1	1221	tags=16%, list=7%, signal=17%
GOBP_NEGATIVE_REGULATION_OF_CHROMOSOME_ORGANIZATION	78	-0.25	-1.05	0.348	0.701	1	4589	tags=32%, list=26%, signal=43%
GOMF_S_ADENOSYLMETHIONINE_DEPENDENT_METHYLTRANSFERASE_ACTIVITY	100	-0.24	-1.05	0.364	0.701	1	4820	tags=34%, list=27%, signal=46%
GOBP_LONG_TERM_MEMORY	31	-0.3	-1.05	0.369	0.701	1	1650	tags=16%, list=9%, signal=18%
GOBP_GAP_JUNCTION_ASSEMBLY	16	-0.36	-1.05	0.372	0.701	1	1687	tags=19%, list=9%, signal=21%
GOMF_PROTEIN_METHYLTRANSFERASE_ACTIVITY	58	-0.26	-1.05	0.368	0.702	1	4729	tags=33%, list=27%, signal=44%
GOBP_REGULATION_OF_MUSCLE_SYSTEM_PROCESS	216	-0.21	-1.05	0.334	0.703	1	4680	tags=30%, list=26%, signal=40%
GOMF_TRANSFERASE_ACTIVITY_TRANSFERRING_SULPHUR_CONTAINING_GROUPS	61	-0.26	-1.05	0.371	0.703	1	5579	tags=44%, list=31%, signal=64%
GOMF_NUCLEOSIDE_DIPHOSPHATE_PHOSPHATASE_ACTIVITY	15	-0.36	-1.05	0.388	0.703	1	892	tags=13%, list=5%, signal=14%
GOMF_ATPASE_COUPLED_INTRAMEMBRANE_LIPID_TRANSPORTER_ACTIVITY	26	-0.31	-1.05	0.397	0.704	1	4094	tags=38%, list=23%, signal=50%
GOCC_GERM_CELL_NUCLEUS	54	-0.27	-1.04	0.373	0.709	1	3013	tags=26%, list=17%, signal=31%
GOBP_MIDBRAIN_DEVELOPMENT	80	-0.24	-1.04	0.387	0.709	1	5010	tags=38%, list=28%, signal=52%
GOBP_REGULATION_OF_NON_CANONICAL_WNT_SIGNALING_PATHWAY	26	-0.31	-1.04	0.396	0.709	1	1121	tags=19%, list=6%, signal=20%
GOBP_PIRNA_METABOLIC_PROCESS	18	-0.34	-1.04	0.408	0.709	1	4959	tags=33%, list=28%, signal=46%
GOBP_POSITIVE_REGULATION_OF_EXOCYTOSIS	84	-0.24	-1.04	0.368	0.71	1	1318	tags=14%, list=7%, signal=15%
GOBP_ADRENERGIC_RECEPTOR_SIGNALING_PATHWAY	30	-0.29	-1.04	0.381	0.71	1	1744	tags=20%, list=10%, signal=22%
GOBP_RNA_SPLICING_VIA_TRANSESTERIFICATION_REACTIONS	223	-0.21	-1.04	0.342	0.711	1	4505	tags=30%, list=25%, signal=39%
GOBP_REPRODUCTIVE_SYSTEM_DEVELOPMENT	285	-0.2	-1.04	0.357	0.711	1	4207	tags=28%, list=24%, signal=37%
GOBP_PURINE_NUCLEOTIDE_TRANSPORT	26	-0.31	-1.04	0.39	0.711	1	4194	tags=42%, list=24%, signal=55%
GOBP_ANATOMICAL_STRUCTURE_ARRANGEMENT	15	-0.36	-1.04	0.399	0.711	1	2683	tags=33%, list=15%, signal=39%
GOBP_CARDIAC_NEURAL_CREST_CELL_DIFFERENTIATION_INVOLVED_IN_HEART_DEVELOPMENT	16	-0.35	-1.04	0.405	0.711	1	1495	tags=19%, list=8%, signal=20%
GOBP_ESTABLISHMENT_OF_MITOTIC_SPINDLE_LOCALIZATION	31	-0.3	-1.04	0.411	0.711	1	2156	tags=19%, list=12%, signal=22%
GOBP_ANATOMICAL_STRUCTURE_MATURATION	217	-0.21	-1.04	0.349	0.712	1	3021	tags=19%, list=17%, signal=22%
GOBP_REGULATION_OF_CELL_FATE_COMMITMENT	37	-0.29	-1.04	0.368	0.712	1	1396	tags=16%, list=8%, signal=18%
GOBP_MICROTUBULE_BASED_MOVEMENT	287	-0.2	-1.04	0.344	0.713	1	4022	tags=25%, list=23%, signal=32%
GOMF_GUANYL_NUCLEOTIDE_EXCHANGE_FACTOR_ACTIVITY	188	-0.21	-1.04	0.357	0.713	1	4521	tags=32%, list=25%, signal=42%
GOBP_TRABECULA_MORPHOGENESIS	45	-0.27	-1.04	0.386	0.713	1	4340	tags=36%, list=24%, signal=47%
GOBP_SKELETAL_MUSCLE_CELL_DIFFERENTIATION	61	-0.26	-1.04	0.393	0.713	1	2191	tags=20%, list=12%, signal=22%
GOBP_G1_TO_G0_TRANSITION	15	-0.37	-1.04	0.411	0.713	1	2300	tags=27%, list=13%, signal=31%
GOBP_REGULATION_OF_CLATHRIN_DEPENDENT_ENDOCYTOSIS	19	-0.34	-1.04	0.416	0.713	1	2817	tags=26%, list=16%, signal=31%
GOMF_MODIFIED_AMINO_ACID_TRANSMEMBRANE_TRANSPORTER_ACTIVITY	26	-0.31	-1.04	0.434	0.713	1	4272	tags=38%, list=24%, signal=51%
GOBP_DETECTION_OF_ABIOTIC_STIMULUS	120	-0.23	-1.04	0.374	0.714	1	4794	tags=33%, list=27%, signal=45%
GOBP_CARDIAC_SEPTUM_DEVELOPMENT	98	-0.23	-1.04	0.376	0.714	1	2191	tags=19%, list=12%, signal=22%
GOBP_HEART_FIELD_SPECIFICATION	18	-0.34	-1.04	0.409	0.714	1	1777	tags=22%, list=10%, signal=25%
GOMF_BETA_TUBULIN_BINDING	37	-0.28	-1.04	0.398	0.715	1	3063	tags=24%, list=17%, signal=29%
GOBP_MESENCHYME_DEVELOPMENT	276	-0.2	-1.04	0.334	0.716	1	2732	tags=20%, list=15%, signal=24%
GOBP_RESPONSE_TO_POTASSIUM_ION	17	-0.34	-1.04	0.385	0.718	1	1345	tags=24%, list=8%, signal=25%
GOCC_SNARE_COMPLEX	44	-0.27	-1.04	0.396	0.719	1	3975	tags=34%, list=22%, signal=44%
GOBP_REGULATION_OF_CELL_DEVELOPMENT	455	-0.19	-1.03	0.341	0.72	1	2492	tags=17%, list=14%, signal=20%
GOBP_MORPHOGENESIS_OF_A_POLARIZED_EPITHELIUM	90	-0.24	-1.03	0.376	0.72	1	2076	tags=19%, list=12%, signal=21%
GOBP_NEGATIVE_REGULATION_OF_NEURAL_PRECURSOR_CELL_PROLIFERATION	20	-0.33	-1.04	0.397	0.72	1	1087	tags=15%, list=6%, signal=16%
GOBP_REGULATION_OF_OXIDATIVE_PHOSPHORYLATION	18	-0.34	-1.03	0.418	0.72	1	4089	tags=39%, list=23%, signal=50%
GOBP_PROSTATE_GLAND_MORPHOGENESIS	27	-0.3	-1.03	0.408	0.721	1	4607	tags=37%, list=26%, signal=50%
GOBP_POSITIVE_REGULATION_OF_SMAD_PROTEIN_SIGNAL_TRANSDUCTION	18	-0.34	-1.03	0.42	0.722	1	2179	tags=28%, list=12%, signal=32%
GOMF_OLFACTORY_RECEPTOR_ACTIVITY	271	-0.2	-1.03	0.368	0.724	1	4361	tags=24%, list=24%, signal=32%
GOCC_SPLICEOSOMAL_TRI_SNRNP_COMPLEX	32	-0.29	-1.03	0.417	0.724	1	5012	tags=38%, list=28%, signal=52%
GOBP_ORGANOPHOSPHATE_BIOSYNTHETIC_PROCESS	480	-0.19	-1.03	0.356	0.725	1	4261	tags=25%, list=24%, signal=32%
GOBP_AXON_EXTENSION	119	-0.23	-1.03	0.388	0.725	1	3007	tags=24%, list=17%, signal=29%
GOMF_SH2_DOMAIN_BINDING	39	-0.28	-1.03	0.396	0.725	1	609	tags=10%, list=3%, signal=11%
GOMF_ACTIN_MONOMER_BINDING	22	-0.32	-1.03	0.412	0.725	1	2345	tags=27%, list=13%, signal=31%
GOBP_MICROTUBULE_NUCLEATION	35	-0.29	-1.03	0.424	0.725	1	148	tags=9%, list=1%, signal=9%
GOCC_APICAL_PLASMA_MEMBRANE	328	-0.2	-1.03	0.368	0.733	1	3047	tags=21%, list=17%, signal=25%
GOBP_RESPONSE_TO_INCREASED_OXYGEN_LEVELS	25	-0.31	-1.03	0.401	0.734	1	3518	tags=36%, list=20%, signal=45%
GOBP_REGULATION_OF_PROTEIN_NEDDYLATION	18	-0.33	-1.03	0.41	0.735	1	2745	tags=22%, list=15%, signal=26%
GOBP_CELLULAR_RESPIRATION	177	-0.21	-1.03	0.371	0.736	1	4958	tags=31%, list=28%, signal=43%
GOBP_NEGATIVE_REGULATION_OF_ION_TRANSMEMBRANE_TRANSPORTER_ACTIVITY	67	-0.25	-1.03	0.385	0.736	1	4645	tags=37%, list=26%, signal=50%
GOBP_SODIUM_ION_EXPORT_ACROSS_PLASMA_MEMBRANE	16	-0.35	-1.03	0.414	0.736	1	1969	tags=25%, list=11%, signal=28%
GOBP_RELAXATION_OF_MUSCLE	29	-0.29	-1.03	0.422	0.736	1	2417	tags=24%, list=14%, signal=28%
GOBP_COPULATION	21	-0.32	-1.03	0.429	0.737	1	3102	tags=33%, list=17%, signal=40%
GOMF_PROTEIN_LYSINE_DEACETYLASE_ACTIVITY	22	-0.32	-1.02	0.389	0.738	1	4043	tags=36%, list=23%, signal=47%
GOBP_NERVE_DEVELOPMENT	74	-0.24	-1.03	0.402	0.738	1	2683	tags=22%, list=15%, signal=25%
GOBP_POSITIVE_REGULATION_OF_MITOTIC_NUCLEAR_DIVISION	41	-0.28	-1.02	0.416	0.738	1	4439	tags=34%, list=25%, signal=45%
GOBP_NEGATIVE_REGULATION_OF_GLIAL_CELL_PROLIFERATION	15	-0.36	-1.03	0.452	0.738	1	2417	tags=27%, list=14%, signal=31%
GOMF_QUATERNARY_AMMONIUM_GROUP_BINDING	37	-0.28	-1.02	0.386	0.739	1	2802	tags=22%, list=16%, signal=26%
GOBP_TRANSCRIPTION_INITIATION_AT_RNA_POLYMERASE_II_PROMOTER	88	-0.24	-1.02	0.405	0.739	1	4304	tags=31%, list=24%, signal=40%
GOBP_POSTSYNAPTIC_NEUROTRANSMITTER_RECEPTOR_INTERNALIZATION	18	-0.33	-1.02	0.412	0.739	1	1937	tags=22%, list=11%, signal=25%
GOBP_REGULATION_OF_AEROBIC_RESPIRATION	26	-0.31	-1.02	0.427	0.739	1	4089	tags=35%, list=23%, signal=45%
GOBP_POSTSYNAPTIC_SIGNAL_TRANSDUCTION	33	-0.29	-1.02	0.4	0.74	1	1882	tags=24%, list=11%, signal=27%
GOBP_FATTY_ACID_DERIVATIVE_METABOLIC_PROCESS	55	-0.25	-1.02	0.403	0.74	1	3750	tags=27%, list=21%, signal=34%
GOMF_PHOSPHATASE_ACTIVITY	219	-0.21	-1.02	0.404	0.74	1	4360	tags=29%, list=24%, signal=38%
GOBP_OOCYTE_DIFFERENTIATION	51	-0.26	-1.02	0.417	0.74	1	3843	tags=22%, list=22%, signal=27%
GOBP_SMOOTH_MUSCLE_CELL_APOPTOTIC_PROCESS	22	-0.31	-1.02	0.417	0.74	1	4471	tags=41%, list=25%, signal=55%
GOCC_CATALYTIC_STEP_2_SPLICEOSOME	70	-0.25	-1.02	0.425	0.74	1	6137	tags=46%, list=34%, signal=69%
GOBP_COCHLEA_MORPHOGENESIS	21	-0.32	-1.02	0.433	0.74	1	4741	tags=38%, list=27%, signal=52%
GOMF_METALLOENDOPEPTIDASE_INHIBITOR_ACTIVITY	15	-0.36	-1.02	0.445	0.74	1	1713	tags=27%, list=10%, signal=29%
GOBP_REGULATION_OF_CHROMOSOME_ORGANIZATION	207	-0.21	-1.02	0.395	0.741	1	3917	tags=23%, list=22%, signal=29%
GOBP_PHOSPHOLIPASE_C_ACTIVATING_G_PROTEIN_COUPLED_RECEPTOR_SIGNALING_PATHWAY	88	-0.23	-1.02	0.405	0.742	1	2130	tags=18%, list=12%, signal=21%
GOCC_TRANSFERASE_COMPLEX_TRANSFERRING_PHOSPHORUS_CONTAINING_GROUPS	246	-0.2	-1.02	0.389	0.743	1	5126	tags=32%, list=29%, signal=44%
GOBP_CAMP_MEDIATED_SIGNALING	48	-0.26	-1.02	0.408	0.743	1	3343	tags=25%, list=19%, signal=31%
GOBP_POSITIVE_REGULATION_OF_GLIOGENESIS	58	-0.25	-1.02	0.428	0.743	1	626	tags=12%, list=4%, signal=12%
GOMF_TRANSFERASE_ACTIVITY_TRANSFERRING_ONE_CARBON_GROUPS	143	-0.22	-1.02	0.42	0.744	1	4729	tags=33%, list=27%, signal=44%
GOBP_POSTREPLICATION_REPAIR	31	-0.29	-1.02	0.421	0.744	1	3370	tags=32%, list=19%, signal=40%
GOBP_CELLULAR_RESPONSE_TO_VITAMIN_D	20	-0.33	-1.02	0.428	0.744	1	951	tags=20%, list=5%, signal=21%
GOBP_MYOBLAST_DIFFERENTIATION	101	-0.23	-1.02	0.4	0.745	1	2302	tags=20%, list=13%, signal=23%
GOBP_ORGANOPHOSPHATE_CATABOLIC_PROCESS	140	-0.22	-1.02	0.415	0.745	1	4233	tags=29%, list=24%, signal=37%
GOBP_REGULATION_OF_KETONE_BIOSYNTHETIC_PROCESS	17	-0.34	-1.02	0.425	0.745	1	3780	tags=47%, list=21%, signal=60%
GOBP_ETHER_METABOLIC_PROCESS	18	-0.33	-1.02	0.424	0.746	1	2208	tags=22%, list=12%, signal=25%
GOCC_SMN_SM_PROTEIN_COMPLEX	15	-0.35	-1.02	0.446	0.746	1	4698	tags=33%, list=26%, signal=45%
GOBP_ROOF_OF_MOUTH_DEVELOPMENT	84	-0.24	-1.02	0.405	0.747	1	3164	tags=26%, list=18%, signal=32%
GOBP_REGULATION_OF_DNA_TEMPLATED_TRANSCRIPTION_INITIATION	74	-0.24	-1.02	0.449	0.751	1	4304	tags=32%, list=24%, signal=43%
GOBP_SPLICEOSOMAL_COMPLEX_ASSEMBLY	52	-0.26	-1.01	0.428	0.752	1	3637	tags=23%, list=20%, signal=29%
GOBP_NUCLEOSOME_ORGANIZATION	69	-0.24	-1.01	0.427	0.753	1	675	tags=7%, list=4%, signal=8%
GOBP_MALE_MEIOTIC_NUCLEAR_DIVISION	41	-0.27	-1.01	0.428	0.753	1	6391	tags=46%, list=36%, signal=72%
GOMF_RRNA_BINDING	52	-0.26	-1.01	0.435	0.753	1	5973	tags=40%, list=34%, signal=61%
GOBP_PROTEASOMAL_PROTEIN_CATABOLIC_PROCESS	436	-0.19	-1.01	0.406	0.755	1	2223	tags=15%, list=12%, signal=17%
GOBP_MITOTIC_NUCLEAR_DIVISION	267	-0.2	-1.01	0.421	0.755	1	4628	tags=27%, list=26%, signal=36%
GOMF_CATALYTIC_ACTIVITY_ACTING_ON_RNA	274	-0.2	-1.01	0.445	0.755	1	3845	tags=24%, list=22%, signal=31%
GOMF_ACETYLCHOLINE_RECEPTOR_ACTIVITY	20	-0.32	-1.01	0.414	0.756	1	1847	tags=20%, list=10%, signal=22%
GOBP_PROTEIN_MODIFICATION_BY_SMALL_PROTEIN_REMOVAL	127	-0.22	-1.01	0.416	0.756	1	4236	tags=30%, list=24%, signal=39%
GOBP_DEVELOPMENT_OF_PRIMARY_FEMALE_SEXUAL_CHARACTERISTICS	106	-0.22	-1.01	0.42	0.756	1	3969	tags=29%, list=22%, signal=37%
GOBP_VESICLE_TARGETING_ROUGH_ER_TO_CIS_GOLGI	22	-0.32	-1.01	0.428	0.756	1	1176	tags=14%, list=7%, signal=15%
GOBP_ENDOPLASMIC_RETICULUM_CALCIUM_ION_HOMEOSTASIS	23	-0.31	-1.01	0.429	0.756	1	2756	tags=26%, list=15%, signal=31%
GOBP_ALANINE_TRANSPORT	16	-0.35	-1.01	0.435	0.756	1	4545	tags=44%, list=26%, signal=59%
GOCC_BASOLATERAL_PLASMA_MEMBRANE	212	-0.2	-1.01	0.437	0.756	1	2538	tags=19%, list=14%, signal=22%
GOMF_CHROMATIN_BINDING	498	-0.18	-1.01	0.409	0.757	1	3378	tags=20%, list=19%, signal=24%
GOBP_RESPONSE_TO_METAL_ION	338	-0.19	-1.01	0.422	0.757	1	3518	tags=22%, list=20%, signal=27%
GOBP_MORPHOGENESIS_OF_AN_EPITHELIAL_FOLD	23	-0.31	-1.01	0.437	0.757	1	2732	tags=26%, list=15%, signal=31%
GOBP_REGULATION_OF_PHOSPHOLIPID_TRANSPORT	15	-0.36	-1.01	0.438	0.757	1	4094	tags=33%, list=23%, signal=43%
GOBP_FOREBRAIN_NEURON_DEVELOPMENT	22	-0.32	-1.01	0.44	0.757	1	3538	tags=36%, list=20%, signal=45%
GOBP_CHROMOSOME_SEGREGATION	285	-0.2	-1.01	0.426	0.76	1	5052	tags=30%, list=28%, signal=41%
GOBP_DEVELOPMENTAL_PIGMENTATION	45	-0.26	-1.01	0.429	0.762	1	2809	tags=22%, list=16%, signal=26%
GOMF_BMP_BINDING	16	-0.34	-1.01	0.444	0.762	1	1933	tags=19%, list=11%, signal=21%
GOMF_HORMONE_BINDING	80	-0.23	-1.01	0.444	0.762	1	3961	tags=26%, list=22%, signal=34%
GOBP_MALE_GAMETE_GENERATION	448	-0.19	-1.01	0.445	0.762	1	3494	tags=20%, list=20%, signal=24%
GOBP_PROTEIN_LOCALIZATION_TO_CHROMOSOME	73	-0.24	-1.01	0.437	0.763	1	4015	tags=29%, list=23%, signal=37%
GOMF_MAGNESIUM_ION_BINDING	187	-0.2	-1.01	0.441	0.763	1	3482	tags=26%, list=20%, signal=32%
GOMF_PHOSPHATIDYLINOSITOL_KINASE_ACTIVITY	17	-0.34	-1	0.443	0.763	1	2675	tags=29%, list=15%, signal=35%
GOBP_MANGANESE_ION_TRANSPORT	16	-0.34	-1.01	0.444	0.763	1	2405	tags=31%, list=14%, signal=36%
GOBP_MICROTUBULE_POLYMERIZATION	76	-0.24	-1.01	0.445	0.763	1	4089	tags=28%, list=23%, signal=36%
GOBP_CHEMICAL_HOMEOSTASIS_WITHIN_A_TISSUE	15	-0.35	-1	0.447	0.763	1	4210	tags=40%, list=24%, signal=52%
GOBP_ADENOHYPOPHYSIS_DEVELOPMENT	16	-0.34	-1	0.452	0.763	1	4243	tags=38%, list=24%, signal=49%
GOBP_IMPORT_ACROSS_PLASMA_MEMBRANE	187	-0.21	-1.01	0.457	0.763	1	4659	tags=32%, list=26%, signal=43%
GOBP_FATTY_ACYL_COA_METABOLIC_PROCESS	28	-0.29	-1	0.463	0.763	1	3486	tags=29%, list=20%, signal=35%
GOBP_GANGLIOSIDE_BIOSYNTHETIC_PROCESS	15	-0.34	-1	0.463	0.763	1	4827	tags=53%, list=27%, signal=73%
GOBP_PRIMARY_ALCOHOL_METABOLIC_PROCESS	96	-0.23	-1.01	0.431	0.764	1	2732	tags=20%, list=15%, signal=23%
GOBP_GLUTAMINE_FAMILY_AMINO_ACID_BIOSYNTHETIC_PROCESS	15	-0.35	-1	0.444	0.764	1	3327	tags=33%, list=19%, signal=41%
GOMF_PHOSPHOTRANSFERASE_ACTIVITY_PHOSPHATE_GROUP_AS_ACCEPTOR	25	-0.3	-1	0.45	0.765	1	2029	tags=24%, list=11%, signal=27%
GOBP_TRNA_METHYLATION	29	-0.3	-1	0.442	0.766	1	2985	tags=31%, list=17%, signal=37%
GOBP_HINDBRAIN_MORPHOGENESIS	41	-0.26	-1	0.467	0.766	1	443	tags=10%, list=2%, signal=10%
GOBP_NUCLEOTIDE_TRANSPORT	31	-0.29	-1	0.444	0.767	1	4194	tags=42%, list=24%, signal=55%
GOBP_REGULATION_OF_RETINOIC_ACID_RECEPTOR_SIGNALING_PATHWAY	15	-0.34	-1	0.444	0.767	1	3558	tags=40%, list=20%, signal=50%
GOBP_CELL_SURFACE_RECEPTOR_SIGNALING_PATHWAY_INVOLVED_IN_HEART_DEVELOPMENT	30	-0.29	-1	0.45	0.767	1	2008	tags=23%, list=11%, signal=26%
GOBP_POSITIVE_REGULATION_OF_MICROTUBULE_POLYMERIZATION_OR_DEPOLYMERIZATION	34	-0.27	-1	0.452	0.767	1	1952	tags=21%, list=11%, signal=23%
GOBP_MEMBRANE_FUSION	142	-0.21	-1	0.43	0.768	1	3539	tags=25%, list=20%, signal=31%
GOBP_TRNA_METABOLIC_PROCESS	138	-0.21	-1	0.442	0.768	1	2458	tags=18%, list=14%, signal=21%
GOBP_POSITIVE_REGULATION_OF_NEURON_APOPTOTIC_PROCESS	52	-0.26	-1	0.466	0.77	1	3736	tags=27%, list=21%, signal=34%
GOBP_APPENDAGE_MORPHOGENESIS	128	-0.22	-1	0.475	0.77	1	2191	tags=18%, list=12%, signal=20%
GOBP_NEGATIVE_REGULATION_OF_SUPRAMOLECULAR_FIBER_ORGANIZATION	133	-0.22	-1	0.446	0.771	1	3021	tags=21%, list=17%, signal=25%
GOBP_SERTOLI_CELL_DIFFERENTIATION	20	-0.32	-1	0.446	0.771	1	3780	tags=35%, list=21%, signal=44%
GOCC_CLATHRIN_COATED_PIT	67	-0.24	-1	0.457	0.771	1	3622	tags=28%, list=20%, signal=35%
GOCC_PHOTORECEPTOR_INNER_SEGMENT	59	-0.25	-1	0.463	0.771	1	3175	tags=24%, list=18%, signal=29%
GOBP_CELLULAR_ANION_HOMEOSTASIS	20	-0.32	-1	0.426	0.772	1	3229	tags=25%, list=18%, signal=31%
GOBP_CELLULAR_GLUCOSE_HOMEOSTASIS	127	-0.22	-1	0.436	0.772	1	3108	tags=22%, list=17%, signal=27%
GOBP_UROGENITAL_SYSTEM_DEVELOPMENT	336	-0.19	-1	0.438	0.772	1	4207	tags=28%, list=24%, signal=36%
GOBP_NEGATIVE_REGULATION_OF_ION_TRANSMEMBRANE_TRANSPORT	90	-0.23	-1	0.461	0.772	1	3625	tags=26%, list=20%, signal=32%
GOBP_MESONEPHRIC_TUBULE_MORPHOGENESIS	65	-0.25	-1	0.466	0.772	1	4143	tags=26%, list=23%, signal=34%
GOBP_NEGATIVE_REGULATION_OF_WNT_SIGNALING_PATHWAY	148	-0.21	-1	0.467	0.772	1	2033	tags=16%, list=11%, signal=17%
GOCC_OUTER_MEMBRANE	188	-0.2	-1	0.471	0.772	1	2834	tags=19%, list=16%, signal=23%
GOBP_RIBOSOME_ASSEMBLY	46	-0.26	-1	0.439	0.773	1	4382	tags=28%, list=25%, signal=37%
GOCC_CYTOSOLIC_SMALL_RIBOSOMAL_SUBUNIT	41	-0.26	-1	0.442	0.773	1	5973	tags=39%, list=34%, signal=59%
GOBP_CELLULAR_BIOGENIC_AMINE_METABOLIC_PROCESS	86	-0.23	-1	0.455	0.773	1	4158	tags=30%, list=23%, signal=39%
GOBP_NEGATIVE_REGULATION_OF_PROTEIN_KINASE_B_SIGNALING	34	-0.28	-1	0.456	0.773	1	4976	tags=44%, list=28%, signal=61%
GOBP_ENDOSOME_TO_LYSOSOME_TRANSPORT	62	-0.24	-1	0.467	0.773	1	3037	tags=21%, list=17%, signal=25%
GOBP_ACTIN_MEDIATED_CELL_CONTRACTION	97	-0.22	-1	0.469	0.773	1	4893	tags=33%, list=27%, signal=45%
GOBP_METANEPHROS_DEVELOPMENT	88	-0.23	-1	0.473	0.773	1	3900	tags=26%, list=22%, signal=33%
GOBP_POSITIVE_REGULATION_OF_NUCLEOTIDE_BIOSYNTHETIC_PROCESS	19	-0.32	-0.99	0.464	0.774	1	2084	tags=16%, list=12%, signal=18%
GOBP_SEROTONIN_RECEPTOR_SIGNALING_PATHWAY	38	-0.27	-0.99	0.467	0.774	1	4021	tags=34%, list=23%, signal=44%
GOCC_SPINDLE_POLE	128	-0.21	-0.99	0.476	0.774	1	3625	tags=24%, list=20%, signal=30%
GOBP_U2_TYPE_PRESPLICEOSOME_ASSEMBLY	23	-0.31	-0.99	0.435	0.775	1	7764	tags=61%, list=44%, signal=108%
GOBP_NEGATIVE_REGULATION_OF_MONONUCLEAR_CELL_MIGRATION	18	-0.32	-0.99	0.462	0.775	1	1267	tags=17%, list=7%, signal=18%
GOBP_POSITIVE_REGULATION_OF_NUCLEOTIDE_METABOLIC_PROCESS	36	-0.27	-0.99	0.468	0.775	1	2913	tags=22%, list=16%, signal=27%
GOBP_HEART_TRABECULA_MORPHOGENESIS	30	-0.28	-0.99	0.473	0.775	1	2732	tags=23%, list=15%, signal=28%
GOBP_POSITIVE_REGULATION_OF_PROTEIN_SECRETION	115	-0.22	-0.99	0.473	0.775	1	2568	tags=19%, list=14%, signal=22%
GOBP_INOSITOL_LIPID_MEDIATED_SIGNALING	161	-0.21	-0.99	0.476	0.775	1	3988	tags=26%, list=22%, signal=33%
GOBP_POSITIVE_REGULATION_OF_NATURAL_KILLER_CELL_MEDIATED_CYTOTOXICITY	25	-0.29	-0.99	0.446	0.776	1	1562	tags=16%, list=9%, signal=18%
GOBP_CELL_CELL_SIGNALING_BY_WNT	395	-0.19	-0.99	0.457	0.776	1	3941	tags=25%, list=22%, signal=31%
GOBP_PROGESTERONE_METABOLIC_PROCESS	15	-0.34	-0.99	0.473	0.777	1	4255	tags=40%, list=24%, signal=53%
GOBP_POSITIVE_REGULATION_OF_GTPASE_ACTIVITY	223	-0.2	-0.99	0.473	0.778	1	3467	tags=23%, list=19%, signal=28%
GOBP_GERM_CELL_DEVELOPMENT	240	-0.2	-0.99	0.451	0.78	1	3854	tags=23%, list=22%, signal=29%
GOMF_CARBON_CARBON_LYASE_ACTIVITY	44	-0.26	-0.99	0.459	0.78	1	4280	tags=36%, list=24%, signal=48%
GOMF_ALPHA_ACTININ_BINDING	26	-0.3	-0.99	0.465	0.78	1	3115	tags=27%, list=17%, signal=33%
GOBP_QUINONE_METABOLIC_PROCESS	35	-0.28	-0.99	0.475	0.78	1	3546	tags=34%, list=20%, signal=43%
GOBP_CARDIAC_MUSCLE_CELL_PROLIFERATION	47	-0.26	-0.99	0.48	0.78	1	1245	tags=17%, list=7%, signal=18%
GOBP_STEROL_BIOSYNTHETIC_PROCESS	55	-0.25	-0.99	0.481	0.78	1	3512	tags=27%, list=20%, signal=34%
GOBP_POSITIVE_REGULATION_OF_TRANSPORTER_ACTIVITY	108	-0.22	-0.99	0.504	0.78	1	4659	tags=34%, list=26%, signal=46%
GOMF_OXIDOREDUCTASE_ACTIVITY_ACTING_ON_NAD_P_H_QUINONE_OR_SIMILAR_COMPOUND_AS_ACCEPTOR	49	-0.25	-0.99	0.449	0.781	1	6058	tags=43%, list=34%, signal=65%
GOBP_POSITIVE_REGULATION_OF_STEM_CELL_POPULATION_MAINTENANCE	41	-0.26	-0.99	0.451	0.781	1	2048	tags=17%, list=11%, signal=19%
GOBP_NEGATIVE_REGULATION_OF_SECRETION	151	-0.21	-0.99	0.468	0.781	1	1612	tags=13%, list=9%, signal=14%
GOMF_ATP_DEPENDENT_ACTIVITY	484	-0.18	-0.99	0.501	0.781	1	4216	tags=26%, list=24%, signal=33%
GOBP_SCHWANN_CELL_DIFFERENTIATION	33	-0.28	-0.99	0.483	0.784	1	1828	tags=18%, list=10%, signal=20%
GOBP_DENDRITE_SELF_AVOIDANCE	17	-0.33	-0.99	0.484	0.784	1	747	tags=18%, list=4%, signal=18%
GOBP_PROTEIN_HOMOOLIGOMERIZATION	172	-0.2	-0.99	0.484	0.784	1	1717	tags=14%, list=10%, signal=15%
GOBP_AMINE_BIOSYNTHETIC_PROCESS	38	-0.26	-0.99	0.485	0.784	1	4158	tags=37%, list=23%, signal=48%
GOCC_VOLTAGE_GATED_CALCIUM_CHANNEL_COMPLEX	36	-0.28	-0.99	0.485	0.784	1	2845	tags=25%, list=16%, signal=30%
GOCC_GLYCOPROTEIN_COMPLEX	20	-0.31	-0.99	0.469	0.785	1	3277	tags=25%, list=18%, signal=31%
GOBP_PHOSPHATIDYLSERINE_METABOLIC_PROCESS	19	-0.32	-0.99	0.476	0.785	1	2060	tags=21%, list=12%, signal=24%
GOCC_MICROTUBULE	362	-0.18	-0.98	0.491	0.787	1	4231	tags=25%, list=24%, signal=33%
GOCC_CHROMOSOME_TELOMERIC_REGION	113	-0.22	-0.98	0.461	0.789	1	3808	tags=24%, list=21%, signal=30%
GOBP_POSITIVE_REGULATION_OF_PROTEIN_POLYMERIZATION	78	-0.23	-0.98	0.468	0.79	1	1579	tags=14%, list=9%, signal=15%
GOMF_PHOSPHORIC_DIESTER_HYDROLASE_ACTIVITY	81	-0.23	-0.98	0.494	0.79	1	2276	tags=16%, list=13%, signal=18%
GOBP_POSITIVE_REGULATION_OF_MULTICELLULAR_ORGANISM_GROWTH	29	-0.28	-0.98	0.468	0.791	1	4583	tags=38%, list=26%, signal=51%
GOBP_ENDOSOME_TRANSPORT_VIA_MULTIVESICULAR_BODY_SORTING_PATHWAY	35	-0.27	-0.98	0.49	0.791	1	4297	tags=37%, list=24%, signal=49%
GOBP_ATP_BIOSYNTHETIC_PROCESS	64	-0.24	-0.98	0.481	0.792	1	3846	tags=23%, list=22%, signal=30%
GOBP_BRANCH_ELONGATION_OF_AN_EPITHELIUM	18	-0.32	-0.98	0.485	0.792	1	1812	tags=22%, list=10%, signal=25%
GOCC_SPLICEOSOMAL_SNRNP_COMPLEX	53	-0.25	-0.98	0.485	0.792	1	2503	tags=19%, list=14%, signal=22%
GOCC_PRC1_COMPLEX	15	-0.34	-0.98	0.49	0.792	1	5124	tags=53%, list=29%, signal=75%
GOBP_PROTON_TRANSMEMBRANE_TRANSPORT	117	-0.21	-0.98	0.5	0.792	1	4696	tags=29%, list=26%, signal=39%
GOBP_REGULATION_OF_MEIOTIC_CELL_CYCLE	56	-0.24	-0.98	0.487	0.793	1	3018	tags=21%, list=17%, signal=26%
GOBP_ENTEROENDOCRINE_CELL_DIFFERENTIATION	32	-0.28	-0.98	0.459	0.795	1	3857	tags=28%, list=22%, signal=36%
GOBP_REGULATION_OF_ACTIN_NUCLEATION	24	-0.3	-0.98	0.491	0.795	1	2901	tags=25%, list=16%, signal=30%
GOBP_REGULATION_OF_REPRODUCTIVE_PROCESS	176	-0.2	-0.98	0.495	0.795	1	2243	tags=16%, list=13%, signal=18%
GOMF_ORGANIC_ACID_BINDING	122	-0.21	-0.98	0.505	0.795	1	2331	tags=18%, list=13%, signal=21%
GOMF_ACYLTRANSFERASE_ACTIVITY	177	-0.2	-0.98	0.511	0.795	1	3052	tags=21%, list=17%, signal=26%
GOBP_N_ACETYLGLUCOSAMINE_METABOLIC_PROCESS	16	-0.33	-0.98	0.49	0.796	1	4889	tags=38%, list=27%, signal=52%
GOBP_REGULATION_OF_MEIOTIC_NUCLEAR_DIVISION	27	-0.28	-0.98	0.499	0.796	1	2983	tags=22%, list=17%, signal=27%
GOBP_FEMALE_SEX_DIFFERENTIATION	121	-0.21	-0.98	0.49	0.797	1	3969	tags=28%, list=22%, signal=36%
GOBP_REGULATION_OF_ESTABLISHMENT_OF_PLANAR_POLARITY	54	-0.25	-0.98	0.471	0.798	1	2076	tags=19%, list=12%, signal=21%
GOBP_MALE_GENITALIA_DEVELOPMENT	23	-0.3	-0.98	0.481	0.798	1	2732	tags=26%, list=15%, signal=31%
GOCC_EXORIBONUCLEASE_COMPLEX	19	-0.32	-0.98	0.482	0.798	1	3345	tags=37%, list=19%, signal=45%
GOMF_XENOBIOTIC_TRANSMEMBRANE_TRANSPORTER_ACTIVITY	31	-0.28	-0.98	0.488	0.798	1	1205	tags=16%, list=7%, signal=17%
GOBP_APPENDAGE_DEVELOPMENT	156	-0.2	-0.98	0.491	0.798	1	4243	tags=30%, list=24%, signal=39%
GOBP_ESTABLISHMENT_OR_MAINTENANCE_OF_CELL_POLARITY	204	-0.2	-0.98	0.506	0.798	1	2752	tags=19%, list=15%, signal=22%
GOBP_POSITIVE_REGULATION_OF_CALCINEURIN_MEDIATED_SIGNALING	19	-0.32	-0.98	0.508	0.798	1	672	tags=16%, list=4%, signal=16%
GOMF_PEPTIDE_BINDING	289	-0.19	-0.98	0.517	0.798	1	1317	tags=12%, list=7%, signal=12%
GOCC_RNA_POLYMERASE_II_HOLOENZYME	66	-0.24	-0.98	0.477	0.799	1	5381	tags=36%, list=30%, signal=52%
GOBP_DNA_DEALKYLATION	30	-0.28	-0.97	0.487	0.799	1	4749	tags=37%, list=27%, signal=50%
GOBP_VIRAL_RELEASE_FROM_HOST_CELL	26	-0.29	-0.97	0.487	0.799	1	6254	tags=54%, list=35%, signal=83%
GOBP_RIBOSOMAL_LARGE_SUBUNIT_BIOGENESIS	56	-0.25	-0.98	0.496	0.799	1	1356	tags=13%, list=8%, signal=13%
GOCC_EXTRINSIC_COMPONENT_OF_PLASMA_MEMBRANE	154	-0.2	-0.97	0.513	0.799	1	3736	tags=27%, list=21%, signal=34%
GOBP_AXONAL_FASCICULATION	20	-0.32	-0.97	0.491	0.8	1	4579	tags=50%, list=26%, signal=67%
GOBP_VASCULAR_ASSOCIATED_SMOOTH_MUSCLE_CELL_DIFFERENTIATION	27	-0.28	-0.97	0.494	0.8	1	2264	tags=22%, list=13%, signal=25%
GOBP_CELLULAR_RESPONSE_TO_CARBOHYDRATE_STIMULUS	121	-0.21	-0.97	0.506	0.8	1	3512	tags=24%, list=20%, signal=30%
GOBP_COLLECTING_DUCT_DEVELOPMENT	16	-0.34	-0.97	0.515	0.8	1	4664	tags=38%, list=26%, signal=51%
GOBP_HEMATOPOIETIC_PROGENITOR_CELL_DIFFERENTIATION	119	-0.21	-0.97	0.496	0.801	1	3875	tags=29%, list=22%, signal=36%
GOBP_CORONARY_VASCULATURE_DEVELOPMENT	40	-0.26	-0.97	0.502	0.801	1	1255	tags=13%, list=7%, signal=13%
GOBP_AMINE_METABOLIC_PROCESS	105	-0.21	-0.97	0.516	0.802	1	4158	tags=29%, list=23%, signal=37%
GOCC_CELL_CELL_CONTACT_ZONE	66	-0.23	-0.97	0.516	0.802	1	4680	tags=30%, list=26%, signal=41%
GOCC_ADHERENS_JUNCTION	153	-0.2	-0.97	0.506	0.803	1	3090	tags=23%, list=17%, signal=27%
GOBP_PRESYNAPTIC_ENDOCYTOSIS	66	-0.24	-0.97	0.527	0.803	1	3625	tags=24%, list=20%, signal=30%
GOMF_SCAFFOLD_PROTEIN_BINDING	66	-0.24	-0.97	0.516	0.804	1	1074	tags=12%, list=6%, signal=13%
GOMF_CATALYTIC_ACTIVITY_ACTING_ON_A_NUCLEIC_ACID	456	-0.18	-0.97	0.582	0.804	1	5054	tags=31%, list=28%, signal=42%
GOBP_POSITIVE_REGULATION_OF_PROTEIN_LOCALIZATION_TO_CELL_SURFACE	16	-0.33	-0.97	0.478	0.805	1	491	tags=13%, list=3%, signal=13%
GOBP_PHOTOTRANSDUCTION_VISIBLE_LIGHT	17	-0.32	-0.97	0.5	0.806	1	4738	tags=47%, list=27%, signal=64%
GOBP_CENTRAL_NERVOUS_SYSTEM_PROJECTION_NEURON_AXONOGENESIS	22	-0.3	-0.97	0.506	0.806	1	3336	tags=27%, list=19%, signal=34%
GOMF_PROTEIN_TYROSINE_KINASE_ACTIVATOR_ACTIVITY	27	-0.28	-0.97	0.508	0.806	1	1223	tags=19%, list=7%, signal=20%
GOBP_STRIATED_MUSCLE_CELL_PROLIFERATION	63	-0.24	-0.97	0.517	0.806	1	1935	tags=19%, list=11%, signal=21%
GOBP_REGULATION_OF_TUBE_SIZE	137	-0.21	-0.97	0.533	0.806	1	588	tags=9%, list=3%, signal=9%
GOBP_KETONE_BIOSYNTHETIC_PROCESS	42	-0.26	-0.97	0.527	0.807	1	3349	tags=33%, list=19%, signal=41%
GOCC_AXONAL_GROWTH_CONE	22	-0.3	-0.97	0.503	0.808	1	4877	tags=50%, list=27%, signal=69%
GOBP_MITOCHONDRIAL_OUTER_MEMBRANE_PERMEABILIZATION	30	-0.28	-0.97	0.519	0.809	1	4575	tags=37%, list=26%, signal=49%
GOBP_POSITIVE_REGULATION_OF_PROTEIN_ACETYLATION	40	-0.26	-0.97	0.529	0.809	1	2105	tags=20%, list=12%, signal=23%
GOBP_FERTILIZATION	159	-0.2	-0.97	0.536	0.809	1	3395	tags=21%, list=19%, signal=26%
GOMF_PRENYLTRANSFERASE_ACTIVITY	17	-0.31	-0.97	0.485	0.81	1	1856	tags=24%, list=10%, signal=26%
GOMF_HISTONE_BINDING	198	-0.19	-0.97	0.537	0.81	1	2447	tags=14%, list=14%, signal=16%
GOBP_PROTEIN_LOCALIZATION_TO_PLASMA_MEMBRANE	254	-0.19	-0.97	0.554	0.81	1	1816	tags=14%, list=10%, signal=15%
GOBP_MICROTUBULE_ORGANIZING_CENTER_LOCALIZATION	25	-0.29	-0.97	0.506	0.811	1	2076	tags=24%, list=12%, signal=27%
GOBP_POSITIVE_REGULATION_OF_P38MAPK_CASCADE	27	-0.28	-0.97	0.506	0.811	1	1839	tags=22%, list=10%, signal=25%
GOBP_MICROVILLUS_ORGANIZATION	25	-0.29	-0.96	0.513	0.811	1	3275	tags=28%, list=18%, signal=34%
GOBP_PROTEIN_COMPLEX_OLIGOMERIZATION	219	-0.2	-0.96	0.516	0.811	1	1717	tags=14%, list=10%, signal=15%
GOBP_NON_CANONICAL_WNT_SIGNALING_PATHWAY	71	-0.23	-0.96	0.541	0.811	1	2096	tags=18%, list=12%, signal=21%
GOBP_UBIQUINONE_METABOLIC_PROCESS	17	-0.32	-0.96	0.485	0.812	1	3302	tags=41%, list=19%, signal=50%
GOBP_AORTIC_VALVE_MORPHOGENESIS	32	-0.27	-0.96	0.49	0.812	1	1777	tags=19%, list=10%, signal=21%
GOBP_BRANCHED_CHAIN_AMINO_ACID_METABOLIC_PROCESS	27	-0.28	-0.96	0.498	0.812	1	5234	tags=41%, list=29%, signal=58%
GOBP_SYNAPTIC_VESICLE_TRANSPORT	32	-0.27	-0.96	0.519	0.812	1	4457	tags=38%, list=25%, signal=50%
GOMF_TRANSLATION_REGULATOR_ACTIVITY_NUCLEIC_ACID_BINDING	91	-0.22	-0.96	0.536	0.812	1	3344	tags=24%, list=19%, signal=30%
GOBP_SCF_DEPENDENT_PROTEASOMAL_UBIQUITIN_DEPENDENT_PROTEIN_CATABOLIC_PROCESS	43	-0.26	-0.96	0.547	0.812	1	3263	tags=28%, list=18%, signal=34%
GOBP_NEGATIVE_REGULATION_OF_CELL_GROWTH	170	-0.2	-0.96	0.552	0.812	1	3548	tags=24%, list=20%, signal=30%
GOBP_MUSCLE_CELL_FATE_COMMITMENT	18	-0.31	-0.96	0.515	0.813	1	4741	tags=39%, list=27%, signal=53%
GOBP_CAMP_METABOLIC_PROCESS	22	-0.3	-0.96	0.518	0.813	1	1744	tags=23%, list=10%, signal=25%
GOBP_SODIUM_ION_HOMEOSTASIS	53	-0.25	-0.96	0.529	0.813	1	3102	tags=23%, list=17%, signal=27%
GOBP_OLIGOPEPTIDE_TRANSPORT	17	-0.33	-0.96	0.535	0.813	1	4313	tags=47%, list=24%, signal=62%
GOCC_APICAL_PART_OF_CELL	386	-0.18	-0.96	0.577	0.813	1	3950	tags=25%, list=22%, signal=32%
GOCC_CELL_CORTEX	265	-0.19	-0.96	0.581	0.813	1	2140	tags=15%, list=12%, signal=17%
GOMF_CHANNEL_INHIBITOR_ACTIVITY	31	-0.27	-0.96	0.495	0.814	1	3228	tags=23%, list=18%, signal=28%
GOMF_TRANSLATION_ELONGATION_FACTOR_ACTIVITY	18	-0.31	-0.96	0.504	0.814	1	5271	tags=44%, list=30%, signal=63%
GOBP_MITOCHONDRIAL_OUTER_MEMBRANE_PERMEABILIZATION_INVOLVED_IN_PROGRAMMED_CELL_DEATH	34	-0.27	-0.96	0.505	0.814	1	4575	tags=35%, list=26%, signal=47%
GOBP_THYROID_GLAND_DEVELOPMENT	28	-0.28	-0.96	0.506	0.814	1	5643	tags=46%, list=32%, signal=68%
GOBP_REGULATION_OF_RENAL_SYSTEM_PROCESS	31	-0.28	-0.96	0.513	0.814	1	3806	tags=29%, list=21%, signal=37%
GOBP_AORTA_MORPHOGENESIS	31	-0.27	-0.96	0.517	0.814	1	1613	tags=23%, list=9%, signal=25%
GOBP_3_UTR_MEDIATED_MRNA_STABILIZATION	18	-0.31	-0.96	0.524	0.814	1	2463	tags=28%, list=14%, signal=32%
GOBP_POSITIVE_REGULATION_OF_CELL_DIVISION	78	-0.22	-0.96	0.527	0.814	1	4439	tags=29%, list=25%, signal=39%
GOBP_NEGATIVE_REGULATION_OF_SYSTEMIC_ARTERIAL_BLOOD_PRESSURE	19	-0.31	-0.96	0.531	0.814	1	259	tags=11%, list=1%, signal=11%
GOMF_SH3_DOMAIN_BINDING	115	-0.21	-0.96	0.537	0.814	1	1986	tags=17%, list=11%, signal=18%
GOCC_U12_TYPE_SPLICEOSOMAL_COMPLEX	22	-0.3	-0.96	0.508	0.815	1	6493	tags=55%, list=36%, signal=86%
GOBP_PROTEIN_LOCALIZATION_TO_CHROMOSOME_CENTROMERIC_REGION	18	-0.31	-0.96	0.523	0.815	1	4517	tags=39%, list=25%, signal=52%
GOBP_RNA_STABILIZATION	51	-0.24	-0.96	0.547	0.815	1	2607	tags=25%, list=15%, signal=30%
GOBP_REGULATION_OF_PROTEIN_MODIFICATION_BY_SMALL_PROTEIN_CONJUGATION_OR_REMOVAL	213	-0.19	-0.96	0.569	0.815	1	3815	tags=24%, list=21%, signal=31%
GOBP_REGULATION_OF_SYSTEMIC_ARTERIAL_BLOOD_PRESSURE_BY_HORMONE	39	-0.26	-0.96	0.507	0.816	1	4207	tags=28%, list=24%, signal=37%
GOCC_FIBRILLAR_CENTER	124	-0.21	-0.96	0.527	0.816	1	3418	tags=23%, list=19%, signal=29%
GOMF_DYNEIN_COMPLEX_BINDING	16	-0.33	-0.96	0.527	0.816	1	2033	tags=31%, list=11%, signal=35%
GOBP_PROTEIN_KINASE_C_SIGNALING	33	-0.27	-0.96	0.51	0.817	1	243	tags=9%, list=1%, signal=9%
GOBP_APOPTOTIC_PROCESS_INVOLVED_IN_DEVELOPMENT	37	-0.25	-0.96	0.533	0.817	1	2787	tags=22%, list=16%, signal=26%
GOMF_TRANSLATION_REGULATOR_ACTIVITY	119	-0.21	-0.96	0.543	0.817	1	2664	tags=19%, list=15%, signal=23%
GOBP_ACTIVATION_OF_ADENYLATE_CYCLASE_ACTIVITY	27	-0.28	-0.96	0.518	0.818	1	3625	tags=22%, list=20%, signal=28%
GOBP_TYPE_B_PANCREATIC_CELL_DIFFERENTIATION	28	-0.28	-0.96	0.522	0.818	1	2732	tags=21%, list=15%, signal=25%
GOBP_REGULATION_OF_CELLULAR_AMINE_METABOLIC_PROCESS	32	-0.28	-0.95	0.541	0.819	1	3694	tags=31%, list=21%, signal=39%
GOBP_C21_STEROID_HORMONE_METABOLIC_PROCESS	36	-0.27	-0.95	0.538	0.821	1	3780	tags=31%, list=21%, signal=39%
GOMF_SINGLE_STRANDED_DNA_BINDING	103	-0.21	-0.95	0.57	0.821	1	4280	tags=33%, list=24%, signal=43%
GOBP_EMBRYONIC_APPENDAGE_MORPHOGENESIS	108	-0.21	-0.95	0.577	0.821	1	2167	tags=18%, list=12%, signal=20%
GOBP_REGULATION_OF_VESICLE_FUSION	18	-0.31	-0.95	0.508	0.823	1	3382	tags=39%, list=19%, signal=48%
GOBP_2_OXOGLUTARATE_METABOLIC_PROCESS	16	-0.32	-0.95	0.516	0.823	1	3652	tags=31%, list=21%, signal=39%
GOCC_NURD_COMPLEX	15	-0.33	-0.95	0.508	0.824	1	2350	tags=20%, list=13%, signal=23%
GOMF_CELL_CELL_ADHESION_MEDIATOR_ACTIVITY	53	-0.24	-0.95	0.552	0.824	1	2043	tags=21%, list=11%, signal=23%
GOCC_MULTIVESICULAR_BODY	52	-0.24	-0.95	0.51	0.825	1	4519	tags=35%, list=25%, signal=46%
GOBP_REGULATION_OF_EXCRETION	21	-0.29	-0.95	0.515	0.825	1	3229	tags=24%, list=18%, signal=29%
GOMF_P53_BINDING	60	-0.23	-0.95	0.561	0.825	1	2467	tags=20%, list=14%, signal=23%
GOBP_PROTEIN_DNA_COMPLEX_SUBUNIT_ORGANIZATION	166	-0.2	-0.95	0.564	0.825	1	5035	tags=27%, list=28%, signal=37%
GOBP_REGULATION_OF_MICROTUBULE_CYTOSKELETON_ORGANIZATION	136	-0.21	-0.95	0.577	0.825	1	4317	tags=30%, list=24%, signal=39%
GOBP_NEURON_DEATH	328	-0.18	-0.95	0.636	0.825	1	3736	tags=24%, list=21%, signal=30%
GOBP_POSITIVE_REGULATION_OF_CALCIUM_ION_TRANSMEMBRANE_TRANSPORTER_ACTIVITY	40	-0.25	-0.95	0.505	0.827	1	4858	tags=40%, list=27%, signal=55%
GOBP_KIDNEY_MORPHOGENESIS	96	-0.21	-0.95	0.56	0.827	1	4143	tags=27%, list=23%, signal=35%
GOBP_REGULATION_OF_CYTOPLASMIC_TRANSLATION	23	-0.29	-0.95	0.524	0.828	1	6019	tags=57%, list=34%, signal=85%
GOBP_SECOND_MESSENGER_MEDIATED_SIGNALING	272	-0.19	-0.95	0.61	0.828	1	4504	tags=27%, list=25%, signal=35%
GOMF_UBIQUITIN_LIKE_PROTEIN_TRANSFERASE_ACTIVITY	383	-0.18	-0.95	0.632	0.828	1	4269	tags=26%, list=24%, signal=34%
GOBP_G_PROTEIN_COUPLED_RECEPTOR_SIGNALING_PATHWAY_INVOLVED_IN_HEART_PROCESS	15	-0.33	-0.95	0.508	0.829	1	1744	tags=27%, list=10%, signal=30%
GOBP_RNA_5_END_PROCESSING	18	-0.31	-0.95	0.51	0.829	1	3803	tags=33%, list=21%, signal=42%
GOBP_DNA_SYNTHESIS_INVOLVED_IN_DNA_REPAIR	35	-0.26	-0.95	0.53	0.829	1	2948	tags=26%, list=17%, signal=31%
GOBP_ORGANELLE_MEMBRANE_FUSION	102	-0.21	-0.95	0.568	0.829	1	4297	tags=28%, list=24%, signal=37%
GOBP_REGULATION_OF_EXTENT_OF_CELL_GROWTH	101	-0.21	-0.95	0.572	0.829	1	3007	tags=25%, list=17%, signal=30%
GOBP_NUCLEOTIDE_SALVAGE	16	-0.32	-0.95	0.516	0.83	1	2071	tags=25%, list=12%, signal=28%
GOBP_PROGRAMMED_CELL_DEATH_INVOLVED_IN_CELL_DEVELOPMENT	20	-0.3	-0.95	0.546	0.83	1	2666	tags=20%, list=15%, signal=23%
GOMF_AMYLOID_BETA_BINDING	85	-0.22	-0.95	0.553	0.83	1	1317	tags=13%, list=7%, signal=14%
GOCC_LATERAL_PLASMA_MEMBRANE	60	-0.23	-0.95	0.556	0.83	1	3001	tags=25%, list=17%, signal=30%
GOBP_ALCOHOL_CATABOLIC_PROCESS	47	-0.25	-0.95	0.56	0.83	1	3782	tags=28%, list=21%, signal=35%
GOCC_CILIARY_TRANSITION_ZONE	55	-0.24	-0.95	0.561	0.83	1	2753	tags=22%, list=15%, signal=26%
GOMF_ATP_HYDROLYSIS_ACTIVITY	299	-0.18	-0.95	0.619	0.831	1	4199	tags=26%, list=24%, signal=33%
GOBP_NEUROTROPHIN_SIGNALING_PATHWAY	35	-0.26	-0.94	0.542	0.832	1	2467	tags=20%, list=14%, signal=23%
GOMF_EXTRACELLULAR_MATRIX_STRUCTURAL_CONSTITUENT_CONFERRING_COMPRESSION_RESISTANCE	20	-0.3	-0.94	0.552	0.832	1	3923	tags=40%, list=22%, signal=51%
GOBP_ORGANIC_HYDROXY_COMPOUND_METABOLIC_PROCESS	483	-0.17	-0.94	0.681	0.833	1	4255	tags=25%, list=24%, signal=32%
GOCC_FILOPODIUM_TIP	16	-0.32	-0.94	0.528	0.834	1	1762	tags=25%, list=10%, signal=28%
GOCC_MEMBRANE_COAT	80	-0.22	-0.94	0.563	0.834	1	1391	tags=14%, list=8%, signal=15%
GOBP_SINGLE_FERTILIZATION	129	-0.21	-0.94	0.596	0.834	1	3388	tags=22%, list=19%, signal=28%
GOBP_DENDRITIC_CELL_CYTOKINE_PRODUCTION	16	-0.32	-0.94	0.525	0.835	1	450	tags=13%, list=3%, signal=13%
GOBP_POSITIVE_REGULATION_OF_VASOCONSTRICTION	31	-0.27	-0.94	0.555	0.839	1	4171	tags=29%, list=23%, signal=38%
GOMF_VITAMIN_BINDING	127	-0.2	-0.94	0.585	0.839	1	2197	tags=17%, list=12%, signal=19%
GOBP_ESTABLISHMENT_OF_PROTEIN_LOCALIZATION_TO_MEMBRANE	200	-0.19	-0.94	0.595	0.839	1	1937	tags=15%, list=11%, signal=16%
GOBP_SECONDARY_METABOLIC_PROCESS	53	-0.24	-0.94	0.567	0.84	1	4762	tags=28%, list=27%, signal=39%
GOBP_STRIATED_MUSCLE_ADAPTATION	42	-0.25	-0.94	0.536	0.843	1	2756	tags=26%, list=15%, signal=31%
GOBP_CYTOSKELETON_DEPENDENT_CYTOKINESIS	89	-0.21	-0.94	0.562	0.843	1	4480	tags=28%, list=25%, signal=37%
GOMF_NUCLEOSIDE_MONOPHOSPHATE_KINASE_ACTIVITY	15	-0.32	-0.94	0.524	0.844	1	2029	tags=27%, list=11%, signal=30%
GOBP_POLY_A_PLUS_MRNA_EXPORT_FROM_NUCLEUS	18	-0.3	-0.94	0.539	0.844	1	1445	tags=17%, list=8%, signal=18%
GOBP_PROTEIN_KINASE_C_ACTIVATING_G_PROTEIN_COUPLED_RECEPTOR_SIGNALING_PATHWAY	25	-0.28	-0.94	0.548	0.844	1	5046	tags=36%, list=28%, signal=50%
GOMF_METAL_CATION_PROTON_ANTIPORTER_ACTIVITY	15	-0.32	-0.94	0.554	0.844	1	1247	tags=20%, list=7%, signal=21%
GOBP_MITOTIC_CYTOKINESIS	78	-0.22	-0.94	0.585	0.844	1	4355	tags=28%, list=24%, signal=37%
GOBP_MUSCLE_HYPERTROPHY	81	-0.22	-0.94	0.608	0.844	1	4069	tags=30%, list=23%, signal=38%
GOBP_LIPOSACCHARIDE_METABOLIC_PROCESS	98	-0.21	-0.94	0.622	0.844	1	3125	tags=21%, list=18%, signal=26%
GOBP_SLEEP	29	-0.27	-0.94	0.541	0.845	1	2726	tags=21%, list=15%, signal=24%
GOBP_RENAL_ABSORPTION	27	-0.28	-0.94	0.552	0.846	1	3751	tags=37%, list=21%, signal=47%
GOBP_ENDOCARDIAL_CUSHION_FORMATION	30	-0.27	-0.93	0.544	0.847	1	3177	tags=33%, list=18%, signal=41%
GOMF_SOLUTE_POTASSIUM_ANTIPORTER_ACTIVITY	17	-0.31	-0.93	0.547	0.847	1	1247	tags=18%, list=7%, signal=19%
GOBP_MITOTIC_CYTOKINETIC_PROCESS	20	-0.3	-0.93	0.562	0.847	1	4297	tags=40%, list=24%, signal=53%
GOBP_NEGATIVE_REGULATION_OF_UBIQUITIN_PROTEIN_TRANSFERASE_ACTIVITY	22	-0.28	-0.93	0.553	0.848	1	3081	tags=23%, list=17%, signal=27%
GOBP_REGULATION_OF_ACTIN_FILAMENT_BASED_MOVEMENT	39	-0.25	-0.93	0.561	0.848	1	4836	tags=36%, list=27%, signal=49%
GOMF_MODIFIED_AMINO_ACID_BINDING	83	-0.22	-0.93	0.587	0.848	1	3401	tags=22%, list=19%, signal=27%
GOMF_CARBOXYLIC_ACID_BINDING	148	-0.2	-0.93	0.596	0.848	1	2197	tags=17%, list=12%, signal=19%
GOBP_NUCLEOSIDE_BISPHOSPHATE_METABOLIC_PROCESS	105	-0.21	-0.93	0.635	0.848	1	4185	tags=29%, list=23%, signal=37%
GOBP_IMPORT_INTO_CELL	232	-0.19	-0.93	0.639	0.848	1	4659	tags=29%, list=26%, signal=39%
GOMF_PHOSPHATASE_ACTIVATOR_ACTIVITY	19	-0.3	-0.93	0.539	0.849	1	3625	tags=37%, list=20%, signal=46%
GOBP_OTIC_VESICLE_DEVELOPMENT	15	-0.33	-0.93	0.55	0.849	1	1613	tags=20%, list=9%, signal=22%
GOBP_PULMONARY_VALVE_MORPHOGENESIS	17	-0.31	-0.93	0.552	0.849	1	1777	tags=24%, list=10%, signal=26%
GOBP_ENDOCARDIAL_CUSHION_DEVELOPMENT	48	-0.24	-0.93	0.571	0.849	1	1777	tags=19%, list=10%, signal=21%
GOBP_DEVELOPMENTAL_INDUCTION	35	-0.25	-0.93	0.576	0.849	1	2167	tags=17%, list=12%, signal=19%
GOBP_POSITIVE_REGULATION_OF_MYOBLAST_DIFFERENTIATION	39	-0.25	-0.93	0.588	0.849	1	2240	tags=21%, list=13%, signal=23%
GOBP_MITOTIC_METAPHASE_PLATE_CONGRESSION	49	-0.24	-0.93	0.603	0.849	1	4628	tags=31%, list=26%, signal=41%
GOBP_SPHINGOLIPID_METABOLIC_PROCESS	131	-0.2	-0.93	0.623	0.849	1	2642	tags=18%, list=15%, signal=20%
GOBP_STEROID_BIOSYNTHETIC_PROCESS	160	-0.19	-0.93	0.631	0.849	1	3780	tags=26%, list=21%, signal=32%
GOBP_ORGANIC_ACID_BIOSYNTHETIC_PROCESS	280	-0.18	-0.93	0.645	0.849	1	3750	tags=22%, list=21%, signal=27%
GOBP_POSITIVE_REGULATION_OF_NEURON_PROJECTION_DEVELOPMENT	136	-0.2	-0.93	0.652	0.849	1	2855	tags=21%, list=16%, signal=24%
GOBP_SULFUR_COMPOUND_METABOLIC_PROCESS	281	-0.18	-0.93	0.657	0.849	1	4525	tags=30%, list=25%, signal=39%
GOBP_SENSORY_PERCEPTION_OF_SMELL	295	-0.18	-0.93	0.683	0.849	1	4361	tags=23%, list=24%, signal=30%
GOBP_REGULATION_OF_NUCLEASE_ACTIVITY	20	-0.3	-0.93	0.53	0.85	1	3728	tags=35%, list=21%, signal=44%
GOBP_POSITIVE_REGULATION_OF_DENDRITIC_SPINE_MORPHOGENESIS	17	-0.31	-0.93	0.547	0.85	1	2385	tags=24%, list=13%, signal=27%
GOBP_NEGATIVE_REGULATION_OF_ACTIN_FILAMENT_BUNDLE_ASSEMBLY	27	-0.28	-0.93	0.55	0.85	1	1484	tags=19%, list=8%, signal=20%
GOBP_FUCOSYLATION	15	-0.32	-0.93	0.553	0.85	1	1377	tags=20%, list=8%, signal=22%
GOBP_NEGATIVE_REGULATION_OF_REACTIVE_OXYGEN_SPECIES_BIOSYNTHETIC_PROCESS	16	-0.31	-0.93	0.554	0.85	1	505	tags=13%, list=3%, signal=13%
GOBP_VACUOLAR_LOCALIZATION	74	-0.22	-0.93	0.563	0.85	1	1312	tags=12%, list=7%, signal=13%
GOBP_SPECIFICATION_OF_ANIMAL_ORGAN_IDENTITY	37	-0.25	-0.93	0.572	0.85	1	4587	tags=32%, list=26%, signal=44%
GOBP_ACTIVATION_OF_INNATE_IMMUNE_RESPONSE	57	-0.23	-0.93	0.578	0.85	1	960	tags=11%, list=5%, signal=11%
GOBP_REGULATION_OF_PROTEIN_POLYMERIZATION	167	-0.19	-0.93	0.625	0.85	1	2382	tags=16%, list=13%, signal=18%
GOMF_PROTEIN_HETERODIMERIZATION_ACTIVITY	218	-0.19	-0.93	0.632	0.85	1	3057	tags=19%, list=17%, signal=23%
GOBP_PROTEIN_CONTAINING_COMPLEX_DISASSEMBLY	207	-0.19	-0.93	0.646	0.85	1	3703	tags=23%, list=21%, signal=28%
GOBP_MESENCHYMAL_CELL_DIFFERENTIATION	226	-0.18	-0.93	0.659	0.85	1	2952	tags=21%, list=17%, signal=25%
GOBP_SPINAL_CORD_PATTERNING	18	-0.31	-0.93	0.552	0.851	1	3224	tags=28%, list=18%, signal=34%
GOCC_H4_H2A_HISTONE_ACETYLTRANSFERASE_COMPLEX	20	-0.3	-0.93	0.559	0.851	1	5978	tags=55%, list=34%, signal=83%
GOBP_MAST_CELL_MEDIATED_IMMUNITY	53	-0.24	-0.93	0.564	0.851	1	1312	tags=13%, list=7%, signal=14%
GOCC_MYELIN_SHEATH	37	-0.25	-0.93	0.567	0.851	1	3782	tags=30%, list=21%, signal=38%
GOBP_POSITIVE_REGULATION_OF_TELOMERE_MAINTENANCE	57	-0.23	-0.93	0.585	0.851	1	3808	tags=25%, list=21%, signal=31%
GOBP_POSITIVE_REGULATION_OF_CIRCADIAN_RHYTHM	16	-0.32	-0.93	0.591	0.851	1	4581	tags=44%, list=26%, signal=59%
GOMF_METAL_CLUSTER_BINDING	57	-0.23	-0.93	0.6	0.851	1	3743	tags=25%, list=21%, signal=31%
GOBP_MESONEPHROS_DEVELOPMENT	99	-0.21	-0.93	0.608	0.851	1	4207	tags=27%, list=24%, signal=36%
GOBP_RIBONUCLEOSIDE_MONOPHOSPHATE_METABOLIC_PROCESS	54	-0.23	-0.92	0.599	0.852	1	2736	tags=22%, list=15%, signal=26%
GOMF_N_METHYLTRANSFERASE_ACTIVITY	61	-0.23	-0.92	0.602	0.852	1	4820	tags=33%, list=27%, signal=45%
GOBP_NEGATIVE_REGULATION_OF_MEMBRANE_PERMEABILITY	17	-0.31	-0.92	0.545	0.854	1	5106	tags=47%, list=29%, signal=66%
GOBP_CELLULAR_PROCESS_INVOLVED_IN_REPRODUCTION_IN_MULTICELLULAR_ORGANISM	330	-0.17	-0.92	0.706	0.854	1	3892	tags=22%, list=22%, signal=28%
GOBP_POSITIVE_REGULATION_OF_MAST_CELL_ACTIVATION	18	-0.3	-0.92	0.548	0.856	1	1217	tags=17%, list=7%, signal=18%
GOMF_G_PROTEIN_ACTIVITY	39	-0.25	-0.92	0.573	0.856	1	1495	tags=13%, list=8%, signal=14%
GOBP_SOMATIC_STEM_CELL_POPULATION_MAINTENANCE	66	-0.22	-0.92	0.586	0.856	1	1599	tags=15%, list=9%, signal=17%
GOBP_EMBRYONIC_SKELETAL_SYSTEM_MORPHOGENESIS	92	-0.21	-0.92	0.607	0.856	1	4187	tags=30%, list=24%, signal=40%
GOBP_REGULATION_OF_PROTEIN_ACETYLATION	71	-0.22	-0.92	0.627	0.856	1	2913	tags=20%, list=16%, signal=23%
GOBP_REGULATION_OF_CALCIUM_ION_TRANSMEMBRANE_TRANSPORT	158	-0.19	-0.92	0.657	0.856	1	4159	tags=27%, list=23%, signal=34%
GOBP_NUCLEOSIDE_TRIPHOSPHATE_METABOLIC_PROCESS	203	-0.18	-0.92	0.675	0.856	1	3873	tags=23%, list=22%, signal=29%
GOBP_POSITIVE_REGULATION_OF_CELLULAR_COMPONENT_BIOGENESIS	421	-0.17	-0.92	0.752	0.856	1	3736	tags=22%, list=21%, signal=28%
GOBP_POSITIVE_REGULATION_OF_DOUBLE_STRAND_BREAK_REPAIR	70	-0.22	-0.92	0.611	0.857	1	3293	tags=21%, list=18%, signal=26%
GOCC_CYTOSOLIC_LARGE_RIBOSOMAL_SUBUNIT	54	-0.23	-0.92	0.613	0.857	1	5155	tags=28%, list=29%, signal=39%
GOBP_VESICLE_TARGETING_TO_FROM_OR_WITHIN_GOLGI	25	-0.28	-0.92	0.559	0.858	1	1176	tags=12%, list=7%, signal=13%
GOBP_AMP_METABOLIC_PROCESS	21	-0.29	-0.92	0.56	0.858	1	1325	tags=14%, list=7%, signal=15%
GOBP_POSITIVE_REGULATION_OF_LEUKOCYTE_DEGRANULATION	24	-0.28	-0.92	0.564	0.858	1	1217	tags=17%, list=7%, signal=18%
GOBP_TYPE_B_PANCREATIC_CELL_DEVELOPMENT	23	-0.28	-0.92	0.575	0.858	1	2732	tags=22%, list=15%, signal=26%
GOBP_NEUTRAL_LIPID_CATABOLIC_PROCESS	36	-0.25	-0.92	0.591	0.858	1	2281	tags=17%, list=13%, signal=19%
GOBP_ANIMAL_ORGAN_FORMATION	66	-0.22	-0.92	0.592	0.858	1	2167	tags=17%, list=12%, signal=19%
GOBP_RESPONSE_TO_ALCOHOL	238	-0.18	-0.92	0.69	0.858	1	3929	tags=25%, list=22%, signal=31%
GOBP_DETECTION_OF_CHEMICAL_STIMULUS	345	-0.17	-0.92	0.738	0.858	1	4366	tags=24%, list=25%, signal=31%
GOBP_MITOCHONDRIAL_DEPOLARIZATION	18	-0.3	-0.92	0.551	0.859	1	2776	tags=33%, list=16%, signal=39%
GOCC_MICROTUBULE_END	25	-0.28	-0.92	0.556	0.859	1	300	tags=8%, list=2%, signal=8%
GOBP_NEGATIVE_REGULATION_OF_CELLULAR_SENESCENCE	22	-0.28	-0.92	0.559	0.859	1	1413	tags=18%, list=8%, signal=20%
GOBP_SCHWANN_CELL_DEVELOPMENT	28	-0.26	-0.92	0.575	0.859	1	1828	tags=18%, list=10%, signal=20%
GOBP_REGULATION_OF_HEART_GROWTH	59	-0.23	-0.92	0.594	0.859	1	1245	tags=14%, list=7%, signal=15%
GOBP_MONOSACCHARIDE_CATABOLIC_PROCESS	42	-0.25	-0.92	0.6	0.859	1	1377	tags=12%, list=8%, signal=13%
GOBP_LACTATION	39	-0.25	-0.92	0.602	0.859	1	2217	tags=15%, list=12%, signal=18%
GOCC_SMALL_RIBOSOMAL_SUBUNIT	72	-0.22	-0.92	0.612	0.859	1	5973	tags=38%, list=34%, signal=56%
GOBP_MEIOTIC_CELL_CYCLE_PROCESS	157	-0.19	-0.92	0.66	0.859	1	4959	tags=29%, list=28%, signal=39%
GOCC_SPLICEOSOMAL_COMPLEX	150	-0.19	-0.92	0.67	0.859	1	3068	tags=19%, list=17%, signal=23%
GOBP_NEGATIVE_REGULATION_OF_GROWTH	224	-0.18	-0.92	0.678	0.859	1	3548	tags=23%, list=20%, signal=28%
GOCC_BASAL_PART_OF_CELL	252	-0.18	-0.92	0.686	0.859	1	2538	tags=17%, list=14%, signal=20%
GOBP_DNA_RECOMBINATION	232	-0.18	-0.92	0.69	0.859	1	4969	tags=31%, list=28%, signal=42%
GOBP_MITOCHONDRION_ORGANIZATION	403	-0.17	-0.92	0.739	0.859	1	3700	tags=22%, list=21%, signal=27%
GOBP_ENDOCARDIAL_CUSHION_MORPHOGENESIS	39	-0.25	-0.92	0.585	0.86	1	3177	tags=28%, list=18%, signal=34%
GOMF_ORGANIC_CATION_TRANSMEMBRANE_TRANSPORTER_ACTIVITY	28	-0.27	-0.92	0.599	0.86	1	1458	tags=14%, list=8%, signal=16%
GOBP_PIGMENT_CELL_DIFFERENTIATION	33	-0.26	-0.91	0.615	0.861	1	2809	tags=24%, list=16%, signal=29%
GOBP_NUCLEOSIDE_MONOPHOSPHATE_METABOLIC_PROCESS	66	-0.22	-0.91	0.631	0.861	1	4455	tags=32%, list=25%, signal=42%
GOBP_ESTROGEN_METABOLIC_PROCESS	34	-0.25	-0.91	0.612	0.862	1	3164	tags=21%, list=18%, signal=25%
GOBP_DIGESTIVE_TRACT_MORPHOGENESIS	48	-0.23	-0.91	0.615	0.862	1	2942	tags=19%, list=17%, signal=22%
GOBP_PURINE_NUCLEOSIDE_MONOPHOSPHATE_BIOSYNTHETIC_PROCESS	20	-0.29	-0.91	0.574	0.863	1	2736	tags=25%, list=15%, signal=30%
GOBP_TRIVALENT_INORGANIC_ANION_HOMEOSTASIS	20	-0.29	-0.91	0.569	0.864	1	4183	tags=30%, list=23%, signal=39%
GOMF_NAD_RETINOL_DEHYDROGENASE_ACTIVITY	17	-0.3	-0.91	0.572	0.864	1	3978	tags=35%, list=22%, signal=45%
GOBP_NEGATIVE_REGULATION_OF_ORGANELLE_ORGANIZATION	297	-0.18	-0.91	0.747	0.864	1	3088	tags=19%, list=17%, signal=22%
GOMF_PHOSPHATIDYLINOSITOL_BISPHOSPHATE_PHOSPHATASE_ACTIVITY	20	-0.29	-0.91	0.612	0.866	1	7046	tags=65%, list=40%, signal=107%
GOBP_CHROMOSOME_ORGANIZATION	455	-0.17	-0.91	0.772	0.867	1	5052	tags=29%, list=28%, signal=39%
GOBP_DETECTION_OF_STIMULUS	483	-0.17	-0.91	0.793	0.867	1	4396	tags=24%, list=25%, signal=32%
GOBP_REGULATION_OF_SENSORY_PERCEPTION	30	-0.26	-0.91	0.601	0.868	1	3177	tags=23%, list=18%, signal=28%
GOMF_NUCLEOSIDE_TRIPHOSPHATASE_REGULATOR_ACTIVITY	374	-0.17	-0.91	0.733	0.868	1	4559	tags=30%, list=26%, signal=39%
GOBP_PLASMA_MEMBRANE_REPAIR	26	-0.27	-0.91	0.581	0.869	1	4297	tags=38%, list=24%, signal=51%
GOBP_REGULATION_OF_MYOBLAST_PROLIFERATION	15	-0.31	-0.91	0.582	0.869	1	2787	tags=33%, list=16%, signal=39%
GOMF_ADRENERGIC_RECEPTOR_BINDING	18	-0.31	-0.91	0.595	0.869	1	5240	tags=50%, list=29%, signal=71%
GOCC_CLATHRIN_COATED_ENDOCYTIC_VESICLE	81	-0.21	-0.91	0.659	0.869	1	1491	tags=14%, list=8%, signal=15%
GOBP_INTERNEURON_MIGRATION	15	-0.31	-0.91	0.561	0.87	1	2917	tags=27%, list=16%, signal=32%
GOBP_DETECTION_OF_STIMULUS_INVOLVED_IN_SENSORY_PERCEPTION_OF_PAIN	22	-0.29	-0.91	0.579	0.87	1	2125	tags=27%, list=12%, signal=31%
GOBP_REGULATION_OF_HEART_RATE_BY_CARDIAC_CONDUCTION	40	-0.25	-0.91	0.58	0.87	1	2404	tags=18%, list=13%, signal=20%
GOBP_PHOTORECEPTOR_CELL_DEVELOPMENT	44	-0.24	-0.91	0.615	0.871	1	3175	tags=25%, list=18%, signal=30%
GOBP_POSITIVE_REGULATION_OF_TRANSLATIONAL_INITIATION	29	-0.27	-0.91	0.615	0.871	1	3924	tags=31%, list=22%, signal=40%
GOBP_HEAT_GENERATION	17	-0.3	-0.91	0.587	0.872	1	1220	tags=18%, list=7%, signal=19%
GOBP_ANAPHASE_PROMOTING_COMPLEX_DEPENDENT_CATABOLIC_PROCESS	21	-0.28	-0.9	0.588	0.872	1	3152	tags=19%, list=18%, signal=23%
GOBP_REGULATION_OF_MUSCLE_TISSUE_DEVELOPMENT	42	-0.24	-0.91	0.601	0.872	1	2171	tags=19%, list=12%, signal=22%
GOBP_REGULATION_OF_STRIATED_MUSCLE_TISSUE_DEVELOPMENT	16	-0.31	-0.91	0.604	0.872	1	1255	tags=25%, list=7%, signal=27%
GOBP_HISTONE_H3_K9_MODIFICATION	39	-0.25	-0.9	0.605	0.876	1	3204	tags=26%, list=18%, signal=31%
GOMF_DISORDERED_DOMAIN_SPECIFIC_BINDING	30	-0.26	-0.9	0.609	0.876	1	1055	tags=13%, list=6%, signal=14%
GOBP_ADIPOSE_TISSUE_DEVELOPMENT	48	-0.23	-0.9	0.631	0.876	1	1537	tags=15%, list=9%, signal=16%
GOBP_REGULATION_OF_MITOCHONDRION_ORGANIZATION	126	-0.19	-0.9	0.708	0.876	1	2817	tags=21%, list=16%, signal=24%
GOBP_POSITIVE_REGULATION_OF_MUSCLE_TISSUE_DEVELOPMENT	21	-0.29	-0.9	0.589	0.877	1	2171	tags=19%, list=12%, signal=22%
GOBP_NEGATIVE_REGULATION_OF_CELL_SUBSTRATE_ADHESION	53	-0.23	-0.9	0.633	0.877	1	4099	tags=32%, list=23%, signal=42%
GOBP_LUNG_EPITHELIUM_DEVELOPMENT	41	-0.24	-0.9	0.642	0.877	1	2872	tags=22%, list=16%, signal=26%
GOBP_REGULATION_OF_CALCIUM_MEDIATED_SIGNALING	74	-0.21	-0.9	0.647	0.877	1	1044	tags=11%, list=6%, signal=11%
GOBP_DNA_REPAIR	452	-0.17	-0.9	0.797	0.877	1	3815	tags=22%, list=21%, signal=27%
GOMF_FIBROBLAST_GROWTH_FACTOR_RECEPTOR_BINDING	24	-0.28	-0.9	0.622	0.88	1	1076	tags=13%, list=6%, signal=13%
GOMF_TAU_PROTEIN_BINDING	41	-0.24	-0.9	0.639	0.88	1	1591	tags=12%, list=9%, signal=13%
GOBP_NEURONAL_STEM_CELL_POPULATION_MAINTENANCE	22	-0.28	-0.9	0.594	0.881	1	255	tags=9%, list=1%, signal=9%
GOBP_MALE_MEIOSIS_I	25	-0.27	-0.9	0.603	0.881	1	3892	tags=24%, list=22%, signal=31%
GOBP_REGULATION_OF_MICROTUBULE_BASED_PROCESS	202	-0.18	-0.9	0.706	0.881	1	4429	tags=30%, list=25%, signal=39%
GOBP_REGULATION_OF_MUSCLE_ORGAN_DEVELOPMENT	19	-0.29	-0.9	0.565	0.882	1	1255	tags=21%, list=7%, signal=23%
GOBP_POSITIVE_REGULATION_OF_BMP_SIGNALING_PATHWAY	35	-0.25	-0.9	0.629	0.882	1	3182	tags=29%, list=18%, signal=35%
GOBP_ELECTRON_TRANSPORT_CHAIN	143	-0.19	-0.9	0.688	0.882	1	3685	tags=22%, list=21%, signal=27%
GOMF_PHOSPHOPROTEIN_PHOSPHATASE_ACTIVITY	152	-0.19	-0.9	0.714	0.882	1	2892	tags=19%, list=16%, signal=23%
GOMF_MRNA_BINDING	246	-0.18	-0.9	0.755	0.882	1	3911	tags=24%, list=22%, signal=31%
GOMF_PURINE_NUCLEOTIDE_TRANSMEMBRANE_TRANSPORTER_ACTIVITY	19	-0.29	-0.9	0.603	0.883	1	4194	tags=42%, list=24%, signal=55%
GOBP_POSTSYNAPTIC_MODULATION_OF_CHEMICAL_SYNAPTIC_TRANSMISSION	16	-0.3	-0.89	0.605	0.883	1	4581	tags=44%, list=26%, signal=59%
GOBP_REGULATION_OF_NUCLEOTIDE_BIOSYNTHETIC_PROCESS	30	-0.26	-0.9	0.63	0.883	1	2278	tags=17%, list=13%, signal=19%
GOMF_PROTEIN_KINASE_A_REGULATORY_SUBUNIT_BINDING	21	-0.28	-0.9	0.632	0.883	1	1602	tags=19%, list=9%, signal=21%
GOBP_POSITIVE_REGULATION_OF_SIGNALING_RECEPTOR_ACTIVITY	45	-0.23	-0.9	0.644	0.883	1	1714	tags=18%, list=10%, signal=20%
GOBP_DNA_TEMPLATED_TRANSCRIPTION_INITIATION	121	-0.2	-0.9	0.673	0.883	1	4306	tags=28%, list=24%, signal=37%
GOBP_NEGATIVE_REGULATION_OF_PROTEIN_POLYMERIZATION	63	-0.22	-0.89	0.677	0.883	1	3255	tags=22%, list=18%, signal=27%
GOBP_CARDIAC_CHAMBER_DEVELOPMENT	156	-0.19	-0.9	0.712	0.883	1	2008	tags=15%, list=11%, signal=17%
GOBP_REGULATION_OF_SIGNALING_RECEPTOR_ACTIVITY	144	-0.19	-0.9	0.715	0.883	1	2092	tags=16%, list=12%, signal=18%
GOBP_NODAL_SIGNALING_PATHWAY	16	-0.3	-0.89	0.609	0.884	1	2473	tags=25%, list=14%, signal=29%
GOBP_NEGATIVE_REGULATION_OF_SMOOTH_MUSCLE_CELL_DIFFERENTIATION	15	-0.31	-0.89	0.625	0.884	1	940	tags=20%, list=5%, signal=21%
GOBP_POSITIVE_REGULATION_OF_NATURAL_KILLER_CELL_MEDIATED_IMMUNITY	29	-0.26	-0.89	0.631	0.884	1	1562	tags=14%, list=9%, signal=15%
GOBP_REGULATION_OF_PHOSPHATIDYLINOSITOL_3_KINASE_SIGNALING	98	-0.2	-0.9	0.66	0.884	1	3988	tags=28%, list=22%, signal=35%
GOBP_POSITIVE_REGULATION_OF_PROTEIN_MODIFICATION_BY_SMALL_PROTEIN_CONJUGATION_OR_REMOVAL	113	-0.19	-0.89	0.712	0.884	1	4476	tags=29%, list=25%, signal=39%
GOBP_DIGESTIVE_SYSTEM_DEVELOPMENT	131	-0.19	-0.89	0.719	0.884	1	1882	tags=12%, list=11%, signal=14%
GOBP_ALCOHOL_METABOLIC_PROCESS	311	-0.17	-0.89	0.775	0.884	1	4147	tags=25%, list=23%, signal=32%
GOBP_CORONARY_VASCULATURE_MORPHOGENESIS	18	-0.3	-0.89	0.637	0.885	1	5546	tags=39%, list=31%, signal=56%
GOBP_PANCREAS_DEVELOPMENT	73	-0.21	-0.89	0.676	0.885	1	3881	tags=23%, list=22%, signal=30%
GOBP_REGULATION_OF_NUCLEOTIDE_METABOLIC_PROCESS	76	-0.21	-0.89	0.678	0.885	1	4206	tags=29%, list=24%, signal=38%
GOMF_STEROID_BINDING	96	-0.2	-0.89	0.697	0.885	1	1283	tags=11%, list=7%, signal=12%
GOBP_NEGATIVE_REGULATION_OF_PROTEIN_CONTAINING_COMPLEX_ASSEMBLY	118	-0.19	-0.89	0.698	0.885	1	1539	tags=13%, list=9%, signal=14%
GOBP_ANION_HOMEOSTASIS	49	-0.23	-0.89	0.646	0.886	1	4183	tags=29%, list=23%, signal=37%
GOBP_NEGATIVE_REGULATION_OF_GTPASE_ACTIVITY	31	-0.25	-0.89	0.642	0.888	1	2708	tags=19%, list=15%, signal=23%
GOBP_NEGATIVE_REGULATION_OF_CELL_JUNCTION_ASSEMBLY	29	-0.26	-0.89	0.648	0.889	1	3914	tags=38%, list=22%, signal=49%
GOBP_POSITIVE_REGULATION_OF_CYTOKINESIS	35	-0.25	-0.89	0.652	0.889	1	3736	tags=26%, list=21%, signal=32%
GOBP_NEGATIVE_REGULATION_OF_ESTABLISHMENT_OF_PROTEIN_LOCALIZATION	107	-0.2	-0.89	0.729	0.889	1	4609	tags=31%, list=26%, signal=41%
GOBP_REGULATION_OF_CELL_CYCLE_CHECKPOINT	40	-0.24	-0.89	0.643	0.89	1	3917	tags=28%, list=22%, signal=35%
GOBP_INORGANIC_ION_IMPORT_ACROSS_PLASMA_MEMBRANE	112	-0.2	-0.89	0.686	0.89	1	2160	tags=16%, list=12%, signal=18%
GOCC_INTRINSIC_COMPONENT_OF_MITOCHONDRIAL_OUTER_MEMBRANE	19	-0.29	-0.89	0.611	0.891	1	3518	tags=26%, list=20%, signal=33%
GOBP_REGULATION_OF_NEUROBLAST_PROLIFERATION	34	-0.25	-0.89	0.635	0.891	1	598	tags=9%, list=3%, signal=9%
GOBP_REGULATION_OF_CANONICAL_WNT_SIGNALING_PATHWAY	213	-0.18	-0.89	0.794	0.891	1	2897	tags=18%, list=16%, signal=22%
GOBP_REGULATION_OF_MICROTUBULE_BASED_MOVEMENT	36	-0.24	-0.89	0.64	0.896	1	3391	tags=28%, list=19%, signal=34%
GOMF_ADP_BINDING	29	-0.25	-0.88	0.632	0.897	1	3370	tags=24%, list=19%, signal=30%
GOBP_POST_EMBRYONIC_DEVELOPMENT	78	-0.21	-0.88	0.702	0.897	1	3342	tags=21%, list=19%, signal=25%
GOBP_FOREBRAIN_REGIONALIZATION	21	-0.28	-0.88	0.588	0.898	1	3680	tags=24%, list=21%, signal=30%
GOBP_LAMELLIPODIUM_MORPHOGENESIS	16	-0.3	-0.88	0.625	0.898	1	1202	tags=19%, list=7%, signal=20%
GOBP_SEROTONIN_TRANSPORT	19	-0.29	-0.88	0.63	0.898	1	4089	tags=37%, list=23%, signal=48%
GOBP_BRANCHING_INVOLVED_IN_MAMMARY_GLAND_DUCT_MORPHOGENESIS	22	-0.28	-0.88	0.648	0.898	1	2952	tags=27%, list=17%, signal=33%
GOBP_LONG_CHAIN_FATTY_ACID_BIOSYNTHETIC_PROCESS	26	-0.26	-0.88	0.65	0.898	1	2069	tags=19%, list=12%, signal=22%
GOBP_XENOBIOTIC_TRANSPORT	42	-0.24	-0.88	0.654	0.898	1	4094	tags=31%, list=23%, signal=40%
GOCC_SARCOPLASMIC_RETICULUM_MEMBRANE	34	-0.25	-0.88	0.655	0.898	1	4069	tags=32%, list=23%, signal=42%
GOBP_DOUBLE_STRAND_BREAK_REPAIR	221	-0.18	-0.88	0.789	0.898	1	3875	tags=24%, list=22%, signal=30%
GOBP_NEUROTROPHIN_TRK_RECEPTOR_SIGNALING_PATHWAY	24	-0.27	-0.88	0.626	0.899	1	2052	tags=17%, list=12%, signal=19%
GOBP_UNSATURATED_FATTY_ACID_METABOLIC_PROCESS	99	-0.2	-0.88	0.695	0.899	1	3546	tags=23%, list=20%, signal=29%
GOBP_PROTEIN_LOCALIZATION_TO_MITOCHONDRION	107	-0.19	-0.88	0.726	0.901	1	3796	tags=25%, list=21%, signal=32%
GOBP_RESPONSE_TO_HYPEROXIA	19	-0.29	-0.88	0.641	0.902	1	393	tags=16%, list=2%, signal=16%
GOBP_OLEFINIC_COMPOUND_METABOLIC_PROCESS	145	-0.19	-0.88	0.752	0.902	1	3797	tags=23%, list=21%, signal=29%
GOBP_PURINE_DEOXYRIBONUCLEOTIDE_METABOLIC_PROCESS	15	-0.31	-0.88	0.61	0.903	1	6335	tags=53%, list=36%, signal=83%
GOMF_BILE_ACID_TRANSMEMBRANE_TRANSPORTER_ACTIVITY	18	-0.29	-0.88	0.64	0.904	1	1205	tags=17%, list=7%, signal=18%
GOBP_NEGATIVE_REGULATION_OF_RHO_PROTEIN_SIGNAL_TRANSDUCTION	16	-0.3	-0.88	0.634	0.905	1	695	tags=19%, list=4%, signal=19%
GOMF_ALCOHOL_DEHYDROGENASE_NADPPLUS_ACTIVITY	21	-0.28	-0.88	0.65	0.905	1	4255	tags=38%, list=24%, signal=50%
GOBP_POLYOL_METABOLIC_PROCESS	91	-0.2	-0.88	0.729	0.905	1	4683	tags=31%, list=26%, signal=42%
GOMF_UBIQUITIN_LIKE_PROTEIN_LIGASE_ACTIVITY	273	-0.17	-0.88	0.809	0.905	1	4145	tags=25%, list=23%, signal=32%
GOBP_NEGATIVE_REGULATION_OF_PEPTIDYL_LYSINE_ACETYLATION	18	-0.29	-0.88	0.626	0.906	1	4089	tags=33%, list=23%, signal=43%
GOBP_CYTOKINETIC_PROCESS	33	-0.25	-0.88	0.639	0.906	1	4297	tags=33%, list=24%, signal=44%
GOCC_SIN3_TYPE_COMPLEX	20	-0.28	-0.87	0.65	0.907	1	1974	tags=20%, list=11%, signal=22%
GOBP_CELL_COMMUNICATION_BY_ELECTRICAL_COUPLING_INVOLVED_IN_CARDIAC_CONDUCTION	25	-0.26	-0.87	0.654	0.907	1	4081	tags=40%, list=23%, signal=52%
GOBP_NUCLEOTIDE_TRANSMEMBRANE_TRANSPORT	17	-0.29	-0.88	0.674	0.907	1	4194	tags=41%, list=24%, signal=54%
GOBP_RESPONSE_TO_LEUKEMIA_INHIBITORY_FACTOR	88	-0.2	-0.88	0.741	0.907	1	3677	tags=27%, list=21%, signal=34%
GOBP_REGULATION_OF_OSTEOBLAST_PROLIFERATION	26	-0.26	-0.87	0.645	0.908	1	1232	tags=15%, list=7%, signal=17%
GOBP_HETEROPHILIC_CELL_CELL_ADHESION_VIA_PLASMA_MEMBRANE_CELL_ADHESION_MOLECULES	40	-0.24	-0.87	0.679	0.908	1	3681	tags=25%, list=21%, signal=31%
GOBP_NUCLEOTIDE_EXCISION_REPAIR	78	-0.2	-0.87	0.69	0.908	1	2858	tags=19%, list=16%, signal=23%
GOMF_PROTEIN_PHOSPHORYLATED_AMINO_ACID_BINDING	55	-0.22	-0.87	0.698	0.908	1	2866	tags=22%, list=16%, signal=26%
GOBP_REGULATION_OF_ACTIVIN_RECEPTOR_SIGNALING_PATHWAY	26	-0.26	-0.87	0.663	0.909	1	5069	tags=38%, list=28%, signal=54%
GOBP_GLIAL_CELL_PROLIFERATION	46	-0.23	-0.87	0.684	0.909	1	2417	tags=17%, list=14%, signal=20%
GOCC_MALE_GERM_CELL_NUCLEUS	44	-0.23	-0.87	0.692	0.909	1	3013	tags=23%, list=17%, signal=27%
GOMF_ALPHA_TUBULIN_BINDING	33	-0.24	-0.87	0.662	0.91	1	1606	tags=18%, list=9%, signal=20%
GOBP_MITOCHONDRIAL_GENOME_MAINTENANCE	26	-0.26	-0.87	0.68	0.91	1	3186	tags=27%, list=18%, signal=33%
GOBP_CARDIAC_SEPTUM_MORPHOGENESIS	67	-0.21	-0.87	0.727	0.91	1	2191	tags=19%, list=12%, signal=22%
GOCC_METHYLTRANSFERASE_COMPLEX	70	-0.21	-0.87	0.737	0.91	1	4046	tags=27%, list=23%, signal=35%
GOBP_SKELETAL_MUSCLE_CELL_PROLIFERATION	17	-0.28	-0.87	0.636	0.911	1	1935	tags=24%, list=11%, signal=26%
GOBP_REGULATION_OF_ARP2_3_COMPLEX_MEDIATED_ACTIN_NUCLEATION	18	-0.29	-0.87	0.659	0.911	1	2901	tags=28%, list=16%, signal=33%
GOBP_POSITIVE_REGULATION_OF_STEROID_BIOSYNTHETIC_PROCESS	21	-0.27	-0.86	0.665	0.911	1	3780	tags=38%, list=21%, signal=48%
GOBP_POSITIVE_REGULATION_OF_REPRODUCTIVE_PROCESS	75	-0.21	-0.87	0.729	0.911	1	2983	tags=21%, list=17%, signal=26%
GOBP_NEGATIVE_REGULATION_OF_NUCLEOTIDE_METABOLIC_PROCESS	21	-0.27	-0.87	0.619	0.912	1	1937	tags=19%, list=11%, signal=21%
GOBP_ECTOPIC_GERM_CELL_PROGRAMMED_CELL_DEATH	15	-0.3	-0.87	0.62	0.912	1	2666	tags=20%, list=15%, signal=24%
GOBP_LONG_CHAIN_FATTY_ACYL_COA_METABOLIC_PROCESS	19	-0.28	-0.87	0.627	0.912	1	2198	tags=21%, list=12%, signal=24%
GOBP_REGULATION_OF_THE_FORCE_OF_HEART_CONTRACTION	25	-0.26	-0.87	0.671	0.912	1	4652	tags=36%, list=26%, signal=49%
GOBP_BLASTODERM_SEGMENTATION	21	-0.28	-0.87	0.684	0.912	1	3267	tags=29%, list=18%, signal=35%
GOCC_POLYSOME	61	-0.22	-0.87	0.698	0.912	1	5373	tags=34%, list=30%, signal=49%
GOBP_VENTRICULAR_CARDIAC_MUSCLE_TISSUE_MORPHOGENESIS	46	-0.23	-0.86	0.724	0.912	1	1899	tags=17%, list=11%, signal=19%
GOBP_HEART_GROWTH	79	-0.21	-0.86	0.73	0.912	1	1245	tags=13%, list=7%, signal=14%
GOCC_TIGHT_JUNCTION	109	-0.19	-0.87	0.755	0.912	1	2599	tags=20%, list=15%, signal=23%
GOBP_MONOCARBOXYLIC_ACID_TRANSPORT	107	-0.19	-0.86	0.761	0.912	1	1458	tags=11%, list=8%, signal=12%
GOBP_NEGATIVE_REGULATION_OF_INTERLEUKIN_10_PRODUCTION	19	-0.28	-0.87	0.647	0.913	1	467	tags=11%, list=3%, signal=11%
GOBP_POSITIVE_REGULATION_OF_GLYCOLYTIC_PROCESS	17	-0.29	-0.87	0.658	0.913	1	4206	tags=41%, list=24%, signal=54%
GOBP_REGULATION_OF_CELL_COMMUNICATION_BY_ELECTRICAL_COUPLING	15	-0.3	-0.87	0.662	0.913	1	4056	tags=47%, list=23%, signal=60%
GOBP_DETECTION_OF_MECHANICAL_STIMULUS_INVOLVED_IN_SENSORY_PERCEPTION	26	-0.26	-0.87	0.667	0.913	1	2125	tags=19%, list=12%, signal=22%
GOBP_POSITIVE_REGULATION_OF_ACTIN_FILAMENT_POLYMERIZATION	43	-0.23	-0.87	0.686	0.913	1	1008	tags=12%, list=6%, signal=12%
GOBP_REGULATION_OF_TOR_SIGNALING	78	-0.2	-0.86	0.724	0.913	1	2913	tags=22%, list=16%, signal=26%
GOBP_ISOPRENOID_METABOLIC_PROCESS	104	-0.19	-0.87	0.743	0.913	1	1868	tags=14%, list=10%, signal=16%
GOBP_POSITIVE_REGULATION_OF_TRANSMEMBRANE_TRANSPORT	206	-0.17	-0.87	0.812	0.913	1	4659	tags=30%, list=26%, signal=40%
GOBP_MEIOTIC_CELL_CYCLE	219	-0.17	-0.87	0.825	0.913	1	4959	tags=27%, list=28%, signal=37%
GOBP_POSITIVE_REGULATION_OF_GROWTH	222	-0.17	-0.87	0.828	0.913	1	4787	tags=30%, list=27%, signal=41%
GOBP_CRANIAL_NERVE_MORPHOGENESIS	27	-0.25	-0.87	0.662	0.914	1	2683	tags=26%, list=15%, signal=30%
GOBP_POLYOL_CATABOLIC_PROCESS	23	-0.27	-0.87	0.664	0.914	1	4233	tags=35%, list=24%, signal=46%
GOBP_REGULATION_OF_SYSTEMIC_ARTERIAL_BLOOD_PRESSURE_MEDIATED_BY_A_CHEMICAL_SIGNAL	49	-0.22	-0.87	0.681	0.914	1	4356	tags=29%, list=24%, signal=38%
GOMF_TRANSMEMBRANE_RECEPTOR_PROTEIN_TYROSINE_KINASE_ACTIVITY	63	-0.21	-0.87	0.715	0.914	1	3642	tags=25%, list=20%, signal=32%
GOBP_REGULATION_OF_NUCLEAR_TRANSCRIBED_MRNA_CATABOLIC_PROCESS_DEADENYLATION_DEPENDENT_DECAY	21	-0.27	-0.86	0.652	0.915	1	2607	tags=29%, list=15%, signal=33%
GOBP_EXTRACELLULAR_TRANSPORT	28	-0.25	-0.86	0.661	0.915	1	3229	tags=21%, list=18%, signal=26%
GOMF_CYCLIN_DEPENDENT_PROTEIN_KINASE_ACTIVITY	15	-0.3	-0.86	0.672	0.915	1	3007	tags=27%, list=17%, signal=32%
GOBP_REGULATION_OF_CELLULAR_SENESCENCE	42	-0.23	-0.86	0.69	0.915	1	2047	tags=17%, list=11%, signal=19%
GOBP_AUTOPHAGOSOME_MATURATION	50	-0.22	-0.86	0.72	0.915	1	4297	tags=32%, list=24%, signal=42%
GOBP_OOGENESIS	84	-0.2	-0.86	0.734	0.915	1	3843	tags=24%, list=22%, signal=30%
GOBP_ORGANIC_HYDROXY_COMPOUND_BIOSYNTHETIC_PROCESS	209	-0.17	-0.86	0.829	0.915	1	4158	tags=25%, list=23%, signal=33%
GOBP_ESTABLISHMENT_OR_MAINTENANCE_OF_MONOPOLAR_CELL_POLARITY	21	-0.28	-0.86	0.659	0.916	1	3736	tags=38%, list=21%, signal=48%
GOBP_SPHINGOLIPID_BIOSYNTHETIC_PROCESS	83	-0.2	-0.86	0.733	0.916	1	2959	tags=20%, list=17%, signal=24%
GOBP_CHROMATIN_REMODELING	237	-0.17	-0.86	0.856	0.916	1	1531	tags=9%, list=9%, signal=10%
GOBP_CELLULAR_METABOLIC_COMPOUND_SALVAGE	26	-0.26	-0.86	0.661	0.917	1	2649	tags=23%, list=15%, signal=27%
GOBP_GTP_METABOLIC_PROCESS	20	-0.28	-0.86	0.663	0.917	1	5271	tags=40%, list=30%, signal=57%
GOBP_REGULATION_OF_PROTEIN_LOCALIZATION_TO_SYNAPSE	16	-0.29	-0.86	0.664	0.917	1	1579	tags=19%, list=9%, signal=21%
GOBP_RIBONUCLEOSIDE_MONOPHOSPHATE_BIOSYNTHETIC_PROCESS	31	-0.24	-0.86	0.683	0.917	1	2038	tags=19%, list=11%, signal=22%
GOMF_LIGAND_GATED_CATION_CHANNEL_ACTIVITY	105	-0.19	-0.86	0.774	0.917	1	4756	tags=35%, list=27%, signal=48%
GOBP_PROTEIN_ACYLATION	206	-0.17	-0.86	0.838	0.917	1	3604	tags=21%, list=20%, signal=26%
GOCC_SPINDLE_MICROTUBULE	58	-0.21	-0.86	0.714	0.918	1	4355	tags=28%, list=24%, signal=36%
GOBP_MULTICELLULAR_ORGANISMAL_MOVEMENT	48	-0.22	-0.86	0.727	0.918	1	1363	tags=10%, list=8%, signal=11%
GOBP_POSITIVE_REGULATION_OF_PROTEIN_TYROSINE_KINASE_ACTIVITY	52	-0.22	-0.86	0.738	0.918	1	1714	tags=15%, list=10%, signal=17%
GOBP_DORSAL_SPINAL_CORD_DEVELOPMENT	15	-0.29	-0.86	0.653	0.919	1	1718	tags=20%, list=10%, signal=22%
GOBP_BRANCHED_CHAIN_AMINO_ACID_CATABOLIC_PROCESS	21	-0.27	-0.86	0.669	0.919	1	5234	tags=43%, list=29%, signal=61%
GOBP_REGULATION_OF_ENDOCRINE_PROCESS	37	-0.23	-0.86	0.693	0.919	1	4581	tags=35%, list=26%, signal=47%
GOBP_TETRAPYRROLE_BIOSYNTHETIC_PROCESS	30	-0.24	-0.86	0.705	0.919	1	4865	tags=37%, list=27%, signal=50%
GOBP_SPECIFICATION_OF_SYMMETRY	109	-0.19	-0.86	0.786	0.919	1	4934	tags=32%, list=28%, signal=44%
GOBP_NEGATIVE_REGULATION_OF_PROTEIN_SECRETION	56	-0.21	-0.85	0.76	0.92	1	1562	tags=14%, list=9%, signal=16%
GOBP_ERBB2_SIGNALING_PATHWAY	17	-0.29	-0.85	0.658	0.921	1	1223	tags=18%, list=7%, signal=19%
GOBP_NEGATIVE_REGULATION_OF_PEPTIDE_SECRETION	37	-0.23	-0.85	0.713	0.921	1	4603	tags=35%, list=26%, signal=47%
GOBP_REGULATION_OF_DNA_REPAIR	162	-0.18	-0.85	0.826	0.921	1	1567	tags=11%, list=9%, signal=12%
GOMF_MONOVALENT_CATION_PROTON_ANTIPORTER_ACTIVITY	24	-0.26	-0.85	0.679	0.922	1	1247	tags=17%, list=7%, signal=18%
GOBP_METANEPHRIC_MESENCHYME_DEVELOPMENT	15	-0.3	-0.85	0.655	0.923	1	4854	tags=33%, list=27%, signal=46%
GOBP_REGULATION_OF_POSTSYNAPTIC_NEUROTRANSMITTER_RECEPTOR_ACTIVITY	15	-0.29	-0.85	0.667	0.923	1	1021	tags=20%, list=6%, signal=21%
GOBP_DNA_CATABOLIC_PROCESS	28	-0.25	-0.85	0.685	0.923	1	3863	tags=32%, list=22%, signal=41%
GOBP_POSITIVE_REGULATION_OF_CHROMOSOME_SEPARATION	24	-0.26	-0.85	0.674	0.925	1	4355	tags=25%, list=24%, signal=33%
GOCC_U1_SNRNP	15	-0.29	-0.85	0.649	0.926	1	3412	tags=27%, list=19%, signal=33%
GOBP_VESICLE_TRANSPORT_ALONG_MICROTUBULE	35	-0.24	-0.85	0.695	0.926	1	4763	tags=37%, list=27%, signal=51%
GOBP_VESICLE_CYTOSKELETAL_TRAFFICKING	57	-0.21	-0.85	0.731	0.926	1	2309	tags=19%, list=13%, signal=22%
GOBP_GLANDULAR_EPITHELIAL_CELL_DIFFERENTIATION	67	-0.21	-0.85	0.743	0.926	1	3857	tags=24%, list=22%, signal=30%
GOMF_ATP_DEPENDENT_ACTIVITY_ACTING_ON_RNA	69	-0.2	-0.85	0.756	0.926	1	4181	tags=26%, list=23%, signal=34%
GOBP_ENDOCRINE_PROCESS	88	-0.19	-0.85	0.778	0.926	1	4280	tags=27%, list=24%, signal=36%
GOBP_MULTICELLULAR_ORGANISM_AGING	25	-0.25	-0.85	0.68	0.927	1	4415	tags=36%, list=25%, signal=48%
GOBP_PHOTORECEPTOR_CELL_MAINTENANCE	40	-0.23	-0.85	0.721	0.927	1	4709	tags=35%, list=26%, signal=47%
GOBP_REGULATION_OF_TRANSLATIONAL_INITIATION	75	-0.2	-0.85	0.782	0.927	1	4750	tags=32%, list=27%, signal=43%
GOBP_ORGANIC_HYDROXY_COMPOUND_TRANSPORT	253	-0.17	-0.85	0.891	0.927	1	4333	tags=25%, list=24%, signal=33%
GOMF_TBP_CLASS_PROTEIN_BINDING	25	-0.25	-0.85	0.697	0.928	1	481	tags=8%, list=3%, signal=8%
GOBP_MAMMARY_GLAND_DUCT_MORPHOGENESIS	30	-0.24	-0.84	0.72	0.933	1	2952	tags=23%, list=17%, signal=28%
GOBP_ATRIOVENTRICULAR_VALVE_DEVELOPMENT	25	-0.26	-0.84	0.726	0.933	1	1715	tags=16%, list=10%, signal=18%
GOBP_REGULATION_OF_MITOCHONDRIAL_MEMBRANE_PERMEABILITY	48	-0.22	-0.84	0.729	0.933	1	4194	tags=27%, list=24%, signal=35%
GOBP_NEGATIVE_REGULATION_OF_CANONICAL_WNT_SIGNALING_PATHWAY	119	-0.18	-0.84	0.814	0.933	1	2033	tags=14%, list=11%, signal=16%
GOBP_EMBRYONIC_ORGAN_MORPHOGENESIS	272	-0.16	-0.84	0.895	0.933	1	3403	tags=19%, list=19%, signal=23%
GOBP_LIPID_CATABOLIC_PROCESS	282	-0.16	-0.84	0.903	0.933	1	3876	tags=22%, list=22%, signal=28%
GOBP_SENSORY_PERCEPTION_OF_TEMPERATURE_STIMULUS	24	-0.26	-0.84	0.69	0.934	1	2414	tags=25%, list=14%, signal=29%
GOBP_PARTURITION	15	-0.29	-0.84	0.703	0.934	1	1221	tags=13%, list=7%, signal=14%
GOMF_PROTEIN_SERINE_THREONINE_PHOSPHATASE_ACTIVITY	87	-0.19	-0.84	0.775	0.934	1	4261	tags=25%, list=24%, signal=33%
GOBP_ATP_METABOLIC_PROCESS	163	-0.17	-0.84	0.861	0.934	1	3873	tags=23%, list=22%, signal=29%
GOBP_SENSORY_PERCEPTION_OF_CHEMICAL_STIMULUS	357	-0.16	-0.84	0.914	0.934	1	4366	tags=23%, list=25%, signal=30%
GOBP_REGULATION_OF_RYANODINE_SENSITIVE_CALCIUM_RELEASE_CHANNEL_ACTIVITY	23	-0.25	-0.84	0.688	0.935	1	4050	tags=35%, list=23%, signal=45%
GOBP_CLEAVAGE_INVOLVED_IN_RRNA_PROCESSING	20	-0.27	-0.84	0.697	0.935	1	4495	tags=40%, list=25%, signal=53%
GOMF_ORGANIC_HYDROXY_COMPOUND_TRANSMEMBRANE_TRANSPORTER_ACTIVITY	46	-0.22	-0.84	0.725	0.935	1	4150	tags=28%, list=23%, signal=37%
GOBP_CYTOKINESIS	150	-0.18	-0.84	0.83	0.935	1	3736	tags=22%, list=21%, signal=28%
GOMF_KINASE_REGULATOR_ACTIVITY	205	-0.17	-0.84	0.893	0.935	1	4878	tags=33%, list=27%, signal=44%
GOBP_3_PHOSPHOADENOSINE_5_PHOSPHOSULFATE_METABOLIC_PROCESS	18	-0.28	-0.84	0.669	0.936	1	2920	tags=22%, list=16%, signal=27%
GOBP_LONG_CHAIN_FATTY_ACYL_COA_BIOSYNTHETIC_PROCESS	15	-0.29	-0.84	0.673	0.936	1	5708	tags=47%, list=32%, signal=69%
GOMF_GLUCURONOSYLTRANSFERASE_ACTIVITY	20	-0.27	-0.84	0.678	0.936	1	1233	tags=15%, list=7%, signal=16%
GOBP_CENTRAL_NERVOUS_SYSTEM_NEURON_AXONOGENESIS	30	-0.24	-0.84	0.708	0.936	1	5010	tags=37%, list=28%, signal=51%
GOBP_TRANSLATIONAL_ELONGATION	39	-0.23	-0.84	0.723	0.936	1	4783	tags=38%, list=27%, signal=52%
GOBP_THIOESTER_BIOSYNTHETIC_PROCESS	39	-0.23	-0.84	0.735	0.936	1	4509	tags=36%, list=25%, signal=48%
GOMF_ATP_DEPENDENT_ACTIVITY_ACTING_ON_DNA	103	-0.19	-0.84	0.799	0.936	1	3748	tags=23%, list=21%, signal=29%
GOBP_FEMALE_GAMETE_GENERATION	133	-0.18	-0.84	0.843	0.936	1	3958	tags=25%, list=22%, signal=32%
GOBP_TERPENOID_BIOSYNTHETIC_PROCESS	16	-0.28	-0.84	0.688	0.937	1	1682	tags=25%, list=9%, signal=28%
GOBP_PROTEIN_MONOUBIQUITINATION	72	-0.2	-0.84	0.779	0.937	1	3713	tags=24%, list=21%, signal=30%
GOBP_LINOLEIC_ACID_METABOLIC_PROCESS	19	-0.27	-0.83	0.699	0.939	1	2455	tags=21%, list=14%, signal=24%
GOBP_SPINDLE_LOCALIZATION	49	-0.21	-0.83	0.743	0.939	1	2156	tags=14%, list=12%, signal=16%
GOBP_REGULATION_OF_NEURON_MIGRATION	40	-0.22	-0.83	0.746	0.94	1	2708	tags=20%, list=15%, signal=24%
GOBP_HYPEROSMOTIC_RESPONSE	26	-0.25	-0.83	0.703	0.941	1	5805	tags=54%, list=33%, signal=80%
GOMF_ATPASE_ACTIVATOR_ACTIVITY	24	-0.25	-0.83	0.709	0.941	1	855	tags=13%, list=5%, signal=13%
GOBP_GLUTATHIONE_METABOLIC_PROCESS	45	-0.22	-0.83	0.756	0.941	1	4307	tags=31%, list=24%, signal=41%
GOBP_SECRETION_BY_TISSUE	39	-0.22	-0.83	0.759	0.941	1	2865	tags=18%, list=16%, signal=21%
GOBP_FIBROBLAST_GROWTH_FACTOR_RECEPTOR_SIGNALING_PATHWAY	71	-0.2	-0.83	0.829	0.941	1	2075	tags=14%, list=12%, signal=16%
GOBP_CELL_CELL_JUNCTION_ASSEMBLY	136	-0.18	-0.83	0.837	0.941	1	4081	tags=28%, list=23%, signal=36%
GOBP_NEGATIVE_REGULATION_OF_PROTEIN_ACETYLATION	20	-0.26	-0.83	0.69	0.942	1	4089	tags=30%, list=23%, signal=39%
GOBP_REGULATION_OF_CELL_CELL_ADHESION_MEDIATED_BY_CADHERIN	16	-0.28	-0.83	0.718	0.944	1	6503	tags=56%, list=37%, signal=89%
GOBP_PHOSPHATIDYLINOSITOL_METABOLIC_PROCESS	138	-0.18	-0.83	0.84	0.944	1	4845	tags=28%, list=27%, signal=39%
GOMF_MOLECULAR_CARRIER_ACTIVITY	65	-0.2	-0.83	0.821	0.945	1	1570	tags=12%, list=9%, signal=13%
GOBP_ATTACHMENT_OF_MITOTIC_SPINDLE_MICROTUBULES_TO_KINETOCHORE	15	-0.29	-0.82	0.696	0.946	1	4452	tags=27%, list=25%, signal=36%
GOBP_THIOESTER_METABOLIC_PROCESS	76	-0.19	-0.82	0.81	0.946	1	4509	tags=32%, list=25%, signal=42%
GOMF_TRANSMEMBRANE_RECEPTOR_PROTEIN_KINASE_ACTIVITY	80	-0.19	-0.82	0.821	0.946	1	4187	tags=28%, list=24%, signal=36%
GOBP_PHOSPHATIDYLINOSITOL_BIOSYNTHETIC_PROCESS	114	-0.18	-0.83	0.846	0.946	1	4845	tags=30%, list=27%, signal=41%
GOBP_HIGH_DENSITY_LIPOPROTEIN_PARTICLE_REMODELING	16	-0.28	-0.82	0.714	0.947	1	5424	tags=38%, list=30%, signal=54%
GOMF_ALDO_KETO_REDUCTASE_NADP_ACTIVITY	27	-0.24	-0.82	0.738	0.947	1	4255	tags=33%, list=24%, signal=44%
GOBP_PEPTIDYL_CYSTEINE_MODIFICATION	43	-0.22	-0.83	0.771	0.947	1	5755	tags=44%, list=32%, signal=65%
GOBP_MITOTIC_SPINDLE_ASSEMBLY	59	-0.2	-0.83	0.779	0.947	1	4825	tags=31%, list=27%, signal=42%
GOBP_NUCLEOSIDE_PHOSPHATE_CATABOLIC_PROCESS	76	-0.19	-0.82	0.815	0.947	1	5556	tags=37%, list=31%, signal=53%
GOBP_DNA_METHYLATION_OR_DEMETHYLATION	83	-0.19	-0.82	0.819	0.947	1	4959	tags=29%, list=28%, signal=40%
GOMF_CATALYTIC_ACTIVITY_ACTING_ON_DNA	203	-0.17	-0.82	0.903	0.947	1	5052	tags=31%, list=28%, signal=43%
GOBP_FUSION_OF_SPERM_TO_EGG_PLASMA_MEMBRANE_INVOLVED_IN_SINGLE_FERTILIZATION	16	-0.28	-0.82	0.702	0.948	1	6149	tags=56%, list=35%, signal=86%
GOBP_CYTOCHROME_COMPLEX_ASSEMBLY	17	-0.27	-0.82	0.725	0.948	1	4571	tags=29%, list=26%, signal=40%
GOBP_REGULATION_OF_ESTABLISHMENT_OR_MAINTENANCE_OF_CELL_POLARITY	21	-0.26	-0.82	0.739	0.948	1	3021	tags=29%, list=17%, signal=34%
GOMF_NAD_P_H_DEHYDROGENASE_QUINONE_ACTIVITY	38	-0.22	-0.83	0.753	0.948	1	6058	tags=39%, list=34%, signal=60%
GOBP_POSITIVE_REGULATION_OF_DNA_BIOSYNTHETIC_PROCESS	68	-0.2	-0.83	0.754	0.948	1	5853	tags=43%, list=33%, signal=63%
GOCC_PCG_PROTEIN_COMPLEX	33	-0.23	-0.82	0.766	0.948	1	1985	tags=18%, list=11%, signal=20%
GOBP_NEGATIVE_REGULATION_OF_BLOOD_PRESSURE	43	-0.22	-0.82	0.771	0.948	1	268	tags=7%, list=2%, signal=7%
GOBP_TRNA_PROCESSING	98	-0.19	-0.82	0.844	0.948	1	4831	tags=32%, list=27%, signal=43%
GOBP_COLUMNAR_CUBOIDAL_EPITHELIAL_CELL_DIFFERENTIATION	105	-0.18	-0.82	0.851	0.948	1	3857	tags=23%, list=22%, signal=29%
GOBP_POSITIVE_REGULATION_OF_RESPONSE_TO_DNA_DAMAGE_STIMULUS	130	-0.17	-0.82	0.878	0.948	1	3333	tags=20%, list=19%, signal=24%
GOBP_MITOCHONDRIAL_TRANSPORT	155	-0.17	-0.82	0.897	0.948	1	5131	tags=32%, list=29%, signal=44%
GOBP_PROTEIN_QUALITY_CONTROL_FOR_MISFOLDED_OR_INCOMPLETELY_SYNTHESIZED_PROTEINS	22	-0.26	-0.82	0.698	0.949	1	1320	tags=14%, list=7%, signal=15%
GOCC_ANCHORED_COMPONENT_OF_EXTERNAL_SIDE_OF_PLASMA_MEMBRANE	17	-0.28	-0.82	0.698	0.949	1	3742	tags=35%, list=21%, signal=45%
GOCC_LAMELLAR_BODY	15	-0.28	-0.82	0.706	0.949	1	4895	tags=40%, list=27%, signal=55%
GOBP_RESPONSE_TO_GLUCAGON	19	-0.27	-0.82	0.715	0.949	1	741	tags=11%, list=4%, signal=11%
GOBP_MRNA_CLEAVAGE	17	-0.26	-0.82	0.717	0.949	1	1305	tags=12%, list=7%, signal=13%
GOBP_NEGATIVE_REGULATION_OF_BLOOD_CIRCULATION	20	-0.26	-0.82	0.736	0.949	1	1432	tags=15%, list=8%, signal=16%
GOBP_PURINERGIC_NUCLEOTIDE_RECEPTOR_SIGNALING_PATHWAY	28	-0.24	-0.82	0.738	0.949	1	2568	tags=21%, list=14%, signal=25%
GOBP_VESICLE_COATING	31	-0.24	-0.82	0.749	0.949	1	2436	tags=16%, list=14%, signal=19%
GOBP_SISTER_CHROMATID_COHESION	38	-0.23	-0.82	0.757	0.949	1	4015	tags=26%, list=23%, signal=34%
GOBP_REGULATION_OF_P38MAPK_CASCADE	40	-0.22	-0.82	0.761	0.949	1	1839	tags=18%, list=10%, signal=19%
GOBP_MULTIVESICULAR_BODY_SORTING_PATHWAY	41	-0.22	-0.82	0.773	0.949	1	4297	tags=34%, list=24%, signal=45%
GOBP_REGULATION_OF_FILOPODIUM_ASSEMBLY	40	-0.22	-0.82	0.776	0.949	1	2328	tags=20%, list=13%, signal=23%
GOBP_MONOCARBOXYLIC_ACID_CATABOLIC_PROCESS	108	-0.18	-0.82	0.828	0.949	1	4342	tags=27%, list=24%, signal=35%
GOBP_REGULATION_OF_NEURAL_PRECURSOR_CELL_PROLIFERATION	78	-0.19	-0.82	0.836	0.949	1	1087	tags=9%, list=6%, signal=10%
GOMF_ELECTRON_TRANSFER_ACTIVITY	104	-0.18	-0.82	0.863	0.949	1	3615	tags=21%, list=20%, signal=26%
GOBP_NUCLEOSIDE_MONOPHOSPHATE_BIOSYNTHETIC_PROCESS	39	-0.22	-0.81	0.782	0.95	1	2071	tags=18%, list=12%, signal=20%
GOBP_REGULATION_OF_SPINDLE_ORGANIZATION	42	-0.22	-0.81	0.763	0.951	1	4297	tags=31%, list=24%, signal=41%
GOBP_GENITALIA_DEVELOPMENT	43	-0.21	-0.81	0.792	0.951	1	3874	tags=26%, list=22%, signal=33%
GOCC_VESICLE_COAT	52	-0.2	-0.81	0.807	0.952	1	1391	tags=13%, list=8%, signal=15%
GOBP_PIGMENTATION	99	-0.19	-0.81	0.856	0.952	1	3583	tags=21%, list=20%, signal=26%
GOBP_POSITIVE_REGULATION_OF_LIPID_KINASE_ACTIVITY	33	-0.23	-0.81	0.787	0.953	1	3886	tags=27%, list=22%, signal=35%
GOCC_TRANS_GOLGI_NETWORK_MEMBRANE	85	-0.19	-0.81	0.838	0.953	1	1280	tags=9%, list=7%, signal=10%
GOBP_MITOCHONDRIAL_DNA_METABOLIC_PROCESS	19	-0.26	-0.81	0.723	0.954	1	2703	tags=21%, list=15%, signal=25%
GOBP_ESTABLISHMENT_OF_PROTEIN_LOCALIZATION_TO_PLASMA_MEMBRANE	50	-0.2	-0.81	0.808	0.954	1	1816	tags=14%, list=10%, signal=16%
GOBP_METAPHASE_PLATE_CONGRESSION	60	-0.2	-0.81	0.825	0.954	1	4628	tags=30%, list=26%, signal=40%
GOBP_RIBONUCLEOPROTEIN_COMPLEX_BIOGENESIS	343	-0.15	-0.81	0.973	0.954	1	5035	tags=28%, list=28%, signal=38%
GOBP_NEGATIVE_REGULATION_OF_CELL_SUBSTRATE_JUNCTION_ORGANIZATION	16	-0.27	-0.81	0.739	0.955	1	3914	tags=38%, list=22%, signal=48%
GOBP_CELLULAR_SODIUM_ION_HOMEOSTASIS	21	-0.25	-0.81	0.742	0.955	1	1969	tags=19%, list=11%, signal=21%
GOBP_NEGATIVE_REGULATION_OF_HISTONE_METHYLATION	16	-0.27	-0.81	0.745	0.955	1	3204	tags=25%, list=18%, signal=30%
GOMF_SNORNA_BINDING	23	-0.25	-0.81	0.753	0.955	1	5414	tags=43%, list=30%, signal=62%
GOBP_RENAL_SODIUM_EXCRETION	20	-0.26	-0.81	0.754	0.955	1	512	tags=10%, list=3%, signal=10%
GOBP_METANEPHRIC_NEPHRON_DEVELOPMENT	40	-0.22	-0.81	0.768	0.955	1	4183	tags=28%, list=23%, signal=36%
GOBP_RESPONSE_TO_VITAMIN_D	34	-0.23	-0.81	0.778	0.955	1	951	tags=12%, list=5%, signal=12%
GOBP_MESENCHYME_MORPHOGENESIS	56	-0.2	-0.81	0.794	0.955	1	1777	tags=16%, list=10%, signal=18%
GOBP_POSITIVE_REGULATION_OF_VASCULAR_ASSOCIATED_SMOOTH_MUSCLE_CELL_PROLIFERATION	35	-0.23	-0.81	0.796	0.955	1	1222	tags=14%, list=7%, signal=15%
GOBP_RETINA_HOMEOSTASIS	63	-0.2	-0.81	0.815	0.955	1	3604	tags=24%, list=20%, signal=30%
GOBP_CHROMOSOME_LOCALIZATION	71	-0.19	-0.81	0.837	0.955	1	4628	tags=31%, list=26%, signal=42%
GOBP_POSITIVE_REGULATION_OF_DNA_REPAIR	101	-0.18	-0.81	0.881	0.955	1	3333	tags=20%, list=19%, signal=24%
GOBP_CALCIUM_ION_HOMEOSTASIS	270	-0.16	-0.81	0.952	0.955	1	4519	tags=27%, list=25%, signal=35%
GOMF_WATER_TRANSMEMBRANE_TRANSPORTER_ACTIVITY	16	-0.27	-0.8	0.706	0.957	1	2922	tags=31%, list=16%, signal=37%
GOBP_LATE_ENDOSOME_TO_VACUOLE_TRANSPORT_VIA_MULTIVESICULAR_BODY_SORTING_PATHWAY	24	-0.24	-0.8	0.754	0.957	1	6634	tags=63%, list=37%, signal=99%
GOBP_REGULATION_OF_TRANSMISSION_OF_NERVE_IMPULSE	16	-0.27	-0.8	0.756	0.957	1	4581	tags=38%, list=26%, signal=50%
GOBP_CARDIAC_MUSCLE_TISSUE_MORPHOGENESIS	58	-0.2	-0.8	0.818	0.957	1	1899	tags=16%, list=11%, signal=17%
GOBP_MONOCARBOXYLIC_ACID_BIOSYNTHETIC_PROCESS	186	-0.16	-0.8	0.927	0.957	1	3750	tags=22%, list=21%, signal=28%
GOBP_MEIOTIC_CHROMOSOME_SEPARATION	16	-0.27	-0.8	0.76	0.958	1	6532	tags=63%, list=37%, signal=99%
GOMF_SULFATE_TRANSMEMBRANE_TRANSPORTER_ACTIVITY	17	-0.27	-0.8	0.764	0.958	1	6003	tags=41%, list=34%, signal=62%
GOBP_ACTIVATION_OF_PROTEIN_KINASE_B_ACTIVITY	26	-0.24	-0.8	0.775	0.958	1	205	tags=8%, list=1%, signal=8%
GOBP_EYE_PHOTORECEPTOR_CELL_DEVELOPMENT	33	-0.23	-0.8	0.776	0.958	1	3175	tags=24%, list=18%, signal=29%
GOBP_FILOPODIUM_ASSEMBLY	54	-0.2	-0.8	0.814	0.958	1	2328	tags=19%, list=13%, signal=21%
GOBP_DNA_CONFORMATION_CHANGE	93	-0.18	-0.8	0.836	0.958	1	3748	tags=26%, list=21%, signal=33%
GOBP_NEGATIVE_REGULATION_OF_REPRODUCTIVE_PROCESS	64	-0.19	-0.8	0.849	0.958	1	2213	tags=14%, list=12%, signal=16%
GOMF_HORMONE_ACTIVITY	108	-0.18	-0.8	0.869	0.958	1	3910	tags=21%, list=22%, signal=27%
GOBP_POSITIVE_REGULATION_OF_CALCIUM_ION_TRANSMEMBRANE_TRANSPORT	83	-0.18	-0.8	0.879	0.958	1	4873	tags=31%, list=27%, signal=43%
GOMF_RNA_CAP_BINDING	16	-0.27	-0.8	0.734	0.959	1	1108	tags=13%, list=6%, signal=13%
GOCC_TRANSCRIPTION_FACTOR_TFTC_COMPLEX	15	-0.28	-0.8	0.739	0.959	1	36	tags=7%, list=0%, signal=7%
GOBP_POSITIVE_REGULATION_OF_PROTEIN_DEPOLYMERIZATION	15	-0.28	-0.8	0.746	0.959	1	3482	tags=33%, list=20%, signal=41%
GOBP_REGULATION_OF_VASCULOGENESIS	16	-0.27	-0.8	0.756	0.959	1	4029	tags=38%, list=23%, signal=48%
GOBP_ESTABLISHMENT_OF_SPINDLE_ORIENTATION	32	-0.23	-0.8	0.771	0.959	1	2156	tags=16%, list=12%, signal=18%
GOCC_INO80_TYPE_COMPLEX	20	-0.26	-0.8	0.776	0.959	1	1286	tags=10%, list=7%, signal=11%
GOCC_AP_TYPE_MEMBRANE_COAT_ADAPTOR_COMPLEX	29	-0.23	-0.8	0.779	0.959	1	1285	tags=14%, list=7%, signal=15%
GOMF_GENERAL_TRANSCRIPTION_INITIATION_FACTOR_ACTIVITY	47	-0.2	-0.8	0.813	0.959	1	1183	tags=11%, list=7%, signal=11%
GOBP_PIGMENT_METABOLIC_PROCESS	66	-0.19	-0.8	0.824	0.959	1	1944	tags=14%, list=11%, signal=15%
GOBP_POSITIVE_REGULATION_OF_PHOSPHOLIPASE_ACTIVITY	48	-0.2	-0.8	0.83	0.959	1	4415	tags=25%, list=25%, signal=33%
GOBP_CELLULAR_HORMONE_METABOLIC_PROCESS	126	-0.17	-0.8	0.908	0.959	1	3349	tags=20%, list=19%, signal=24%
GOBP_TRANSCRIPTION_BY_RNA_POLYMERASE_III	44	-0.21	-0.79	0.8	0.96	1	2385	tags=18%, list=13%, signal=21%
GOBP_DIOL_METABOLIC_PROCESS	19	-0.25	-0.79	0.771	0.961	1	4683	tags=37%, list=26%, signal=50%
GOBP_CELLULAR_RESPONSE_TO_ESTRADIOL_STIMULUS	34	-0.22	-0.79	0.784	0.961	1	3929	tags=26%, list=22%, signal=34%
GOMF_PHOSPHATIDYLCHOLINE_BINDING	27	-0.23	-0.79	0.801	0.961	1	1283	tags=11%, list=7%, signal=12%
GOMF_SNAP_RECEPTOR_ACTIVITY	33	-0.22	-0.79	0.821	0.961	1	818	tags=12%, list=5%, signal=13%
GOMF_HISTONE_METHYLTRANSFERASE_ACTIVITY	46	-0.21	-0.79	0.832	0.961	1	4729	tags=30%, list=27%, signal=41%
GOBP_TERPENOID_METABOLIC_PROCESS	86	-0.18	-0.79	0.877	0.961	1	1868	tags=14%, list=10%, signal=16%
GOBP_AMINE_CATABOLIC_PROCESS	16	-0.27	-0.79	0.748	0.962	1	885	tags=13%, list=5%, signal=13%
GOBP_SULFATE_TRANSPORT	18	-0.26	-0.79	0.755	0.962	1	6003	tags=39%, list=34%, signal=59%
GOBP_POSITIVE_REGULATION_OF_PHOSPHOPROTEIN_PHOSPHATASE_ACTIVITY	20	-0.26	-0.79	0.758	0.962	1	1785	tags=20%, list=10%, signal=22%
GOBP_CELL_MIGRATION_IN_HINDBRAIN	16	-0.27	-0.79	0.761	0.962	1	2113	tags=19%, list=12%, signal=21%
GOBP_NEGATIVE_REGULATION_OF_STEM_CELL_POPULATION_MAINTENANCE	23	-0.24	-0.79	0.769	0.962	1	1396	tags=13%, list=8%, signal=14%
GOMF_CARBOXY_LYASE_ACTIVITY	29	-0.23	-0.79	0.771	0.962	1	4185	tags=31%, list=23%, signal=40%
GOCC_CATION_TRANSPORTING_ATPASE_COMPLEX	18	-0.26	-0.79	0.779	0.962	1	4659	tags=33%, list=26%, signal=45%
GOMF_NUCLEOTIDE_TRANSMEMBRANE_TRANSPORTER_ACTIVITY	23	-0.24	-0.79	0.79	0.962	1	4194	tags=39%, list=24%, signal=51%
GOBP_HINDLIMB_MORPHOGENESIS	33	-0.22	-0.79	0.798	0.962	1	3680	tags=27%, list=21%, signal=34%
GOBP_CALCIUM_ION_IMPORT_ACROSS_PLASMA_MEMBRANE	36	-0.22	-0.79	0.814	0.962	1	814	tags=11%, list=5%, signal=12%
GOBP_VENTRICULAR_CARDIAC_MUSCLE_TISSUE_DEVELOPMENT	55	-0.2	-0.79	0.826	0.962	1	1899	tags=16%, list=11%, signal=18%
GOMF_PHOSPHATIDYLSERINE_BINDING	54	-0.2	-0.79	0.84	0.962	1	667	tags=9%, list=4%, signal=10%
GOMF_METALLOEXOPEPTIDASE_ACTIVITY	57	-0.2	-0.79	0.854	0.962	1	2319	tags=16%, list=13%, signal=18%
GOBP_POSITIVE_REGULATION_OF_UBIQUITIN_DEPENDENT_PROTEIN_CATABOLIC_PROCESS	99	-0.18	-0.79	0.903	0.962	1	2152	tags=14%, list=12%, signal=16%
GOBP_DNA_BIOSYNTHETIC_PROCESS	165	-0.16	-0.79	0.951	0.962	1	3661	tags=21%, list=21%, signal=26%
GOMF_ION_GATED_CHANNEL_ACTIVITY	30	-0.22	-0.78	0.808	0.966	1	4641	tags=37%, list=26%, signal=50%
GOBP_DNA_CATABOLIC_PROCESS_ENDONUCLEOLYTIC	22	-0.24	-0.78	0.814	0.966	1	3863	tags=32%, list=22%, signal=41%
GOBP_RESPONSE_TO_X_RAY	29	-0.23	-0.78	0.808	0.967	1	3713	tags=31%, list=21%, signal=39%
GOBP_PHOSPHATIDYLINOSITOL_PHOSPHATE_BIOSYNTHETIC_PROCESS	56	-0.19	-0.78	0.865	0.967	1	2920	tags=18%, list=16%, signal=21%
GOBP_AMYLOID_PRECURSOR_PROTEIN_METABOLIC_PROCESS	65	-0.19	-0.78	0.869	0.967	1	1642	tags=12%, list=9%, signal=14%
GOMF_HELICASE_ACTIVITY	138	-0.17	-0.78	0.951	0.967	1	4181	tags=23%, list=23%, signal=30%
GOBP_NEGATIVE_REGULATION_OF_PLATELET_ACTIVATION	18	-0.26	-0.78	0.758	0.968	1	3806	tags=28%, list=21%, signal=35%
GOMF_DEMETHYLASE_ACTIVITY	19	-0.25	-0.78	0.772	0.968	1	4381	tags=42%, list=25%, signal=56%
GOBP_DENDRITIC_SPINE_MAINTENANCE	19	-0.25	-0.78	0.793	0.968	1	1748	tags=16%, list=10%, signal=17%
GOBP_POSITIVE_REGULATION_OF_NEUROBLAST_PROLIFERATION	26	-0.23	-0.78	0.797	0.968	1	448	tags=8%, list=3%, signal=8%
GOMF_TELOMERIC_DNA_BINDING	32	-0.22	-0.78	0.815	0.968	1	3661	tags=31%, list=21%, signal=39%
GOBP_CELLULAR_RESPONSE_TO_ALKALOID	34	-0.22	-0.78	0.816	0.968	1	4307	tags=29%, list=24%, signal=39%
GOBP_POSITIVE_REGULATION_OF_PROTEIN_CONTAINING_COMPLEX_DISASSEMBLY	31	-0.22	-0.78	0.824	0.968	1	3617	tags=29%, list=20%, signal=36%
GOMF_INTRAMEMBRANE_LIPID_TRANSPORTER_ACTIVITY	35	-0.22	-0.78	0.829	0.969	1	4348	tags=31%, list=24%, signal=41%
GOMF_ATP_DEPENDENT_CHROMATIN_REMODELER_ACTIVITY	31	-0.22	-0.78	0.83	0.969	1	3660	tags=23%, list=21%, signal=28%
GOCC_MULTIVESICULAR_BODY_MEMBRANE	23	-0.24	-0.77	0.799	0.97	1	4297	tags=39%, list=24%, signal=52%
GOBP_SULFUR_AMINO_ACID_BIOSYNTHETIC_PROCESS	15	-0.26	-0.77	0.801	0.97	1	1647	tags=13%, list=9%, signal=15%
GOBP_MATURATION_OF_SSU_RRNA_FROM_TRICISTRONIC_RRNA_TRANSCRIPT_SSU_RRNA_5_8S_RRNA_LSU_RRNA	29	-0.23	-0.77	0.813	0.97	1	5414	tags=38%, list=30%, signal=54%
GOBP_INOSITOL_PHOSPHATE_METABOLIC_PROCESS	44	-0.2	-0.77	0.842	0.97	1	4556	tags=32%, list=26%, signal=43%
GOBP_SPINDLE_ASSEMBLY	100	-0.18	-0.77	0.896	0.97	1	4355	tags=24%, list=24%, signal=32%
GOBP_MEGAKARYOCYTE_DEVELOPMENT	19	-0.25	-0.77	0.787	0.971	1	1202	tags=11%, list=7%, signal=11%
GOBP_PYRIMIDINE_NUCLEOBASE_METABOLIC_PROCESS	16	-0.25	-0.74	0.791	0.971	1	3953	tags=31%, list=22%, signal=40%
GOBP_REGULATION_OF_CORTICOSTEROID_HORMONE_SECRETION	16	-0.26	-0.77	0.793	0.971	1	4581	tags=38%, list=26%, signal=50%
GOBP_MONOVALENT_INORGANIC_ANION_HOMEOSTASIS	20	-0.24	-0.77	0.802	0.971	1	3042	tags=25%, list=17%, signal=30%
GOBP_SEX_DETERMINATION	22	-0.24	-0.77	0.812	0.971	1	2132	tags=18%, list=12%, signal=21%
GOBP_CHONDROCYTE_DIFFERENTIATION_INVOLVED_IN_ENDOCHONDRAL_BONE_MORPHOGENESIS	15	-0.26	-0.74	0.815	0.971	1	3359	tags=33%, list=19%, signal=41%
GOBP_WATER_TRANSPORT	23	-0.24	-0.77	0.823	0.971	1	3527	tags=30%, list=20%, signal=38%
GOBP_NEGATIVE_REGULATION_OF_EPITHELIAL_CELL_DIFFERENTIATION	44	-0.21	-0.77	0.826	0.971	1	3112	tags=18%, list=17%, signal=22%
GOBP_POSITIVE_REGULATION_OF_ATP_METABOLIC_PROCESS	27	-0.22	-0.75	0.834	0.971	1	4206	tags=26%, list=24%, signal=34%
GOBP_ORGAN_INDUCTION	24	-0.23	-0.75	0.838	0.971	1	2167	tags=17%, list=12%, signal=19%
GOBP_POSITIVE_REGULATION_OF_DNA_BINDING	50	-0.2	-0.77	0.861	0.971	1	3625	tags=24%, list=20%, signal=30%
GOBP_PYRIMIDINE_CONTAINING_COMPOUND_BIOSYNTHETIC_PROCESS	28	-0.22	-0.75	0.861	0.971	1	1953	tags=18%, list=11%, signal=20%
GOCC_SM_LIKE_PROTEIN_FAMILY_COMPLEX	71	-0.18	-0.75	0.913	0.971	1	6016	tags=34%, list=34%, signal=51%
GOBP_REGULATION_OF_MEMBRANE_PERMEABILITY	60	-0.18	-0.75	0.92	0.971	1	4575	tags=28%, list=26%, signal=38%
GOCC_PROTEIN_KINASE_COMPLEX	118	-0.16	-0.75	0.943	0.971	1	4645	tags=29%, list=26%, signal=39%
GOCC_INTERMEDIATE_FILAMENT_CYTOSKELETON	151	-0.16	-0.77	0.961	0.971	1	1689	tags=11%, list=9%, signal=12%
GOBP_NEGATIVE_REGULATION_OF_RNA_SPLICING	16	-0.26	-0.76	0.797	0.972	1	3851	tags=31%, list=22%, signal=40%
GOBP_NEGATIVE_REGULATION_OF_TELOMERE_MAINTENANCE_VIA_TELOMERASE	16	-0.25	-0.75	0.804	0.972	1	3526	tags=31%, list=20%, signal=39%
GOBP_NEGATIVE_REGULATION_OF_ATP_DEPENDENT_ACTIVITY	17	-0.25	-0.75	0.82	0.972	1	4958	tags=35%, list=28%, signal=49%
GOBP_REGULATION_OF_APPETITE	20	-0.24	-0.74	0.828	0.972	1	4581	tags=25%, list=26%, signal=34%
GOBP_REGULATION_OF_CELLULAR_RESPIRATION	40	-0.21	-0.77	0.839	0.972	1	6276	tags=48%, list=35%, signal=73%
GOBP_BILE_ACID_AND_BILE_SALT_TRANSPORT	28	-0.22	-0.76	0.841	0.972	1	4255	tags=32%, list=24%, signal=42%
GOBP_VIRAL_BUDDING	22	-0.23	-0.74	0.843	0.972	1	4297	tags=36%, list=24%, signal=48%
GOBP_POSITIVE_REGULATION_OF_MEMBRANE_PERMEABILITY	41	-0.2	-0.76	0.85	0.972	1	4575	tags=32%, list=26%, signal=43%
GOBP_GAMMA_DELTA_T_CELL_ACTIVATION	20	-0.23	-0.74	0.853	0.972	1	1105	tags=15%, list=6%, signal=16%
GOBP_NEGATIVE_REGULATION_OF_POTASSIUM_ION_TRANSPORT	30	-0.21	-0.75	0.863	0.972	1	4645	tags=30%, list=26%, signal=41%
GOBP_RESPONSE_TO_IRON_ION	31	-0.21	-0.73	0.864	0.972	1	4089	tags=23%, list=23%, signal=29%
GOCC_PRECATALYTIC_SPLICEOSOME	46	-0.19	-0.74	0.9	0.972	1	5944	tags=35%, list=33%, signal=52%
GOBP_CARDIAC_CELL_DEVELOPMENT	75	-0.18	-0.76	0.905	0.972	1	2865	tags=17%, list=16%, signal=21%
GOBP_REGULATION_OF_RELEASE_OF_SEQUESTERED_CALCIUM_ION_INTO_CYTOSOL	69	-0.18	-0.74	0.909	0.972	1	4159	tags=25%, list=23%, signal=32%
GOBP_REGULATION_OF_DOUBLE_STRAND_BREAK_REPAIR	104	-0.17	-0.76	0.938	0.972	1	1276	tags=10%, list=7%, signal=10%
GOBP_FATTY_ACID_BIOSYNTHETIC_PROCESS	137	-0.16	-0.76	0.955	0.972	1	3512	tags=20%, list=20%, signal=24%
GOBP_LIPID_MODIFICATION	179	-0.16	-0.76	0.969	0.972	1	4360	tags=23%, list=24%, signal=30%
GOBP_CARBOHYDRATE_HOMEOSTASIS	204	-0.15	-0.73	0.99	0.972	1	3108	tags=17%, list=17%, signal=20%
GOBP_RECEPTOR_RECYCLING	25	-0.23	-0.76	0.797	0.973	1	4310	tags=36%, list=24%, signal=47%
GOBP_NEGATIVE_REGULATION_OF_DNA_TEMPLATED_TRANSCRIPTION_ELONGATION	16	-0.26	-0.76	0.798	0.973	1	3597	tags=19%, list=20%, signal=23%
GOBP_RESPONSE_TO_PAIN	26	-0.23	-0.77	0.817	0.973	1	786	tags=12%, list=4%, signal=12%
GOCC_CLATHRIN_ADAPTOR_COMPLEX	21	-0.24	-0.74	0.823	0.973	1	1285	tags=14%, list=7%, signal=15%
GOBP_ANTIVIRAL_INNATE_IMMUNE_RESPONSE	19	-0.25	-0.75	0.827	0.973	1	2302	tags=16%, list=13%, signal=18%
GOBP_COPPER_ION_HOMEOSTASIS	18	-0.25	-0.75	0.83	0.973	1	1862	tags=17%, list=10%, signal=19%
GOBP_NUCLEAR_MEMBRANE_ORGANIZATION	35	-0.22	-0.77	0.831	0.973	1	2823	tags=23%, list=16%, signal=27%
GOMF_TAU_PROTEIN_KINASE_ACTIVITY	20	-0.24	-0.74	0.831	0.973	1	580	tags=10%, list=3%, signal=10%
GOCC_HISTONE_METHYLTRANSFERASE_COMPLEX	46	-0.2	-0.76	0.832	0.973	1	4046	tags=28%, list=23%, signal=36%
GOCC_PHOTORECEPTOR_DISC_MEMBRANE	20	-0.24	-0.73	0.833	0.973	1	4506	tags=40%, list=25%, signal=53%
GOMF_FERROUS_IRON_BINDING	24	-0.23	-0.76	0.833	0.973	1	4381	tags=38%, list=25%, signal=50%
GOCC_SAGA_TYPE_COMPLEX	27	-0.22	-0.76	0.834	0.973	1	2583	tags=15%, list=14%, signal=17%
GOBP_GLOMERULAR_EPITHELIUM_DEVELOPMENT	24	-0.22	-0.74	0.844	0.973	1	1255	tags=13%, list=7%, signal=13%
GOBP_ONE_CARBON_COMPOUND_TRANSPORT	23	-0.22	-0.73	0.847	0.973	1	3292	tags=26%, list=18%, signal=32%
GOBP_CENTROMERE_COMPLEX_ASSEMBLY	21	-0.23	-0.73	0.852	0.973	1	5844	tags=38%, list=33%, signal=57%
GOBP_NEGATIVE_REGULATION_OF_NUCLEOCYTOPLASMIC_TRANSPORT	21	-0.23	-0.74	0.853	0.973	1	1267	tags=14%, list=7%, signal=15%
GOMF_MHC_PROTEIN_COMPLEX_BINDING	29	-0.21	-0.74	0.853	0.973	1	960	tags=10%, list=5%, signal=11%
GOMF_SOLUTE_ANION_ANTIPORTER_ACTIVITY	31	-0.21	-0.73	0.866	0.973	1	4206	tags=32%, list=24%, signal=42%
GOBP_REGULATION_OF_MYELOID_CELL_APOPTOTIC_PROCESS	29	-0.22	-0.73	0.867	0.973	1	1236	tags=14%, list=7%, signal=15%
GOBP_POSITIVE_REGULATION_OF_SIGNAL_TRANSDUCTION_BY_P53_CLASS_MEDIATOR	28	-0.22	-0.74	0.875	0.973	1	2675	tags=21%, list=15%, signal=25%
GOMF_DEACETYLASE_ACTIVITY	34	-0.21	-0.75	0.877	0.973	1	2077	tags=15%, list=12%, signal=17%
GOBP_REGULATION_OF_LIPID_KINASE_ACTIVITY	59	-0.19	-0.76	0.884	0.973	1	4103	tags=25%, list=23%, signal=33%
GOBP_GOLGI_TO_PLASMA_MEMBRANE_TRANSPORT	55	-0.19	-0.76	0.886	0.973	1	3897	tags=25%, list=22%, signal=32%
GOBP_GLOMERULUS_DEVELOPMENT	67	-0.18	-0.75	0.897	0.973	1	3259	tags=21%, list=18%, signal=25%
GOBP_NEGATIVE_REGULATION_OF_STRESS_ACTIVATED_PROTEIN_KINASE_SIGNALING_CASCADE	42	-0.2	-0.74	0.899	0.973	1	2599	tags=17%, list=15%, signal=19%
GOBP_RIBOSOMAL_SMALL_SUBUNIT_BIOGENESIS	63	-0.19	-0.76	0.899	0.973	1	5414	tags=33%, list=30%, signal=48%
GOMF_TRANSLATION_FACTOR_ACTIVITY_RNA_BINDING	72	-0.18	-0.76	0.905	0.973	1	2664	tags=18%, list=15%, signal=21%
GOBP_NEGATIVE_REGULATION_OF_MITOCHONDRION_ORGANIZATION	47	-0.19	-0.73	0.907	0.973	1	2795	tags=21%, list=16%, signal=25%
GOBP_REGULATION_OF_PROTEIN_DEACETYLATION	49	-0.19	-0.74	0.907	0.973	1	2913	tags=18%, list=16%, signal=22%
GOMF_PROTEIN_N_TERMINUS_BINDING	102	-0.17	-0.75	0.938	0.973	1	5187	tags=30%, list=29%, signal=43%
GOBP_DNA_MODIFICATION	106	-0.16	-0.74	0.942	0.973	1	5501	tags=32%, list=31%, signal=46%
GOBP_NEGATIVE_REGULATION_OF_PROTEIN_SERINE_THREONINE_KINASE_ACTIVITY	105	-0.17	-0.75	0.954	0.973	1	4611	tags=29%, list=26%, signal=38%
GOMF_MONOOXYGENASE_ACTIVITY	90	-0.17	-0.73	0.961	0.973	1	3546	tags=20%, list=20%, signal=25%
GOBP_PYRIMIDINE_NUCLEOSIDE_TRIPHOSPHATE_METABOLIC_PROCESS	18	-0.25	-0.76	0.798	0.974	1	1953	tags=17%, list=11%, signal=19%
GOMF_METHYL_CPG_BINDING	19	-0.25	-0.75	0.801	0.974	1	3770	tags=21%, list=21%, signal=27%
GOBP_GONADOTROPIN_SECRETION	16	-0.26	-0.75	0.803	0.974	1	4081	tags=31%, list=23%, signal=41%
GOBP_NEGATIVE_REGULATION_OF_AMYLOID_PRECURSOR_PROTEIN_CATABOLIC_PROCESS	20	-0.24	-0.76	0.806	0.974	1	1642	tags=15%, list=9%, signal=17%
GOBP_GLOMERULAR_EPITHELIAL_CELL_DIFFERENTIATION	22	-0.23	-0.73	0.816	0.974	1	2892	tags=23%, list=16%, signal=27%
GOCC_ATPASE_DEPENDENT_TRANSMEMBRANE_TRANSPORT_COMPLEX	24	-0.23	-0.77	0.816	0.974	1	4659	tags=33%, list=26%, signal=45%
GOMF_CERAMIDE_BINDING	16	-0.25	-0.76	0.817	0.974	1	1470	tags=19%, list=8%, signal=20%
GOBP_ORGANISM_EMERGENCE_FROM_PROTECTIVE_STRUCTURE	17	-0.24	-0.74	0.826	0.974	1	3727	tags=29%, list=21%, signal=37%
GOBP_PIGMENT_GRANULE_LOCALIZATION	22	-0.23	-0.75	0.827	0.974	1	3510	tags=27%, list=20%, signal=34%
GOBP_CELLULAR_COMPONENT_DISASSEMBLY_INVOLVED_IN_EXECUTION_PHASE_OF_APOPTOSIS	26	-0.22	-0.77	0.828	0.974	1	4104	tags=35%, list=23%, signal=45%
GOBP_POSITIVE_REGULATION_OF_DENDRITE_MORPHOGENESIS	33	-0.21	-0.77	0.835	0.974	1	3007	tags=21%, list=17%, signal=25%
GOMF_RNA_METHYLTRANSFERASE_ACTIVITY	37	-0.21	-0.75	0.837	0.974	1	3018	tags=24%, list=17%, signal=29%
GOMF_METALLOCARBOXYPEPTIDASE_ACTIVITY	27	-0.22	-0.77	0.844	0.974	1	2136	tags=15%, list=12%, signal=17%
GOMF_GAMMA_TUBULIN_BINDING	28	-0.22	-0.75	0.845	0.974	1	4179	tags=32%, list=23%, signal=42%
GOBP_CEREBRAL_CORTEX_CELL_MIGRATION	39	-0.21	-0.76	0.848	0.974	1	2708	tags=21%, list=15%, signal=24%
GOBP_NEGATIVE_REGULATION_OF_TELOMERE_MAINTENANCE	28	-0.22	-0.75	0.862	0.974	1	3526	tags=25%, list=20%, signal=31%
GOBP_REGULATION_OF_NATURAL_KILLER_CELL_MEDIATED_IMMUNITY	46	-0.19	-0.75	0.865	0.974	1	1562	tags=11%, list=9%, signal=12%
GOBP_ENERGY_HOMEOSTASIS	39	-0.2	-0.75	0.871	0.974	1	4649	tags=28%, list=26%, signal=38%
GOBP_REGULATION_OF_TORC1_SIGNALING	33	-0.2	-0.73	0.871	0.974	1	2759	tags=21%, list=15%, signal=25%
GOBP_REGULATION_OF_ANIMAL_ORGAN_FORMATION	29	-0.21	-0.73	0.877	0.974	1	2167	tags=14%, list=12%, signal=16%
GOBP_MULTIVESICULAR_BODY_ORGANIZATION	28	-0.21	-0.72	0.896	0.974	1	4297	tags=36%, list=24%, signal=47%
GOBP_REGULATION_OF_PROTEIN_LOCALIZATION_TO_CELL_SURFACE	37	-0.2	-0.73	0.899	0.974	1	3617	tags=22%, list=20%, signal=27%
GOBP_PROTEIN_SUMOYLATION	51	-0.2	-0.76	0.915	0.974	1	1476	tags=10%, list=8%, signal=11%
GOBP_LAMELLIPODIUM_ASSEMBLY	61	-0.18	-0.73	0.916	0.974	1	3484	tags=20%, list=20%, signal=24%
GOMF_OXIDOREDUCTASE_ACTIVITY_ACTING_ON_NAD_P_H	77	-0.18	-0.75	0.919	0.974	1	4255	tags=25%, list=24%, signal=32%
GOBP_TRANSCRIPTION_PREINITIATION_COMPLEX_ASSEMBLY	65	-0.18	-0.75	0.921	0.974	1	5163	tags=31%, list=29%, signal=43%
GOBP_LIPOPROTEIN_METABOLIC_PROCESS	121	-0.16	-0.76	0.945	0.974	1	3125	tags=18%, list=18%, signal=22%
GOBP_TRANSLATIONAL_INITIATION	107	-0.16	-0.73	0.964	0.974	1	3924	tags=23%, list=22%, signal=30%
GOBP_RECOMBINATIONAL_REPAIR	118	-0.16	-0.73	0.965	0.974	1	5693	tags=34%, list=32%, signal=49%
GOBP_RESPONSE_TO_MONOSACCHARIDE	172	-0.16	-0.76	0.966	0.974	1	3108	tags=18%, list=17%, signal=22%
GOBP_REGULATION_OF_SYSTEMIC_ARTERIAL_BLOOD_PRESSURE	91	-0.16	-0.73	0.971	0.974	1	4356	tags=24%, list=24%, signal=32%
GOBP_POSITIVE_REGULATION_OF_CELL_CYCLE_PROCESS	208	-0.15	-0.76	0.976	0.974	1	4573	tags=25%, list=26%, signal=33%
GOBP_GLYCEROPHOSPHOLIPID_BIOSYNTHETIC_PROCESS	177	-0.15	-0.75	0.982	0.974	1	3806	tags=20%, list=21%, signal=26%
GOBP_REGULATION_OF_CELL_PROJECTION_ASSEMBLY	184	-0.15	-0.73	0.99	0.974	1	4521	tags=25%, list=25%, signal=33%
GOBP_ESTABLISHMENT_OF_PLANAR_POLARITY_OF_EMBRYONIC_EPITHELIUM	16	-0.24	-0.72	0.811	0.975	1	1848	tags=19%, list=10%, signal=21%
GOBP_NEURON_PROJECTION_ARBORIZATION	27	-0.22	-0.75	0.816	0.975	1	6567	tags=56%, list=37%, signal=88%
GOBP_MAMMARY_GLAND_ALVEOLUS_DEVELOPMENT	20	-0.23	-0.72	0.846	0.975	1	2217	tags=15%, list=12%, signal=17%
GOBP_NEGATIVE_REGULATION_OF_TRANSLATIONAL_INITIATION	16	-0.25	-0.72	0.855	0.975	1	4750	tags=31%, list=27%, signal=43%
GOMF_STRUCTURAL_CONSTITUENT_OF_EYE_LENS	22	-0.23	-0.72	0.871	0.975	1	5217	tags=36%, list=29%, signal=51%
GOBP_PEPTIDYL_LYSINE_DIMETHYLATION	19	-0.24	-0.72	0.873	0.975	1	5163	tags=42%, list=29%, signal=59%
GOBP_POSITIVE_REGULATION_OF_RHO_PROTEIN_SIGNAL_TRANSDUCTION	27	-0.21	-0.72	0.877	0.975	1	3467	tags=26%, list=19%, signal=32%
GOBP_REGULATION_OF_AUTOPHAGY_OF_MITOCHONDRION	31	-0.21	-0.72	0.877	0.975	1	4828	tags=39%, list=27%, signal=53%
GOBP_PURINE_CONTAINING_COMPOUND_TRANSMEMBRANE_TRANSPORT	24	-0.22	-0.72	0.878	0.975	1	1866	tags=17%, list=10%, signal=19%
GOBP_INTRA_GOLGI_VESICLE_MEDIATED_TRANSPORT	27	-0.21	-0.72	0.879	0.975	1	4712	tags=33%, list=26%, signal=45%
GOBP_METANEPHRIC_GLOMERULUS_DEVELOPMENT	17	-0.24	-0.72	0.881	0.975	1	13542	tags=100%, list=76%, signal=417%
GOBP_ADAPTATION_OF_SIGNALING_PATHWAY	18	-0.23	-0.72	0.886	0.975	1	3959	tags=28%, list=22%, signal=36%
GOBP_GLANDULAR_EPITHELIAL_CELL_DEVELOPMENT	34	-0.2	-0.72	0.89	0.975	1	3115	tags=21%, list=17%, signal=25%
GOMF_4_IRON_4_SULFUR_CLUSTER_BINDING	36	-0.2	-0.72	0.896	0.975	1	3424	tags=22%, list=19%, signal=27%
GOCC_PROTEIN_ACETYLTRANSFERASE_COMPLEX	59	-0.18	-0.72	0.913	0.975	1	4969	tags=27%, list=28%, signal=37%
GOMF_NADP_BINDING	47	-0.19	-0.72	0.92	0.975	1	4964	tags=38%, list=28%, signal=53%
GOBP_CELLULAR_ALDEHYDE_METABOLIC_PROCESS	61	-0.18	-0.72	0.924	0.976	1	5893	tags=43%, list=33%, signal=63%
GOBP_INNER_EAR_RECEPTOR_CELL_STEREOCILIUM_ORGANIZATION	25	-0.21	-0.71	0.895	0.978	1	2008	tags=16%, list=11%, signal=18%
GOBP_NEGATIVE_REGULATION_OF_JNK_CASCADE	33	-0.2	-0.71	0.919	0.978	1	2599	tags=18%, list=15%, signal=21%
GOBP_REGULATION_OF_TELOMERE_MAINTENANCE	83	-0.16	-0.71	0.961	0.978	1	3808	tags=22%, list=21%, signal=27%
GOBP_LYMPHANGIOGENESIS	17	-0.24	-0.71	0.869	0.979	1	797	tags=12%, list=4%, signal=12%
[truncated: 114 more rows]

## Sheet: enriched in high-risk group
GENE SET ENRICHED IN HIGH-RISK GROUP	SIZE	ES	NES	NOM p-val	FDR q-val	FWER p-val	RANK AT MAX	LEADING EDGE
GOCC_ENDOPLASMIC_RETICULUM_GOLGI_INTERMEDIATE_COMPARTMENT_MEMBRANE	65	0.58	2.46	0	0.001	0.001	3910	tags=54%, list=22%, signal=69%
GOCC_ENDOPLASMIC_RETICULUM_GOLGI_INTERMEDIATE_COMPARTMENT	104	0.5	2.33	0	0.002	0.005	3910	tags=49%, list=22%, signal=62%
GOBP_COLLAGEN_FIBRIL_ORGANIZATION	56	0.57	2.35	0	0.003	0.005	3051	tags=57%, list=17%, signal=69%
GOMF_FIBRONECTIN_BINDING	28	0.66	2.29	0	0.004	0.013	4174	tags=71%, list=23%, signal=93%
GOBP_T_CELL_ACTIVATION_INVOLVED_IN_IMMUNE_RESPONSE	107	0.46	2.19	0	0.007	0.046	3811	tags=41%, list=21%, signal=52%
GOBP_COLLAGEN_METABOLIC_PROCESS	85	0.49	2.2	0	0.007	0.041	2351	tags=40%, list=13%, signal=46%
GOCC_CELL_SUBSTRATE_JUNCTION	394	0.39	2.16	0	0.007	0.059	3923	tags=38%, list=22%, signal=48%
GOBP_GRANULOCYTE_MIGRATION	138	0.46	2.23	0	0.007	0.026	4870	tags=51%, list=27%, signal=70%
GOCC_AZUROPHIL_GRANULE	133	0.46	2.21	0	0.007	0.036	5384	tags=54%, list=30%, signal=77%
GOBP_CYTOKINE_MEDIATED_SIGNALING_PATHWAY	418	0.39	2.17	0	0.007	0.053	4988	tags=47%, list=28%, signal=63%
GOBP_INTERLEUKIN_12_PRODUCTION	58	0.51	2.15	0	0.007	0.064	4178	tags=50%, list=23%, signal=65%
GOBP_TUMOR_NECROSIS_FACTOR_SUPERFAMILY_CYTOKINE_PRODUCTION	158	0.44	2.15	0	0.007	0.066	4302	tags=44%, list=24%, signal=57%
GOBP_GRANULOCYTE_CHEMOTAXIS	112	0.46	2.14	0	0.007	0.072	4849	tags=52%, list=27%, signal=71%
GOBP_CELL_ADHESION_MEDIATED_BY_INTEGRIN	80	0.48	2.14	0	0.007	0.076	3842	tags=45%, list=22%, signal=57%
GOBP_COLLAGEN_BIOSYNTHETIC_PROCESS	38	0.58	2.14	0	0.007	0.078	1567	tags=42%, list=9%, signal=46%
GOCC_AZUROPHIL_GRANULE_LUMEN	78	0.49	2.13	0	0.007	0.094	5384	tags=59%, list=30%, signal=84%
GOMF_CYTOKINE_RECEPTOR_BINDING	233	0.4	2.13	0	0.007	0.098	5438	tags=49%, list=31%, signal=70%
GOBP_POSITIVE_REGULATION_OF_TUMOR_NECROSIS_FACTOR_SUPERFAMILY_CYTOKINE_PRODUCTION	101	0.46	2.12	0	0.007	0.103	4302	tags=47%, list=24%, signal=61%
GOBP_NEUTROPHIL_MIGRATION	114	0.45	2.12	0	0.007	0.108	5332	tags=55%, list=30%, signal=78%
GOMF_MANNOSIDASE_ACTIVITY	15	0.75	2.21	0	0.008	0.036	3653	tags=73%, list=21%, signal=92%
GOCC_LYSOSOMAL_LUMEN	89	0.47	2.12	0	0.008	0.118	3831	tags=51%, list=22%, signal=64%
GOBP_CELLULAR_RESPONSE_TO_BIOTIC_STIMULUS	216	0.4	2.11	0	0.009	0.141	4701	tags=45%, list=26%, signal=60%
GOBP_EOSINOPHIL_MIGRATION	22	0.64	2.1	0	0.009	0.15	2180	tags=45%, list=12%, signal=52%
GOBP_MYD88_DEPENDENT_TOLL_LIKE_RECEPTOR_SIGNALING_PATHWAY	24	0.62	2.1	0	0.009	0.155	5844	tags=83%, list=33%, signal=124%
GOMF_INTEGRIN_BINDING	143	0.43	2.09	0	0.009	0.164	5055	tags=52%, list=28%, signal=72%
GOCC_ENDOPLASMIC_RETICULUM_LUMEN	270	0.39	2.08	0	0.009	0.183	3299	tags=35%, list=19%, signal=43%
GOBP_T_CELL_DIFFERENTIATION_INVOLVED_IN_IMMUNE_RESPONSE	71	0.48	2.08	0	0.01	0.183	2994	tags=37%, list=17%, signal=44%
GOBP_INTEGRIN_MEDIATED_SIGNALING_PATHWAY	103	0.44	2.08	0	0.01	0.191	5178	tags=59%, list=29%, signal=83%
GOBP_INTERFERON_GAMMA_MEDIATED_SIGNALING_PATHWAY	25	0.6	2.07	0	0.01	0.2	5834	tags=68%, list=33%, signal=101%
GOBP_POSITIVE_REGULATION_OF_RESPONSE_TO_CYTOKINE_STIMULUS	55	0.5	2.07	0	0.01	0.207	5247	tags=60%, list=29%, signal=85%
GOBP_TOLL_LIKE_RECEPTOR_SIGNALING_PATHWAY	110	0.44	2.06	0	0.01	0.224	5870	tags=58%, list=33%, signal=86%
GOBP_CHEMOKINE_PRODUCTION	85	0.46	2.06	0	0.01	0.23	5836	tags=65%, list=33%, signal=96%
GOBP_AMINOGLYCAN_CATABOLIC_PROCESS	34	0.57	2.06	0	0.01	0.231	4250	tags=56%, list=24%, signal=73%
GOMF_COLLAGEN_BINDING	63	0.5	2.05	0	0.01	0.238	4629	tags=56%, list=26%, signal=75%
GOCC_PLATELET_ALPHA_GRANULE_LUMEN	61	0.49	2.05	0	0.01	0.25	4302	tags=44%, list=24%, signal=58%
GOBP_REGULATION_OF_PLASMINOGEN_ACTIVATION	16	0.69	2.08	0.002	0.01	0.18	1397	tags=50%, list=8%, signal=54%
GOBP_GLYCOSAMINOGLYCAN_CATABOLIC_PROCESS	28	0.59	2.05	0	0.011	0.269	2091	tags=39%, list=12%, signal=44%
GOCC_VESICLE_LUMEN	298	0.38	2.04	0	0.011	0.277	4756	tags=44%, list=27%, signal=59%
GOBP_HEMOSTASIS	213	0.39	2.04	0	0.011	0.278	3006	tags=31%, list=17%, signal=37%
GOBP_EXTERNAL_ENCAPSULATING_STRUCTURE_ORGANIZATION	294	0.38	2.03	0	0.013	0.323	2376	tags=30%, list=13%, signal=34%
GOBP_REGULATION_OF_RESPONSE_TO_CYTOKINE_STIMULUS	139	0.42	2.03	0	0.013	0.332	5247	tags=52%, list=29%, signal=73%
GOBP_ALPHA_BETA_T_CELL_ACTIVATION	153	0.41	2.02	0	0.013	0.34	4616	tags=42%, list=26%, signal=57%
GOBP_NEUTROPHIL_CHEMOTAXIS	92	0.44	2.02	0	0.013	0.345	5308	tags=54%, list=30%, signal=77%
GOCC_VACUOLAR_LUMEN	154	0.41	2.02	0	0.013	0.355	4112	tags=43%, list=23%, signal=55%
GOBP_CD4_POSITIVE_ALPHA_BETA_T_CELL_DIFFERENTIATION	79	0.46	2.01	0	0.014	0.406	3819	tags=39%, list=21%, signal=50%
GOBP_DETECTION_OF_BIOTIC_STIMULUS	32	0.55	2.01	0	0.014	0.416	3959	tags=50%, list=22%, signal=64%
GOBP_NEGATIVE_REGULATION_OF_INTERLEUKIN_12_PRODUCTION	16	0.66	2.01	0	0.014	0.418	4004	tags=75%, list=22%, signal=97%
GOBP_REGULATION_OF_COLLAGEN_METABOLIC_PROCESS	34	0.55	2	0	0.014	0.438	1567	tags=38%, list=9%, signal=42%
GOBP_POSITIVE_REGULATION_OF_CHEMOKINE_PRODUCTION	65	0.48	2.01	0	0.015	0.414	5836	tags=66%, list=33%, signal=98%
GOBP_ALPHA_BETA_T_CELL_DIFFERENTIATION	106	0.43	2	0	0.015	0.429	3819	tags=38%, list=21%, signal=48%
GOCC_PODOSOME	27	0.57	2	0	0.015	0.438	2588	tags=48%, list=15%, signal=56%
GOBP_LEUKOCYTE_CHEMOTAXIS	203	0.39	2	0	0.015	0.455	4849	tags=49%, list=27%, signal=66%
GOBP_PHAGOCYTOSIS	219	0.39	2	0	0.015	0.459	4816	tags=44%, list=27%, signal=59%
GOBP_WOUND_HEALING	392	0.36	2	0	0.015	0.459	3006	tags=31%, list=17%, signal=36%
GOBP_POSITIVE_REGULATION_OF_NF_KAPPAB_TRANSCRIPTION_FACTOR_ACTIVITY	141	0.41	1.98	0	0.017	0.511	5437	tags=51%, list=31%, signal=73%
GOMF_IMMUNE_RECEPTOR_ACTIVITY	121	0.41	1.98	0	0.017	0.52	4870	tags=50%, list=27%, signal=69%
GOMF_SMAD_BINDING	70	0.46	1.98	0	0.018	0.544	4717	tags=50%, list=26%, signal=68%
GOBP_REGULATION_OF_CELL_ADHESION_MEDIATED_BY_INTEGRIN	44	0.5	1.97	0	0.019	0.561	3842	tags=45%, list=22%, signal=58%
GOBP_CD4_POSITIVE_ALPHA_BETA_T_CELL_ACTIVATION	100	0.43	1.96	0	0.019	0.592	5200	tags=47%, list=29%, signal=66%
GOBP_REGULATION_OF_MACROPHAGE_DIFFERENTIATION	21	0.62	1.97	0.002	0.019	0.58	5066	tags=62%, list=28%, signal=86%
GOBP_PLASMINOGEN_ACTIVATION	24	0.57	1.96	0	0.02	0.616	1397	tags=33%, list=8%, signal=36%
GOCC_SECONDARY_LYSOSOME	18	0.63	1.96	0	0.02	0.621	3442	tags=61%, list=19%, signal=76%
GOBP_PATTERN_RECOGNITION_RECEPTOR_SIGNALING_PATHWAY	162	0.39	1.96	0	0.02	0.628	5870	tags=52%, list=33%, signal=78%
GOBP_REACTIVE_NITROGEN_SPECIES_METABOLIC_PROCESS	71	0.45	1.95	0	0.02	0.641	4030	tags=44%, list=23%, signal=56%
GOBP_MYELOID_LEUKOCYTE_MIGRATION	209	0.38	1.95	0	0.021	0.655	5332	tags=52%, list=30%, signal=74%
GOBP_ADAPTIVE_IMMUNE_RESPONSE_BASED_ON_SOMATIC_RECOMBINATION_OF_IMMUNE_RECEPTORS_BUILT_FROM_IMMUNOGLOBULIN_SUPERFAMILY_DOMAINS	270	0.37	1.95	0	0.021	0.66	5398	tags=46%, list=30%, signal=65%
GOBP_IRON_ION_TRANSPORT	49	0.48	1.95	0	0.021	0.672	5309	tags=57%, list=30%, signal=81%
GOBP_NEGATIVE_REGULATION_OF_IMMUNE_EFFECTOR_PROCESS	119	0.41	1.94	0	0.022	0.688	4312	tags=41%, list=24%, signal=54%
GOBP_EOSINOPHIL_CHEMOTAXIS	18	0.63	1.94	0	0.022	0.703	2180	tags=44%, list=12%, signal=51%
GOBP_REGULATION_OF_ALPHA_BETA_T_CELL_DIFFERENTIATION	67	0.46	1.93	0	0.024	0.729	3819	tags=39%, list=21%, signal=49%
GOBP_REGULATION_OF_LEUKOCYTE_DIFFERENTIATION	286	0.36	1.93	0	0.024	0.745	4820	tags=43%, list=27%, signal=58%
GOBP_LYMPHOCYTE_ACTIVATION_INVOLVED_IN_IMMUNE_RESPONSE	183	0.38	1.93	0	0.025	0.757	4051	tags=37%, list=23%, signal=47%
GOBP_CELL_CHEMOTAXIS	264	0.37	1.93	0	0.025	0.76	4849	tags=45%, list=27%, signal=62%
GOMF_PATTERN_RECOGNITION_RECEPTOR_ACTIVITY	26	0.56	1.92	0.002	0.025	0.764	6597	tags=81%, list=37%, signal=128%
GOMF_MONOSACCHARIDE_BINDING	62	0.46	1.92	0	0.026	0.777	3946	tags=48%, list=22%, signal=62%
GOBP_REGULATION_OF_ALPHA_BETA_T_CELL_ACTIVATION	102	0.41	1.92	0	0.026	0.783	5844	tags=53%, list=33%, signal=78%
GOCC_SECRETORY_GRANULE_MEMBRANE	274	0.36	1.92	0	0.026	0.784	3841	tags=36%, list=22%, signal=45%
GOBP_POSITIVE_REGULATION_OF_ALPHA_BETA_T_CELL_ACTIVATION	65	0.46	1.92	0	0.026	0.797	5094	tags=49%, list=29%, signal=69%
GOBP_REGULATION_OF_HEMOPOIESIS	352	0.35	1.91	0	0.027	0.823	4442	tags=39%, list=25%, signal=51%
GOCC_TERTIARY_GRANULE_MEMBRANE	65	0.45	1.91	0	0.027	0.832	3811	tags=46%, list=21%, signal=59%
GOCC_ACTOMYOSIN	65	0.45	1.9	0	0.027	0.841	2508	tags=35%, list=14%, signal=41%
GOCC_COPII_COATED_ER_TO_GOLGI_TRANSPORT_VESICLE	84	0.43	1.9	0	0.027	0.842	4670	tags=40%, list=26%, signal=55%
GOBP_FORMATION_OF_PRIMARY_GERM_LAYER	114	0.41	1.9	0	0.027	0.85	4009	tags=41%, list=23%, signal=53%
GOBP_PHAGOSOME_MATURATION	24	0.57	1.91	0.002	0.027	0.819	2434	tags=38%, list=14%, signal=43%
GOBP_POSITIVE_REGULATION_OF_LYMPHOCYTE_MIGRATION	41	0.49	1.91	0.007	0.027	0.833	4818	tags=51%, list=27%, signal=70%
GOBP_POSITIVE_REGULATION_OF_CYTOKINE_PRODUCTION	429	0.34	1.91	0	0.028	0.825	5027	tags=43%, list=28%, signal=58%
GOBP_LIPOPOLYSACCHARIDE_MEDIATED_SIGNALING_PATHWAY	59	0.46	1.91	0	0.028	0.832	4800	tags=49%, list=27%, signal=67%
GOCC_ACTIN_FILAMENT_BUNDLE	66	0.45	1.91	0	0.028	0.832	2508	tags=36%, list=14%, signal=42%
GOMF_EXTRACELLULAR_MATRIX_STRUCTURAL_CONSTITUENT	161	0.38	1.9	0	0.028	0.85	4093	tags=42%, list=23%, signal=54%
GOBP_REGULATION_OF_NITRIC_OXIDE_METABOLIC_PROCESS	56	0.45	1.9	0	0.028	0.85	4030	tags=43%, list=23%, signal=55%
GOMF_POLYUBIQUITIN_MODIFICATION_DEPENDENT_PROTEIN_BINDING	40	0.49	1.9	0	0.028	0.856	2844	tags=40%, list=16%, signal=47%
GOCC_COLLAGEN_CONTAINING_EXTRACELLULAR_MATRIX	398	0.34	1.89	0	0.029	0.881	4050	tags=37%, list=23%, signal=46%
GOBP_INTERLEUKIN_6_PRODUCTION	135	0.39	1.89	0	0.029	0.887	5430	tags=54%, list=30%, signal=77%
GOMF_CHEMOKINE_ACTIVITY	44	0.48	1.88	0	0.029	0.901	4713	tags=50%, list=26%, signal=68%
GOCC_ACTIN_FILAMENT	99	0.41	1.88	0	0.029	0.901	3584	tags=40%, list=20%, signal=50%
GOCC_FICOLIN_1_RICH_GRANULE	172	0.37	1.88	0	0.029	0.901	4779	tags=45%, list=27%, signal=61%
GOBP_NATURAL_KILLER_CELL_PROLIFERATION	15	0.64	1.89	0.002	0.029	0.896	3137	tags=47%, list=18%, signal=57%
GOMF_CHEMOKINE_RECEPTOR_BINDING	56	0.47	1.88	0.002	0.029	0.9	4713	tags=50%, list=26%, signal=68%
GOBP_REGULATION_OF_MEMBRANE_PROTEIN_ECTODOMAIN_PROTEOLYSIS	22	0.57	1.88	0.002	0.029	0.9	2152	tags=45%, list=12%, signal=52%
GOBP_NEGATIVE_REGULATION_OF_LIPID_STORAGE	20	0.58	1.89	0.006	0.029	0.881	2915	tags=50%, list=16%, signal=60%
GOBP_INTERLEUKIN_1_PRODUCTION	100	0.41	1.89	0	0.03	0.889	5332	tags=49%, list=30%, signal=70%
GOBP_POSITIVE_REGULATION_OF_INTERLEUKIN_6_PRODUCTION	87	0.42	1.88	0	0.03	0.906	6031	tags=62%, list=34%, signal=93%
GOBP_SYNCYTIUM_FORMATION	55	0.45	1.88	0	0.03	0.906	4555	tags=51%, list=26%, signal=68%
GOBP_POSITIVE_REGULATION_OF_HEMOPOIESIS	166	0.38	1.88	0	0.03	0.915	4399	tags=41%, list=25%, signal=54%
GOMF_HYDROLASE_ACTIVITY_HYDROLYZING_O_GLYCOSYL_COMPOUNDS	76	0.43	1.87	0	0.03	0.917	4812	tags=49%, list=27%, signal=66%
GOBP_POSITIVE_REGULATION_OF_SMOOTHENED_SIGNALING_PATHWAY	33	0.5	1.87	0	0.03	0.924	1289	tags=27%, list=7%, signal=29%
GOCC_FICOLIN_1_RICH_GRANULE_MEMBRANE	55	0.46	1.87	0	0.03	0.925	3677	tags=44%, list=21%, signal=55%
GOBP_POSITIVE_REGULATION_OF_PHAGOCYTOSIS	66	0.43	1.87	0	0.03	0.936	4723	tags=47%, list=27%, signal=64%
GOBP_RESPONSE_TO_TUMOR_NECROSIS_FACTOR	215	0.36	1.87	0	0.03	0.936	3242	tags=33%, list=18%, signal=40%
GOBP_POSITIVE_REGULATION_OF_ALPHA_BETA_T_CELL_DIFFERENTIATION	47	0.47	1.89	0.002	0.03	0.895	3819	tags=40%, list=21%, signal=51%
GOMF_MISFOLDED_PROTEIN_BINDING	24	0.56	1.87	0.002	0.03	0.928	3934	tags=63%, list=22%, signal=80%
GOBP_REGULATION_OF_ANTIGEN_RECEPTOR_MEDIATED_SIGNALING_PATHWAY	56	0.46	1.87	0.002	0.03	0.929	5027	tags=52%, list=28%, signal=72%
GOCC_COMPLEX_OF_COLLAGEN_TRIMERS	21	0.58	1.89	0.004	0.03	0.895	2376	tags=48%, list=13%, signal=55%
GOMF_CADHERIN_BINDING_INVOLVED_IN_CELL_CELL_ADHESION	17	0.61	1.87	0.004	0.03	0.917	2363	tags=47%, list=13%, signal=54%
GOCC_AZUROPHIL_GRANULE_MEMBRANE	48	0.47	1.87	0	0.031	0.924	4100	tags=44%, list=23%, signal=57%
GOBP_LEUKOCYTE_MIGRATION	349	0.34	1.87	0	0.031	0.934	4870	tags=45%, list=27%, signal=61%
GOBP_PROTEIN_TARGETING_TO_VACUOLE	39	0.5	1.86	0	0.031	0.942	3882	tags=49%, list=22%, signal=62%
GOBP_NEGATIVE_REGULATION_OF_IMMUNE_RESPONSE	176	0.37	1.85	0	0.032	0.954	4312	tags=40%, list=24%, signal=52%
GOBP_SEQUESTERING_OF_METAL_ION	25	0.54	1.86	0	0.032	0.947	2349	tags=44%, list=13%, signal=51%
GOBP_NEGATIVE_REGULATION_OF_TUMOR_NECROSIS_FACTOR_SUPERFAMILY_CYTOKINE_PRODUCTION	56	0.45	1.86	0	0.032	0.947	4051	tags=43%, list=23%, signal=55%
GOBP_DENDRITIC_CELL_DIFFERENTIATION	46	0.48	1.86	0.002	0.032	0.946	3550	tags=43%, list=20%, signal=54%
GOBP_NEGATIVE_REGULATION_OF_CYTOKINE_PRODUCTION_INVOLVED_IN_IMMUNE_RESPONSE	35	0.5	1.85	0.002	0.032	0.952	4004	tags=51%, list=22%, signal=66%
GOBP_FIBRINOLYSIS	27	0.54	1.86	0.004	0.032	0.946	1017	tags=26%, list=6%, signal=27%
GOBP_MACROPHAGE_DIFFERENTIATION	45	0.46	1.85	0	0.033	0.965	5066	tags=56%, list=28%, signal=77%
GOBP_NEGATIVE_REGULATION_OF_PRODUCTION_OF_MOLECULAR_MEDIATOR_OF_IMMUNE_RESPONSE	46	0.48	1.85	0	0.033	0.952	4004	tags=46%, list=22%, signal=59%
GOBP_NEGATIVE_REGULATION_OF_ALPHA_BETA_T_CELL_DIFFERENTIATION	26	0.53	1.85	0	0.033	0.952	3819	tags=46%, list=21%, signal=59%
GOMF_NON_MEMBRANE_SPANNING_PROTEIN_TYROSINE_KINASE_ACTIVITY	42	0.48	1.85	0	0.033	0.958	4187	tags=48%, list=24%, signal=62%
GOBP_POSITIVE_REGULATION_OF_LEUKOCYTE_CELL_CELL_ADHESION	252	0.35	1.85	0	0.033	0.966	5342	tags=45%, list=30%, signal=64%
GOBP_B_CELL_MEDIATED_IMMUNITY	127	0.39	1.85	0	0.033	0.969	5564	tags=47%, list=31%, signal=68%
GOBP_POSITIVE_REGULATION_OF_LEUKOCYTE_MIGRATION	134	0.39	1.85	0	0.033	0.969	4925	tags=46%, list=28%, signal=62%
GOBP_REGULATION_OF_EXTRINSIC_APOPTOTIC_SIGNALING_PATHWAY_VIA_DEATH_DOMAIN_RECEPTORS	47	0.47	1.85	0	0.033	0.97	4691	tags=49%, list=26%, signal=66%
GOBP_RESPONSE_TO_PROGESTERONE	38	0.49	1.86	0.002	0.033	0.951	2532	tags=42%, list=14%, signal=49%
GOBP_POSITIVE_REGULATION_OF_SYNCYTIUM_FORMATION_BY_PLASMA_MEMBRANE_FUSION	20	0.57	1.85	0.006	0.033	0.967	3242	tags=55%, list=18%, signal=67%
GOBP_MACROPHAGE_ACTIVATION	97	0.41	1.85	0	0.034	0.965	4925	tags=47%, list=28%, signal=65%
GOBP_NEGATIVE_REGULATION_OF_HEMOPOIESIS	102	0.4	1.84	0	0.034	0.977	4880	tags=46%, list=27%, signal=63%
GOMF_NUCLEAR_RETINOID_X_RECEPTOR_BINDING	15	0.62	1.84	0.004	0.034	0.977	2184	tags=53%, list=12%, signal=61%
GOBP_POSITIVE_REGULATION_OF_REACTIVE_OXYGEN_SPECIES_METABOLIC_PROCESS	62	0.43	1.84	0	0.035	0.978	3367	tags=39%, list=19%, signal=48%
GOBP_REGULATION_OF_EXTRACELLULAR_MATRIX_ORGANIZATION	48	0.46	1.83	0	0.036	0.985	3283	tags=42%, list=18%, signal=51%
GOBP_PROTEIN_HYDROXYLATION	19	0.59	1.83	0.004	0.037	0.988	4408	tags=68%, list=25%, signal=91%
GOBP_NEGATIVE_REGULATION_OF_PEPTIDASE_ACTIVITY	221	0.35	1.83	0	0.038	0.99	3703	tags=30%, list=21%, signal=38%
GOBP_NEGATIVE_REGULATION_OF_PROTEIN_MATURATION	24	0.54	1.83	0.002	0.038	0.989	2181	tags=33%, list=12%, signal=38%
GOBP_ADAPTIVE_IMMUNE_RESPONSE	407	0.33	1.82	0	0.039	0.99	5398	tags=44%, list=30%, signal=62%
GOBP_POSITIVE_REGULATION_OF_CELL_MATRIX_ADHESION	51	0.45	1.82	0	0.04	0.992	2177	tags=31%, list=12%, signal=36%
GOBP_POSITIVE_REGULATION_OF_CELL_ACTIVATION	351	0.33	1.82	0	0.04	0.991	5342	tags=45%, list=30%, signal=63%
GOBP_NEGATIVE_REGULATION_OF_CD4_POSITIVE_ALPHA_BETA_T_CELL_DIFFERENTIATION	22	0.55	1.82	0	0.04	0.992	3819	tags=50%, list=21%, signal=64%
GOCC_PLATELET_ALPHA_GRANULE	81	0.41	1.82	0	0.04	0.993	2451	tags=30%, list=14%, signal=34%
GOBP_REGULATION_OF_LEUKOCYTE_MIGRATION	204	0.35	1.82	0	0.04	0.993	4925	tags=45%, list=28%, signal=61%
GOBP_RESPIRATORY_BURST	31	0.51	1.81	0	0.04	0.993	4030	tags=48%, list=23%, signal=62%
GOBP_TUMOR_NECROSIS_FACTOR_MEDIATED_SIGNALING_PATHWAY	93	0.4	1.81	0	0.04	0.993	4100	tags=43%, list=23%, signal=56%
GOBP_PLATELET_MORPHOGENESIS	20	0.57	1.82	0.002	0.04	0.992	3394	tags=50%, list=19%, signal=62%
GOBP_RECEPTOR_CATABOLIC_PROCESS	25	0.53	1.82	0.002	0.04	0.992	2591	tags=40%, list=15%, signal=47%
GOBP_DNA_TEMPLATED_DNA_REPLICATION_MAINTENANCE_OF_FIDELITY	38	0.48	1.82	0.004	0.04	0.991	5629	tags=55%, list=32%, signal=81%
GOBP_NEGATIVE_REGULATION_OF_EXTRINSIC_APOPTOTIC_SIGNALING_PATHWAY_VIA_DEATH_DOMAIN_RECEPTORS	28	0.51	1.82	0.004	0.04	0.992	2763	tags=36%, list=16%, signal=42%
GOBP_REGULATION_OF_MYELOID_LEUKOCYTE_DIFFERENTIATION	107	0.39	1.81	0	0.041	0.996	2821	tags=32%, list=16%, signal=38%
GOBP_CELL_ACTIVATION_INVOLVED_IN_IMMUNE_RESPONSE	267	0.34	1.81	0	0.041	0.996	4051	tags=34%, list=23%, signal=43%
GOBP_REGULATION_OF_T_HELPER_CELL_DIFFERENTIATION	39	0.47	1.81	0	0.041	0.997	3688	tags=38%, list=21%, signal=48%
GOBP_RESPONSE_TO_INTERLEUKIN_1	123	0.38	1.8	0	0.041	0.997	5356	tags=50%, list=30%, signal=70%
GOBP_FOAM_CELL_DIFFERENTIATION	36	0.48	1.81	0.002	0.041	0.996	2662	tags=33%, list=15%, signal=39%
GOCC_CIS_GOLGI_NETWORK	47	0.45	1.81	0.002	0.041	0.996	4644	tags=49%, list=26%, signal=66%
GOBP_RESPONSE_TO_MITOCHONDRIAL_DEPOLARISATION	15	0.62	1.81	0.004	0.041	0.996	1507	tags=33%, list=8%, signal=36%
GOBP_LEUKOCYTE_MIGRATION_INVOLVED_IN_INFLAMMATORY_RESPONSE	18	0.58	1.8	0.008	0.041	0.997	3224	tags=50%, list=18%, signal=61%
GOBP_MYELOID_LEUKOCYTE_DIFFERENTIATION	197	0.36	1.8	0	0.042	0.997	5066	tags=46%, list=28%, signal=63%
GOBP_PROTEIN_O_LINKED_GLYCOSYLATION	64	0.43	1.8	0	0.042	0.997	2253	tags=36%, list=13%, signal=41%
GOBP_POSITIVE_REGULATION_OF_TRIGLYCERIDE_METABOLIC_PROCESS	18	0.58	1.8	0	0.042	0.997	4251	tags=50%, list=24%, signal=66%
GOBP_DECIDUALIZATION	25	0.53	1.8	0	0.042	0.997	2904	tags=36%, list=16%, signal=43%
GOCC_SPECIFIC_GRANULE	144	0.37	1.8	0	0.042	0.997	4555	tags=40%, list=26%, signal=53%
GOBP_RESPONSE_TO_MURAMYL_DIPEPTIDE	18	0.59	1.81	0.002	0.042	0.996	5523	tags=72%, list=31%, signal=105%
GOBP_ALPHA_BETA_T_CELL_PROLIFERATION	42	0.47	1.8	0.002	0.042	0.997	4616	tags=48%, list=26%, signal=64%
GOBP_REGULATION_OF_INTEGRIN_MEDIATED_SIGNALING_PATHWAY	20	0.54	1.8	0.004	0.042	0.997	1325	tags=40%, list=7%, signal=43%
GOMF_NUCLEAR_RETINOIC_ACID_RECEPTOR_BINDING	23	0.54	1.8	0.006	0.042	0.997	2184	tags=43%, list=12%, signal=49%
GOBP_I_KAPPAB_KINASE_NF_KAPPAB_SIGNALING	249	0.34	1.79	0	0.043	0.997	4322	tags=39%, list=24%, signal=51%
GOBP_MYELOID_CELL_DIFFERENTIATION	344	0.33	1.79	0	0.043	0.997	4288	tags=37%, list=24%, signal=47%
GOBP_REGULATION_OF_EXTRINSIC_APOPTOTIC_SIGNALING_PATHWAY	144	0.37	1.79	0	0.043	0.997	4834	tags=44%, list=27%, signal=61%
GOBP_DETECTION_OF_EXTERNAL_BIOTIC_STIMULUS	21	0.56	1.79	0.002	0.043	0.997	3959	tags=48%, list=22%, signal=61%
GOBP_GLYCOPROTEIN_CATABOLIC_PROCESS	26	0.52	1.79	0.002	0.043	0.997	3792	tags=50%, list=21%, signal=63%
GOBP_REGULATION_OF_TRANSCRIPTION_BY_RNA_POLYMERASE_I	33	0.49	1.8	0.004	0.043	0.997	2543	tags=27%, list=14%, signal=32%
GOBP_NEGATIVE_REGULATION_OF_INTERLEUKIN_1_BETA_PRODUCTION	25	0.53	1.79	0.004	0.043	0.997	2260	tags=36%, list=13%, signal=41%
GOBP_FC_GAMMA_RECEPTOR_SIGNALING_PATHWAY	32	0.49	1.79	0.004	0.043	0.999	4785	tags=63%, list=27%, signal=85%
GOCC_COPI_COATED_VESICLE	18	0.58	1.79	0.006	0.043	0.998	1063	tags=39%, list=6%, signal=41%
GOBP_POSITIVE_REGULATION_OF_ALPHA_BETA_T_CELL_PROLIFERATION	24	0.53	1.79	0.006	0.043	0.998	5804	tags=58%, list=33%, signal=86%
GOBP_NEGATIVE_REGULATION_OF_IMMUNE_SYSTEM_PROCESS	391	0.32	1.78	0	0.044	0.999	4368	tags=36%, list=25%, signal=47%
GOBP_T_CELL_ACTIVATION	489	0.31	1.78	0	0.044	0.999	4820	tags=39%, list=27%, signal=53%
GOBP_LEUKOCYTE_CELL_CELL_ADHESION	363	0.33	1.79	0	0.044	0.997	4820	tags=40%, list=27%, signal=54%
GOBP_MYELOID_LEUKOCYTE_ACTIVATION	213	0.35	1.78	0	0.044	0.999	5457	tags=49%, list=31%, signal=70%
GOBP_MYOBLAST_FUSION	41	0.47	1.79	0.002	0.044	0.999	5426	tags=61%, list=30%, signal=87%
GOMF_R_SMAD_BINDING	20	0.55	1.78	0.002	0.044	0.999	4717	tags=50%, list=26%, signal=68%
GOBP_REGULATION_OF_STEROL_TRANSPORT	57	0.44	1.78	0.002	0.044	0.999	2594	tags=33%, list=15%, signal=39%
GOBP_TOLL_LIKE_RECEPTOR_2_SIGNALING_PATHWAY	17	0.59	1.79	0.004	0.044	0.999	4316	tags=65%, list=24%, signal=85%
GOBP_REGULATION_OF_T_CELL_RECEPTOR_SIGNALING_PATHWAY	40	0.48	1.79	0.007	0.044	0.997	5920	tags=60%, list=33%, signal=90%
GOCC_TERTIARY_GRANULE	151	0.36	1.78	0	0.045	1	4199	tags=40%, list=24%, signal=52%
GOBP_POSITIVE_REGULATION_OF_CELL_ADHESION	440	0.32	1.78	0	0.045	1	4846	tags=40%, list=27%, signal=54%
GOBP_NEGATIVE_REGULATION_OF_INTERLEUKIN_1_PRODUCTION	31	0.5	1.78	0.002	0.045	1	2260	tags=35%, list=13%, signal=41%
GOBP_PEPTIDYL_PROLINE_MODIFICATION	35	0.48	1.78	0.004	0.045	1	4066	tags=57%, list=23%, signal=74%
GOBP_POSITIVE_REGULATION_OF_T_CELL_MIGRATION	34	0.49	1.78	0.004	0.045	1	4818	tags=53%, list=27%, signal=72%
GOBP_CELL_MATRIX_ADHESION	211	0.34	1.77	0	0.046	1	2426	tags=29%, list=14%, signal=33%
GOBP_NEGATIVE_REGULATION_OF_INFLAMMATORY_RESPONSE	133	0.36	1.77	0	0.046	1	4004	tags=38%, list=22%, signal=48%
GOBP_MEMBRANE_PROTEIN_ECTODOMAIN_PROTEOLYSIS	42	0.46	1.77	0.002	0.046	1	2415	tags=36%, list=14%, signal=41%
GOMF_TRANSFORMING_GROWTH_FACTOR_BETA_BINDING	22	0.54	1.77	0.002	0.046	1	1582	tags=32%, list=9%, signal=35%
GOMF_CYTOKINE_RECEPTOR_ACTIVITY	83	0.4	1.77	0.002	0.046	1	4870	tags=48%, list=27%, signal=66%
GOBP_POSITIVE_REGULATION_OF_INTERLEUKIN_12_PRODUCTION	40	0.46	1.77	0.002	0.046	1	5836	tags=58%, list=33%, signal=85%
GOBP_GASTRULATION	173	0.35	1.77	0	0.047	1	4009	tags=37%, list=23%, signal=47%
GOBP_CYTOPLASMIC_PATTERN_RECOGNITION_RECEPTOR_SIGNALING_PATHWAY	47	0.45	1.77	0.002	0.047	1	4597	tags=51%, list=26%, signal=69%
GOBP_REGULATION_OF_T_HELPER_17_TYPE_IMMUNE_RESPONSE	28	0.5	1.77	0.004	0.047	1	2940	tags=39%, list=17%, signal=47%
GOBP_NEGATIVE_REGULATION_OF_T_HELPER_CELL_DIFFERENTIATION	18	0.57	1.77	0.01	0.047	1	2778	tags=44%, list=16%, signal=53%
GOBP_LYMPHOCYTE_MIGRATION	106	0.38	1.77	0	0.048	1	3923	tags=39%, list=22%, signal=49%
GOBP_CELL_DIFFERENTIATION_INVOLVED_IN_EMBRYONIC_PLACENTA_DEVELOPMENT	24	0.52	1.76	0.004	0.048	1	3209	tags=50%, list=18%, signal=61%
GOBP_POSITIVE_REGULATION_OF_I_KAPPAB_KINASE_NF_KAPPAB_SIGNALING	167	0.36	1.76	0	0.049	1	4996	tags=47%, list=28%, signal=65%
GOBP_NEGATIVE_REGULATION_OF_PROTEOLYSIS	296	0.33	1.76	0	0.049	1	3068	tags=25%, list=17%, signal=30%
GOBP_POSITIVE_REGULATION_OF_T_CELL_PROLIFERATION	99	0.38	1.76	0.002	0.05	1	6004	tags=52%, list=34%, signal=77%
GOBP_REGULATION_OF_CD4_POSITIVE_ALPHA_BETA_T_CELL_ACTIVATION	68	0.41	1.75	0	0.051	1	5200	tags=47%, list=29%, signal=66%
GOBP_NEGATIVE_REGULATION_OF_EXTRINSIC_APOPTOTIC_SIGNALING_PATHWAY	91	0.39	1.75	0	0.051	1	2887	tags=32%, list=16%, signal=38%
GOBP_RESPONSE_TO_MOLECULE_OF_BACTERIAL_ORIGIN	305	0.32	1.75	0	0.051	1	4997	tags=42%, list=28%, signal=57%
GOBP_REGULATION_OF_LYMPHOCYTE_ACTIVATION	444	0.31	1.75	0	0.051	1	4820	tags=39%, list=27%, signal=52%
GOBP_CELL_SUBSTRATE_ADHESION	327	0.32	1.75	0	0.051	1	2426	tags=27%, list=14%, signal=31%
GOBP_REGULATION_OF_CD4_POSITIVE_ALPHA_BETA_T_CELL_DIFFERENTIATION	51	0.44	1.75	0	0.051	1	3819	tags=37%, list=21%, signal=47%
GOBP_POSITIVE_REGULATION_OF_MYELOID_LEUKOCYTE_DIFFERENTIATION	51	0.43	1.76	0.002	0.051	1	4267	tags=41%, list=24%, signal=54%
GOBP_INTEGRATED_STRESS_RESPONSE_SIGNALING	39	0.46	1.75	0.002	0.051	1	2143	tags=31%, list=12%, signal=35%
GOBP_VIRAL_GENE_EXPRESSION	93	0.38	1.75	0.002	0.051	1	3313	tags=30%, list=19%, signal=37%
GOMF_CCR_CHEMOKINE_RECEPTOR_BINDING	34	0.48	1.75	0.002	0.051	1	3828	tags=44%, list=21%, signal=56%
GOBP_REGULATION_OF_MONOCYTE_DIFFERENTIATION	15	0.59	1.76	0.008	0.051	1	2137	tags=47%, list=12%, signal=53%
GOBP_SNRNA_TRANSCRIPTION	17	0.57	1.75	0.008	0.051	1	4344	tags=65%, list=24%, signal=85%
GOBP_GLYCOLYTIC_PROCESS_THROUGH_FRUCTOSE_6_PHOSPHATE	18	0.57	1.75	0.009	0.051	1	2396	tags=39%, list=13%, signal=45%
GOMF_GROWTH_FACTOR_BINDING	123	0.37	1.75	0	0.052	1	4520	tags=41%, list=25%, signal=55%
GOBP_PLACENTA_BLOOD_VESSEL_DEVELOPMENT	29	0.5	1.75	0.002	0.052	1	2061	tags=34%, list=12%, signal=39%
GOBP_LYMPHOCYTE_CHEMOTAXIS	54	0.43	1.75	0.004	0.052	1	4105	tags=43%, list=23%, signal=55%
GOBP_MONOCYTE_DIFFERENTIATION	31	0.5	1.75	0.004	0.052	1	2415	tags=35%, list=14%, signal=41%
GOBP_EXTRACELLULAR_MATRIX_DISASSEMBLY	58	0.42	1.74	0	0.053	1	2351	tags=33%, list=13%, signal=38%
GOCC_PIGMENT_GRANULE	106	0.37	1.74	0	0.053	1	2351	tags=28%, list=13%, signal=32%
GOBP_INTERFERON_GAMMA_PRODUCTION	107	0.37	1.74	0	0.054	1	5887	tags=52%, list=33%, signal=78%
GOBP_REGULATION_OF_INFLAMMATORY_RESPONSE	333	0.32	1.74	0	0.054	1	3059	tags=28%, list=17%, signal=33%
GOBP_HUMORAL_IMMUNE_RESPONSE_MEDIATED_BY_CIRCULATING_IMMUNOGLOBULIN	47	0.44	1.74	0.002	0.054	1	5750	tags=62%, list=32%, signal=91%
GOBP_ENTRY_INTO_HOST	140	0.35	1.73	0	0.057	1	3010	tags=30%, list=17%, signal=36%
GOBP_MONONUCLEAR_CELL_MIGRATION	174	0.35	1.73	0	0.057	1	4973	tags=44%, list=28%, signal=61%
GOBP_NEGATIVE_REGULATION_OF_LYMPHOCYTE_ACTIVATION	143	0.35	1.73	0	0.057	1	4368	tags=38%, list=25%, signal=51%
GOBP_CELLULAR_RESPONSE_TO_INTERLEUKIN_1	97	0.38	1.73	0.002	0.057	1	5356	tags=52%, list=30%, signal=73%
GOBP_POSITIVE_REGULATION_OF_COLLAGEN_METABOLIC_PROCESS	22	0.54	1.73	0.011	0.057	1	1532	tags=36%, list=9%, signal=40%
GOBP_REGULATION_OF_ADAPTIVE_IMMUNE_RESPONSE	177	0.35	1.73	0	0.058	1	5384	tags=46%, list=30%, signal=65%
GOCC_BLOOD_MICROPARTICLE	107	0.37	1.73	0	0.058	1	6075	tags=50%, list=34%, signal=75%
GOBP_REGULATION_OF_RESPONSE_TO_OXIDATIVE_STRESS	85	0.39	1.73	0	0.058	1	3283	tags=33%, list=18%, signal=40%
GOBP_MYELOID_CELL_DEVELOPMENT	70	0.41	1.73	0.005	0.058	1	5138	tags=51%, list=29%, signal=72%
GOMF_HYDROLASE_ACTIVITY_ACTING_ON_GLYCOSYL_BONDS	113	0.37	1.73	0	0.059	1	4973	tags=44%, list=28%, signal=61%
GOBP_VIRAL_PROCESS	369	0.32	1.72	0	0.059	1	4165	tags=34%, list=23%, signal=43%
GOBP_BIOLOGICAL_PROCESS_INVOLVED_IN_SYMBIOTIC_INTERACTION	270	0.32	1.72	0	0.059	1	2931	tags=26%, list=16%, signal=31%
GOBP_NEGATIVE_REGULATION_OF_MUSCLE_HYPERTROPHY	28	0.49	1.72	0.004	0.059	1	2416	tags=32%, list=14%, signal=37%
GOBP_NEGATIVE_REGULATION_OF_LIPID_LOCALIZATION	44	0.45	1.72	0.006	0.059	1	3480	tags=41%, list=20%, signal=51%
GOBP_ESTROUS_CYCLE	15	0.58	1.72	0.01	0.059	1	2065	tags=40%, list=12%, signal=45%
GOCC_SPECIFIC_GRANULE_LUMEN	56	0.42	1.72	0.002	0.06	1	2792	tags=34%, list=16%, signal=40%
GOBP_EPIDERMIS_DEVELOPMENT	315	0.32	1.72	0	0.061	1	4943	tags=38%, list=28%, signal=52%
GOCC_INTEGRIN_COMPLEX	31	0.47	1.72	0.002	0.061	1	5939	tags=68%, list=33%, signal=101%
GOCC_PROTEIN_COMPLEX_INVOLVED_IN_CELL_ADHESION	52	0.43	1.72	0.004	0.061	1	5706	tags=62%, list=32%, signal=90%
GOBP_NEGATIVE_REGULATION_OF_INTERFERON_GAMMA_PRODUCTION	36	0.45	1.71	0.006	0.061	1	5887	tags=58%, list=33%, signal=87%
GOBP_NIK_NF_KAPPAB_SIGNALING	116	0.36	1.71	0	0.062	1	4981	tags=47%, list=28%, signal=65%
GOBP_REGULATION_OF_T_CELL_ACTIVATION	338	0.32	1.71	0	0.062	1	4820	tags=40%, list=27%, signal=54%
GOBP_BONE_MORPHOGENESIS	91	0.38	1.71	0	0.062	1	4478	tags=43%, list=25%, signal=57%
GOCC_INTRINSIC_COMPONENT_OF_GOLGI_MEMBRANE	56	0.42	1.71	0	0.062	1	3806	tags=50%, list=21%, signal=63%
GOBP_ZYMOGEN_ACTIVATION	61	0.41	1.71	0	0.062	1	2351	tags=26%, list=13%, signal=30%
GOBP_IMMUNE_RESPONSE_REGULATING_SIGNALING_PATHWAY	373	0.31	1.71	0	0.062	1	4965	tags=40%, list=28%, signal=54%
GOBP_POSITIVE_REGULATION_OF_DNA_BINDING_TRANSCRIPTION_FACTOR_ACTIVITY	240	0.32	1.71	0	0.062	1	4597	tags=39%, list=26%, signal=52%
GOBP_POSITIVE_REGULATION_OF_RESPONSE_TO_WOUNDING	63	0.4	1.71	0.002	0.062	1	4388	tags=43%, list=25%, signal=57%
GOBP_GLIAL_CELL_ACTIVATION	47	0.43	1.71	0.004	0.062	1	5430	tags=51%, list=30%, signal=73%
GOBP_INTRINSIC_APOPTOTIC_SIGNALING_PATHWAY_IN_RESPONSE_TO_DNA_DAMAGE	88	0.38	1.71	0.005	0.062	1	4414	tags=43%, list=25%, signal=57%
GOBP_COLLAGEN_CATABOLIC_PROCESS	40	0.44	1.72	0.007	0.062	1	4001	tags=48%, list=22%, signal=61%
GOBP_FC_RECEPTOR_MEDIATED_STIMULATORY_SIGNALING_PATHWAY	32	0.48	1.71	0.008	0.062	1	4785	tags=56%, list=27%, signal=77%
GOBP_GLUCOSE_6_PHOSPHATE_METABOLIC_PROCESS	21	0.52	1.71	0.008	0.062	1	3586	tags=38%, list=20%, signal=48%
GOBP_O_GLYCAN_PROCESSING	37	0.46	1.71	0.009	0.062	1	2201	tags=38%, list=12%, signal=43%
GOBP_KERATINOCYTE_DIFFERENTIATION	145	0.35	1.71	0	0.063	1	5485	tags=41%, list=31%, signal=59%
GOBP_NEGATIVE_REGULATION_OF_LEUKOCYTE_CELL_CELL_ADHESION	120	0.36	1.7	0	0.064	1	4820	tags=42%, list=27%, signal=57%
GOBP_POSITIVE_REGULATION_OF_PEPTIDYL_SERINE_PHOSPHORYLATION	97	0.37	1.7	0	0.065	1	5426	tags=52%, list=30%, signal=74%
GOBP_CELLULAR_RESPONSE_TO_INTERFERON_GAMMA	107	0.36	1.7	0.002	0.065	1	5925	tags=50%, list=33%, signal=74%
GOBP_POSITIVE_REGULATION_OF_STEROL_TRANSPORT	35	0.46	1.7	0.007	0.066	1	2594	tags=37%, list=15%, signal=43%
GOBP_RESPONSE_TO_PROTOZOAN	25	0.5	1.7	0.008	0.066	1	5702	tags=52%, list=32%, signal=76%
GOBP_REGULATION_OF_FIBRINOLYSIS	18	0.54	1.7	0.013	0.066	1	1017	tags=28%, list=6%, signal=29%
GOBP_RESPONSE_TO_TUMOR_CELL	36	0.46	1.7	0.015	0.066	1	4092	tags=47%, list=23%, signal=61%
GOBP_EXTRINSIC_APOPTOTIC_SIGNALING_PATHWAY	209	0.33	1.7	0	0.067	1	4691	tags=41%, list=26%, signal=55%
GOBP_PROTEIN_EXIT_FROM_ENDOPLASMIC_RETICULUM	43	0.44	1.7	0	0.067	1	5220	tags=56%, list=29%, signal=79%
GOBP_RESPONSE_TO_VIRUS	351	0.31	1.69	0	0.067	1	5842	tags=48%, list=33%, signal=70%
GOBP_POSITIVE_REGULATION_OF_MONONUCLEAR_CELL_MIGRATION	68	0.39	1.7	0.004	0.067	1	4818	tags=44%, list=27%, signal=60%
GOBP_NEGATIVE_REGULATION_OF_OXIDOREDUCTASE_ACTIVITY	22	0.51	1.7	0.013	0.067	1	1426	tags=27%, list=8%, signal=30%
GOMF_SERINE_TYPE_ENDOPEPTIDASE_INHIBITOR_ACTIVITY	83	0.38	1.69	0.002	0.068	1	3068	tags=27%, list=17%, signal=32%
GOMF_EXTRACELLULAR_MATRIX_BINDING	52	0.42	1.69	0.002	0.07	1	4050	tags=46%, list=23%, signal=60%
GOBP_POSITIVE_REGULATION_OF_BLOOD_VESSEL_ENDOTHELIAL_CELL_MIGRATION	48	0.42	1.69	0.004	0.07	1	3514	tags=33%, list=20%, signal=41%
GOBP_POSITIVE_REGULATION_OF_CELL_CELL_ADHESION	292	0.31	1.68	0	0.071	1	4818	tags=39%, list=27%, signal=53%
GOBP_ANTIGEN_PROCESSING_AND_PRESENTATION_OF_PEPTIDE_ANTIGEN_VIA_MHC_CLASS_I	26	0.49	1.69	0.002	0.071	1	5494	tags=54%, list=31%, signal=78%
GOBP_POSITIVE_REGULATION_OF_EXTRACELLULAR_MATRIX_ORGANIZATION	23	0.5	1.68	0.011	0.071	1	3701	tags=43%, list=21%, signal=55%
GOBP_INTRINSIC_APOPTOTIC_SIGNALING_PATHWAY_IN_RESPONSE_TO_DNA_DAMAGE_BY_P53_CLASS_MEDIATOR	36	0.45	1.69	0.015	0.071	1	4298	tags=36%, list=24%, signal=47%
GOBP_REGULATION_OF_SYNCYTIUM_FORMATION_BY_PLASMA_MEMBRANE_FUSION	25	0.5	1.68	0.016	0.071	1	3454	tags=52%, list=19%, signal=64%
GOCC_CORNIFIED_ENVELOPE	50	0.41	1.68	0	0.072	1	6621	tags=58%, list=37%, signal=92%
GOBP_ENDOPLASMIC_RETICULUM_TO_GOLGI_VESICLE_MEDIATED_TRANSPORT	117	0.35	1.68	0	0.072	1	5220	tags=44%, list=29%, signal=62%
GOBP_NEGATIVE_REGULATION_OF_CELL_ACTIVATION	190	0.33	1.68	0	0.072	1	4368	tags=37%, list=25%, signal=48%
GOBP_POSITIVE_REGULATION_OF_LOCOMOTION	492	0.3	1.68	0	0.072	1	4556	tags=37%, list=26%, signal=48%
GOBP_REGULATION_OF_PROTEIN_MATURATION	61	0.4	1.68	0.002	0.072	1	2415	tags=28%, list=14%, signal=32%
GOBP_CELLULAR_IRON_ION_HOMEOSTASIS	57	0.41	1.68	0.002	0.072	1	5302	tags=53%, list=30%, signal=75%
GOBP_MESODERM_MORPHOGENESIS	65	0.39	1.68	0.004	0.072	1	3947	tags=40%, list=22%, signal=51%
GOMF_EXTRACELLULAR_MATRIX_STRUCTURAL_CONSTITUENT_CONFERRING_TENSILE_STRENGTH	39	0.44	1.68	0.007	0.072	1	2827	tags=41%, list=16%, signal=49%
GOMF_PROTEOGLYCAN_BINDING	33	0.45	1.68	0.009	0.072	1	4034	tags=48%, list=23%, signal=63%
GOMF_MHC_CLASS_I_PROTEIN_BINDING	16	0.55	1.68	0.012	0.072	1	5369	tags=63%, list=30%, signal=89%
GOBP_LYMPHOCYTE_COSTIMULATION	45	0.42	1.68	0.013	0.072	1	5487	tags=60%, list=31%, signal=86%
GOMF_MHC_PROTEIN_BINDING	25	0.5	1.68	0.014	0.072	1	6071	tags=64%, list=34%, signal=97%
GOBP_SEMAPHORIN_PLEXIN_SIGNALING_PATHWAY_INVOLVED_IN_NEURON_PROJECTION_GUIDANCE	15	0.57	1.68	0.014	0.072	1	2148	tags=47%, list=12%, signal=53%
GOBP_NUCLEOTIDE_BINDING_DOMAIN_LEUCINE_RICH_REPEAT_CONTAINING_RECEPTOR_SIGNALING_PATHWAY	19	0.54	1.68	0.015	0.072	1	4597	tags=68%, list=26%, signal=92%
GOBP_LYMPHOCYTE_MEDIATED_IMMUNITY	261	0.32	1.68	0	0.073	1	5900	tags=47%, list=33%, signal=69%
GOBP_DEFENSE_RESPONSE_TO_BACTERIUM	243	0.32	1.67	0	0.073	1	4202	tags=35%, list=24%, signal=45%
GOBP_POSITIVE_REGULATION_OF_WOUND_HEALING	52	0.42	1.67	0.004	0.073	1	2940	tags=35%, list=17%, signal=41%
GOBP_CELLULAR_RESPONSE_TO_ATP	17	0.56	1.67	0.017	0.075	1	2698	tags=53%, list=15%, signal=62%
GOBP_REGULATION_OF_MYELOID_CELL_DIFFERENTIATION	173	0.33	1.67	0	0.076	1	4146	tags=36%, list=23%, signal=46%
GOBP_PLACENTA_DEVELOPMENT	146	0.34	1.67	0	0.076	1	4442	tags=35%, list=25%, signal=46%
GOBP_MONONUCLEAR_CELL_DIFFERENTIATION	433	0.3	1.67	0	0.076	1	4820	tags=38%, list=27%, signal=51%
GOBP_BONE_DEVELOPMENT	207	0.33	1.66	0	0.076	1	4950	tags=43%, list=28%, signal=60%
GOBP_T_CELL_MIGRATION	65	0.4	1.67	0.002	0.076	1	2934	tags=35%, list=16%, signal=42%
GOBP_EXTRACELLULAR_MATRIX_ASSEMBLY	44	0.43	1.66	0.002	0.076	1	2327	tags=36%, list=13%, signal=42%
GOBP_ACUTE_INFLAMMATORY_RESPONSE	102	0.36	1.66	0.002	0.076	1	4513	tags=34%, list=25%, signal=46%
GOMF_METALLOENDOPEPTIDASE_ACTIVITY	105	0.36	1.67	0.005	0.076	1	3228	tags=33%, list=18%, signal=40%
GOBP_REGULATION_OF_PHAGOCYTOSIS	92	0.37	1.66	0.005	0.076	1	4723	tags=40%, list=27%, signal=54%
GOBP_TOLERANCE_INDUCTION	27	0.48	1.66	0.006	0.076	1	4650	tags=52%, list=26%, signal=70%
GOMF_TUMOR_NECROSIS_FACTOR_RECEPTOR_BINDING	29	0.48	1.66	0.006	0.076	1	1982	tags=31%, list=11%, signal=35%
GOBP_REGULATION_OF_MACROPHAGE_DERIVED_FOAM_CELL_DIFFERENTIATION	31	0.46	1.67	0.012	0.076	1	2137	tags=29%, list=12%, signal=33%
GOBP_DETECTION_OF_OTHER_ORGANISM	17	0.55	1.67	0.013	0.076	1	6545	tags=71%, list=37%, signal=111%
GOBP_POSITIVE_REGULATION_OF_MACROPHAGE_MIGRATION	23	0.49	1.66	0.015	0.076	1	4803	tags=52%, list=27%, signal=71%
GOMF_CHEMOKINE_BINDING	24	0.5	1.66	0.018	0.076	1	5939	tags=54%, list=33%, signal=81%
GOBP_REGULATION_OF_LYMPHOCYTE_DIFFERENTIATION	190	0.33	1.66	0	0.077	1	4820	tags=41%, list=27%, signal=56%
GOBP_CHAPERONE_MEDIATED_PROTEIN_FOLDING	64	0.39	1.66	0	0.077	1	4738	tags=50%, list=27%, signal=68%
GOBP_REGULATION_OF_MONONUCLEAR_CELL_MIGRATION	108	0.35	1.66	0	0.077	1	4818	tags=44%, list=27%, signal=61%
GOBP_BIOLOGICAL_PROCESS_INVOLVED_IN_INTERACTION_WITH_SYMBIONT	102	0.36	1.66	0	0.077	1	4123	tags=34%, list=23%, signal=44%
GOCC_SPECIFIC_GRANULE_MEMBRANE	81	0.37	1.66	0.002	0.077	1	3811	tags=36%, list=21%, signal=45%
GOCC_PHAGOCYTIC_VESICLE	125	0.35	1.66	0.004	0.077	1	2483	tags=25%, list=14%, signal=29%
GOBP_T_HELPER_1_TYPE_IMMUNE_RESPONSE	43	0.43	1.66	0.005	0.077	1	4439	tags=47%, list=25%, signal=62%
GOBP_INTESTINAL_ABSORPTION	40	0.44	1.66	0.013	0.077	1	6538	tags=58%, list=37%, signal=91%
GOBP_AMYLOID_BETA_CLEARANCE	37	0.45	1.66	0.013	0.077	1	3299	tags=38%, list=19%, signal=46%
GOBP_OSTEOBLAST_DEVELOPMENT	17	0.55	1.66	0.014	0.077	1	4303	tags=59%, list=24%, signal=77%
GOMF_NUCLEAR_ANDROGEN_RECEPTOR_BINDING	21	0.52	1.66	0.015	0.077	1	6160	tags=52%, list=35%, signal=80%
GOBP_MONOSACCHARIDE_METABOLIC_PROCESS	214	0.32	1.66	0	0.078	1	3717	tags=33%, list=21%, signal=41%
GOBP_POSITIVE_REGULATION_OF_CHOLESTEROL_EFFLUX	25	0.47	1.66	0.009	0.078	1	2594	tags=40%, list=15%, signal=47%
GOBP_NEGATIVE_REGULATION_OF_CD4_POSITIVE_ALPHA_BETA_T_CELL_ACTIVATION	30	0.47	1.65	0.025	0.078	1	2778	tags=37%, list=16%, signal=43%
GOCC_PHAGOCYTIC_VESICLE_MEMBRANE	69	0.39	1.65	0.002	0.08	1	2434	tags=26%, list=14%, signal=30%
GOBP_ENDODERM_FORMATION	57	0.4	1.65	0.002	0.08	1	4009	tags=42%, list=23%, signal=54%
GOBP_RESPONSE_TO_GONADOTROPIN	28	0.46	1.65	0.008	0.08	1	3643	tags=36%, list=20%, signal=45%
GOBP_IRON_ION_TRANSMEMBRANE_TRANSPORT	19	0.53	1.65	0.018	0.08	1	2332	tags=37%, list=13%, signal=42%
GOBP_CELLULAR_RESPONSE_TO_VIRUS	91	0.37	1.65	0.004	0.081	1	5804	tags=54%, list=33%, signal=79%
GOCC_LUMENAL_SIDE_OF_MEMBRANE	27	0.47	1.65	0.011	0.081	1	2309	tags=26%, list=13%, signal=30%
GOBP_POLYAMINE_METABOLIC_PROCESS	17	0.53	1.65	0.026	0.081	1	3102	tags=53%, list=17%, signal=64%
GOBP_RESPONSE_TO_INTERLEUKIN_4	32	0.46	1.65	0.008	0.083	1	4820	tags=53%, list=27%, signal=73%
GOBP_REGULATION_OF_EPITHELIAL_CELL_APOPTOTIC_PROCESS	90	0.36	1.64	0	0.084	1	4092	tags=38%, list=23%, signal=49%
GOBP_ANTIGEN_PROCESSING_AND_PRESENTATION	93	0.36	1.64	0	0.084	1	2813	tags=27%, list=16%, signal=32%
GOBP_NEGATIVE_REGULATION_OF_DEFENSE_RESPONSE	213	0.32	1.64	0	0.084	1	4082	tags=34%, list=23%, signal=44%
GOBP_T_HELPER_17_TYPE_IMMUNE_RESPONSE	40	0.43	1.64	0.002	0.084	1	2940	tags=35%, list=17%, signal=42%
GOCC_CILIARY_MEMBRANE	64	0.38	1.64	0.002	0.084	1	1799	tags=28%, list=10%, signal=31%
GOBP_PRODUCTION_OF_MOLECULAR_MEDIATOR_INVOLVED_IN_INFLAMMATORY_RESPONSE	78	0.37	1.64	0.002	0.084	1	5421	tags=53%, list=30%, signal=75%
GOBP_POSITIVE_REGULATION_OF_EPITHELIAL_TO_MESENCHYMAL_TRANSITION	48	0.4	1.64	0.004	0.084	1	5146	tags=56%, list=29%, signal=79%
GOBP_PROGRAMMED_NECROTIC_CELL_DEATH	43	0.42	1.64	0.007	0.084	1	1611	tags=28%, list=9%, signal=31%
GOBP_NEGATIVE_REGULATION_OF_ENDOTHELIAL_CELL_APOPTOTIC_PROCESS	31	0.46	1.64	0.007	0.084	1	3283	tags=45%, list=18%, signal=55%
GOBP_LEUKOCYTE_ACTIVATION_INVOLVED_IN_INFLAMMATORY_RESPONSE	45	0.42	1.64	0.009	0.084	1	5430	tags=51%, list=30%, signal=73%
GOBP_MACROPHAGE_CYTOKINE_PRODUCTION	37	0.44	1.64	0.013	0.084	1	3959	tags=49%, list=22%, signal=62%
GOBP_POSITIVE_REGULATION_OF_CELL_ADHESION_MEDIATED_BY_INTEGRIN	20	0.52	1.64	0.014	0.084	1	5094	tags=55%, list=29%, signal=77%
GOMF_IMMUNOGLOBULIN_BINDING	20	0.5	1.64	0.017	0.084	1	4202	tags=45%, list=24%, signal=59%
GOCC_LUMENAL_SIDE_OF_ENDOPLASMIC_RETICULUM_MEMBRANE	22	0.5	1.63	0.02	0.084	1	1795	tags=23%, list=10%, signal=25%
GOBP_RESPONSE_TO_INTERFERON_GAMMA	128	0.34	1.64	0	0.085	1	5925	tags=49%, list=33%, signal=73%
GOBP_POSITIVE_REGULATION_OF_INFLAMMATORY_RESPONSE	132	0.34	1.63	0	0.085	1	5702	tags=48%, list=32%, signal=70%
GOBP_EPITHELIAL_CELL_APOPTOTIC_PROCESS	116	0.34	1.63	0.002	0.085	1	4092	tags=36%, list=23%, signal=47%
GOBP_NEGATIVE_REGULATION_OF_MYELOID_LEUKOCYTE_DIFFERENTIATION	47	0.41	1.64	0.006	0.085	1	5066	tags=49%, list=28%, signal=68%
GOBP_REGULATION_OF_B_CELL_DIFFERENTIATION	31	0.46	1.63	0.008	0.085	1	5430	tags=65%, list=30%, signal=93%
GOMF_TUMOR_NECROSIS_FACTOR_RECEPTOR_SUPERFAMILY_BINDING	43	0.43	1.63	0.008	0.085	1	2200	tags=30%, list=12%, signal=34%
GOBP_ANTIGEN_PROCESSING_AND_PRESENTATION_OF_PEPTIDE_ANTIGEN	51	0.41	1.64	0.011	0.085	1	7719	tags=67%, list=43%, signal=117%
GOCC_TELOMERASE_HOLOENZYME_COMPLEX	17	0.52	1.64	0.011	0.085	1	2191	tags=41%, list=12%, signal=47%
GOBP_ENDODERMAL_CELL_DIFFERENTIATION	48	0.41	1.63	0.011	0.085	1	2391	tags=31%, list=13%, signal=36%
GOBP_ANTIGEN_PROCESSING_AND_PRESENTATION_OF_EXOGENOUS_ANTIGEN	41	0.42	1.64	0.012	0.085	1	4202	tags=37%, list=24%, signal=48%
GOBP_CELL_DEATH_IN_RESPONSE_TO_HYDROGEN_PEROXIDE	24	0.49	1.64	0.017	0.085	1	4962	tags=50%, list=28%, signal=69%
GOBP_CYTOLYSIS	22	0.51	1.63	0.015	0.086	1	5596	tags=64%, list=31%, signal=93%
GOMF_LAMININ_BINDING	26	0.47	1.63	0.017	0.086	1	4050	tags=58%, list=23%, signal=75%
GOBP_SUBSTRATE_ADHESION_DEPENDENT_CELL_SPREADING	97	0.35	1.63	0	0.087	1	1870	tags=27%, list=10%, signal=30%
GOBP_NEGATIVE_REGULATION_OF_HYDROLASE_ACTIVITY	305	0.3	1.63	0	0.087	1	3703	tags=28%, list=21%, signal=34%
GOBP_PLATELET_AGGREGATION	65	0.38	1.63	0.002	0.087	1	5127	tags=49%, list=29%, signal=69%
GOBP_INTERLEUKIN_8_PRODUCTION	75	0.37	1.63	0.004	0.087	1	5517	tags=53%, list=31%, signal=77%
GOMF_TRANSCRIPTION_COREGULATOR_BINDING	104	0.35	1.63	0.004	0.087	1	5227	tags=48%, list=29%, signal=68%
GOBP_OSTEOCLAST_DIFFERENTIATION	87	0.37	1.63	0.005	0.087	1	4803	tags=45%, list=27%, signal=61%
GOBP_ANTIGEN_PROCESSING_AND_PRESENTATION_OF_EXOGENOUS_PEPTIDE_ANTIGEN	32	0.45	1.63	0.017	0.087	1	4202	tags=38%, list=24%, signal=49%
GOBP_OSSIFICATION	370	0.3	1.63	0	0.088	1	4478	tags=37%, list=25%, signal=48%
GOBP_REGULATION_OF_LEUKOCYTE_CHEMOTAXIS	108	0.35	1.62	0	0.088	1	4925	tags=44%, list=28%, signal=61%
GOBP_AMINOGLYCAN_METABOLIC_PROCESS	120	0.35	1.62	0	0.088	1	4439	tags=43%, list=25%, signal=56%
GOBP_REGULATION_OF_PRODUCTION_OF_MOLECULAR_MEDIATOR_OF_IMMUNE_RESPONSE	166	0.32	1.62	0	0.088	1	5027	tags=41%, list=28%, signal=57%
GOBP_REGULATION_OF_OXIDATIVE_STRESS_INDUCED_CELL_DEATH	67	0.38	1.62	0.006	0.088	1	2887	tags=28%, list=16%, signal=34%
GOBP_NEGATIVE_REGULATION_OF_LEUKOCYTE_APOPTOTIC_PROCESS	51	0.4	1.62	0.009	0.088	1	4818	tags=49%, list=27%, signal=67%
GOBP_NEGATIVE_REGULATION_OF_ALPHA_BETA_T_CELL_ACTIVATION	40	0.43	1.62	0.011	0.088	1	3819	tags=40%, list=21%, signal=51%
GOBP_POSITIVE_REGULATION_OF_INTERLEUKIN_2_PRODUCTION	32	0.45	1.62	0.015	0.088	1	4800	tags=50%, list=27%, signal=68%
GOBP_POSITIVE_REGULATION_OF_ANTIGEN_RECEPTOR_MEDIATED_SIGNALING_PATHWAY	20	0.51	1.62	0.019	0.088	1	5027	tags=70%, list=28%, signal=97%
GOBP_CELLULAR_RESPONSE_TO_MECHANICAL_STIMULUS	68	0.38	1.62	0	0.089	1	4471	tags=43%, list=25%, signal=57%
GOBP_REGULATION_OF_GLUCOSE_METABOLIC_PROCESS	88	0.36	1.62	0	0.089	1	4400	tags=41%, list=25%, signal=54%
GOBP_GLUCOSE_METABOLIC_PROCESS	162	0.32	1.62	0.002	0.089	1	3665	tags=33%, list=21%, signal=42%
GOBP_POSITIVE_REGULATION_OF_MIRNA_METABOLIC_PROCESS	50	0.4	1.62	0.005	0.089	1	4348	tags=38%, list=24%, signal=50%
GOBP_REGULATION_OF_LYMPHOCYTE_MIGRATION	62	0.38	1.62	0.007	0.089	1	4818	tags=45%, list=27%, signal=62%
GOBP_REGULATION_OF_MIRNA_METABOLIC_PROCESS	67	0.38	1.62	0.009	0.089	1	4348	tags=37%, list=24%, signal=49%
GOBP_MEMBRANE_PROTEIN_PROTEOLYSIS	53	0.39	1.62	0.004	0.09	1	2670	tags=32%, list=15%, signal=38%
GOBP_REGULATION_OF_GLUCONEOGENESIS	40	0.42	1.61	0.008	0.091	1	3913	tags=48%, list=22%, signal=61%
GOBP_NEGATIVE_REGULATION_OF_CYSTEINE_TYPE_ENDOPEPTIDASE_ACTIVITY	84	0.36	1.61	0	0.093	1	3192	tags=30%, list=18%, signal=36%
GOBP_PRODUCTION_OF_MOLECULAR_MEDIATOR_OF_IMMUNE_RESPONSE	212	0.31	1.61	0	0.093	1	5027	tags=39%, list=28%, signal=54%
GOBP_NEGATIVE_REGULATION_OF_T_CELL_DIFFERENTIATION	43	0.42	1.61	0.002	0.093	1	4820	tags=47%, list=27%, signal=64%
GOMF_CARGO_RECEPTOR_ACTIVITY	70	0.38	1.61	0.002	0.093	1	4746	tags=44%, list=27%, signal=60%
GOBP_ERAD_PATHWAY	88	0.36	1.61	0.002	0.093	1	4696	tags=43%, list=26%, signal=58%
GOBP_CYTOKINE_PRODUCTION_INVOLVED_IN_IMMUNE_RESPONSE	112	0.34	1.61	0.002	0.093	1	5517	tags=50%, list=31%, signal=72%
GOBP_FIBROBLAST_PROLIFERATION	93	0.35	1.61	0.004	0.093	1	2763	tags=33%, list=16%, signal=39%
GOBP_POSITIVE_REGULATION_OF_CD4_POSITIVE_ALPHA_BETA_T_CELL_ACTIVATION	39	0.43	1.61	0.009	0.093	1	5094	tags=46%, list=29%, signal=64%
GOBP_T_HELPER_1_CELL_DIFFERENTIATION	19	0.51	1.61	0.019	0.093	1	3688	tags=53%, list=21%, signal=66%
GOBP_T_CELL_DIFFERENTIATION	269	0.31	1.61	0	0.094	1	4820	tags=39%, list=27%, signal=53%
GOBP_NEGATIVE_REGULATION_OF_CYTOKINE_PRODUCTION	244	0.3	1.61	0	0.094	1	5825	tags=49%, list=33%, signal=71%
GOBP_LEUKOCYTE_MEDIATED_IMMUNITY	351	0.29	1.61	0	0.094	1	5430	tags=42%, list=30%, signal=59%
GOMF_CYTOKINE_ACTIVITY	207	0.31	1.61	0	0.094	1	4834	tags=38%, list=27%, signal=51%
GOBP_POSITIVE_REGULATION_OF_LYMPHOCYTE_DIFFERENTIATION	117	0.34	1.61	0	0.094	1	4399	tags=39%, list=25%, signal=52%
GOBP_REGULATION_OF_PEPTIDASE_ACTIVITY	393	0.29	1.6	0	0.094	1	3744	tags=28%, list=21%, signal=35%
GOBP_MAINTENANCE_OF_PROTEIN_LOCATION	81	0.36	1.61	0.005	0.094	1	4957	tags=46%, list=28%, signal=63%
GOBP_MUCOPOLYSACCHARIDE_METABOLIC_PROCESS	84	0.36	1.61	0.006	0.094	1	2665	tags=31%, list=15%, signal=36%
GOBP_ENDOPLASMIC_RETICULUM_TO_CYTOSOL_TRANSPORT	24	0.49	1.61	0.019	0.094	1	4696	tags=58%, list=26%, signal=79%
GOBP_RESPONSE_TO_FOLLICLE_STIMULATING_HORMONE	18	0.52	1.6	0.026	0.094	1	1298	tags=28%, list=7%, signal=30%
GOBP_POSITIVE_REGULATION_OF_LEUKOCYTE_PROLIFERATION	155	0.33	1.6	0	0.095	1	6004	tags=49%, list=34%, signal=73%
GOCC_ACTIN_CYTOSKELETON	435	0.29	1.6	0	0.095	1	3645	tags=30%, list=20%, signal=37%
GOBP_PROTEIN_PROCESSING	221	0.31	1.6	0	0.095	1	2619	tags=23%, list=15%, signal=26%
GOBP_VIRAL_LIFE_CYCLE	275	0.3	1.6	0	0.095	1	3000	tags=27%, list=17%, signal=31%
GOBP_RESPONSE_TO_TOPOLOGICALLY_INCORRECT_PROTEIN	133	0.33	1.6	0.002	0.095	1	4849	tags=43%, list=27%, signal=58%
GOBP_VIRAL_PROTEIN_PROCESSING	29	0.46	1.6	0.011	0.095	1	2838	tags=34%, list=16%, signal=41%
GOBP_NEGATIVE_REGULATION_OF_EPITHELIAL_CELL_APOPTOTIC_PROCESS	55	0.39	1.6	0.014	0.095	1	3514	tags=38%, list=20%, signal=47%
GOBP_REGULATION_OF_TRIGLYCERIDE_METABOLIC_PROCESS	31	0.44	1.6	0.02	0.095	1	4251	tags=42%, list=24%, signal=55%
GOBP_POSITIVE_REGULATION_OF_MACROPHAGE_ACTIVATION	24	0.48	1.6	0.026	0.095	1	4639	tags=54%, list=26%, signal=73%
GOBP_REGULATION_OF_MYOBLAST_FUSION	19	0.51	1.6	0.027	0.095	1	3454	tags=53%, list=19%, signal=65%
GOMF_ENDOPEPTIDASE_REGULATOR_ACTIVITY	168	0.32	1.6	0	0.096	1	3068	tags=24%, list=17%, signal=29%
GOBP_REGULATION_OF_B_CELL_ACTIVATION	118	0.33	1.6	0	0.096	1	5094	tags=43%, list=29%, signal=60%
GOMF_CYTOKINE_BINDING	121	0.34	1.6	0	0.096	1	4933	tags=42%, list=28%, signal=58%
GOBP_IRON_ION_HOMEOSTASIS	78	0.36	1.6	0.002	0.096	1	5302	tags=45%, list=30%, signal=64%
GOBP_PEPTIDE_CROSS_LINKING	31	0.45	1.6	0.01	0.096	1	3368	tags=35%, list=19%, signal=44%
GOBP_REGULATION_OF_T_HELPER_17_CELL_DIFFERENTIATION	19	0.5	1.6	0.035	0.096	1	2778	tags=37%, list=16%, signal=44%
GOBP_UBIQUITIN_DEPENDENT_ERAD_PATHWAY	73	0.37	1.59	0.002	0.097	1	4613	tags=42%, list=26%, signal=57%
GOBP_REGULATION_OF_OXIDATIVE_STRESS_INDUCED_INTRINSIC_APOPTOTIC_SIGNALING_PATHWAY	28	0.45	1.59	0.013	0.097	1	2887	tags=32%, list=16%, signal=38%
GOBP_NEGATIVE_REGULATION_OF_RESPONSE_TO_OXIDATIVE_STRESS	18	0.51	1.59	0.029	0.097	1	4004	tags=39%, list=22%, signal=50%
GOBP_PROTEIN_FOLDING	184	0.31	1.59	0	0.098	1	4112	tags=35%, list=23%, signal=45%
GOMF_PROTEASE_BINDING	125	0.34	1.59	0	0.098	1	4312	tags=35%, list=24%, signal=46%
GOBP_REGULATION_OF_SMOOTHENED_SIGNALING_PATHWAY	74	0.37	1.59	0.004	0.098	1	4940	tags=41%, list=28%, signal=56%
GOBP_RESPONSE_TO_ATP	30	0.44	1.59	0.02	0.098	1	4439	tags=53%, list=25%, signal=71%
GOMF_HISTONE_ACETYLTRANSFERASE_BINDING	21	0.5	1.59	0.021	0.098	1	1578	tags=29%, list=9%, signal=31%
GOMF_K63_LINKED_POLYUBIQUITIN_MODIFICATION_DEPENDENT_PROTEIN_BINDING	19	0.52	1.59	0.041	0.098	1	2761	tags=42%, list=15%, signal=50%
GOBP_REGULATION_OF_LEUKOCYTE_PROLIFERATION	245	0.3	1.59	0	0.099	1	5879	tags=46%, list=33%, signal=67%
GOBP_CARTILAGE_DEVELOPMENT	179	0.32	1.59	0	0.099	1	2903	tags=29%, list=16%, signal=34%
GOBP_POSITIVE_REGULATION_OF_INTERLEUKIN_1_PRODUCTION	67	0.37	1.59	0.002	0.099	1	5836	tags=49%, list=33%, signal=73%
GOBP_MACROPHAGE_MIGRATION	52	0.39	1.59	0.004	0.099	1	5105	tags=56%, list=29%, signal=78%
GOBP_REGULATION_OF_HEMATOPOIETIC_STEM_CELL_DIFFERENTIATION	15	0.54	1.59	0.023	0.099	1	3597	tags=60%, list=20%, signal=75%
GOBP_PODOSOME_ASSEMBLY	19	0.49	1.59	0.024	0.099	1	3352	tags=42%, list=19%, signal=52%
GOBP_RESPONSE_TO_UV	132	0.33	1.59	0.002	0.1	1	3197	tags=30%, list=18%, signal=37%
GOBP_POSITIVE_REGULATION_OF_MYELOID_CELL_DIFFERENTIATION	84	0.35	1.59	0.002	0.1	1	4442	tags=36%, list=25%, signal=47%
GOBP_POSITIVE_REGULATION_OF_ADAPTIVE_IMMUNE_RESPONSE	100	0.34	1.59	0.006	0.1	1	5384	tags=43%, list=30%, signal=61%
GOBP_NEGATIVE_REGULATION_OF_MYELOID_CELL_APOPTOTIC_PROCESS	16	0.53	1.59	0.026	0.1	1	4335	tags=50%, list=24%, signal=66%
GOBP_POSITIVE_REGULATION_OF_CHEMOTAXIS	128	0.33	1.58	0	0.101	1	4925	tags=41%, list=28%, signal=57%
GOBP_PROTEIN_LOCALIZATION_TO_NUCLEUS	267	0.3	1.58	0	0.101	1	4253	tags=36%, list=24%, signal=46%
GOBP_CELLULAR_RESPONSE_TO_INSULIN_STIMULUS	183	0.31	1.58	0	0.101	1	5227	tags=40%, list=29%, signal=56%
GOCC_FICOLIN_1_RICH_GRANULE_LUMEN	117	0.34	1.58	0.002	0.101	1	4723	tags=43%, list=27%, signal=58%
GOBP_CELLULAR_EXTRAVASATION	69	0.37	1.58	0.005	0.101	1	3365	tags=35%, list=19%, signal=43%
GOBP_LONG_CHAIN_FATTY_ACID_TRANSPORT	61	0.38	1.58	0.005	0.101	1	3627	tags=31%, list=20%, signal=39%
GOBP_REGULATION_OF_FIBROBLAST_PROLIFERATION	80	0.36	1.58	0.008	0.101	1	2625	tags=33%, list=15%, signal=38%
GOBP_NEUROINFLAMMATORY_RESPONSE	62	0.37	1.58	0.009	0.101	1	3299	tags=34%, list=19%, signal=41%
GOBP_DEFENSE_RESPONSE_TO_GRAM_POSITIVE_BACTERIUM	92	0.35	1.58	0.011	0.101	1	6692	tags=61%, list=38%, signal=97%
GOMF_TRANSCRIPTION_COREPRESSOR_BINDING	41	0.41	1.58	0.011	0.101	1	4791	tags=51%, list=27%, signal=70%
GOBP_SMOOTH_MUSCLE_CELL_MIGRATION	67	0.38	1.58	0.013	0.101	1	2649	tags=33%, list=15%, signal=38%
GOBP_MATERNAL_PLACENTA_DEVELOPMENT	35	0.42	1.58	0.015	0.101	1	2904	tags=29%, list=16%, signal=34%
GOMF_LIPOPOLYSACCHARIDE_BINDING	30	0.45	1.58	0.016	0.101	1	5330	tags=53%, list=30%, signal=76%
GOBP_NEGATIVE_REGULATION_OF_REGULATED_SECRETORY_PATHWAY	24	0.47	1.58	0.016	0.101	1	5844	tags=71%, list=33%, signal=105%
GOBP_CELLULAR_RESPONSE_TO_GONADOTROPIN_STIMULUS	19	0.5	1.58	0.018	0.101	1	1399	tags=26%, list=8%, signal=29%
GOBP_REGULATION_OF_NEUTROPHIL_MIGRATION	40	0.42	1.58	0.02	0.101	1	5528	tags=58%, list=31%, signal=83%
GOBP_REPLICATION_FORK_PROCESSING	30	0.44	1.58	0.022	0.101	1	5629	tags=50%, list=32%, signal=73%
GOBP_MITOTIC_G2_M_TRANSITION_CHECKPOINT	35	0.42	1.58	0.023	0.101	1	3230	tags=31%, list=18%, signal=38%
GOBP_CD8_POSITIVE_ALPHA_BETA_T_CELL_ACTIVATION	25	0.47	1.58	0.025	0.101	1	6545	tags=64%, list=37%, signal=101%
GOBP_PROTEIN_TRIMERIZATION	15	0.54	1.58	0.034	0.101	1	4789	tags=53%, list=27%, signal=73%
GOBP_REGULATION_OF_RESPIRATORY_BURST	15	0.54	1.58	0.036	0.101	1	4030	tags=67%, list=23%, signal=86%
GOBP_POSITIVE_REGULATION_OF_VASCULATURE_DEVELOPMENT	146	0.32	1.57	0	0.102	1	4474	tags=39%, list=25%, signal=52%
GOCC_IMMUNOLOGICAL_SYNAPSE	39	0.41	1.58	0.009	0.102	1	5920	tags=64%, list=33%, signal=96%
GOBP_POSITIVE_REGULATION_OF_NUCLEOCYTOPLASMIC_TRANSPORT	56	0.39	1.58	0.011	0.102	1	2427	tags=32%, list=14%, signal=37%
GOBP_EPIBOLY	29	0.44	1.58	0.017	0.102	1	2852	tags=45%, list=16%, signal=53%
GOBP_SIGNAL_TRANSDUCTION_INVOLVED_IN_REGULATION_OF_GENE_EXPRESSION	21	0.48	1.58	0.021	0.102	1	2698	tags=38%, list=15%, signal=45%
GOBP_PROTEIN_ACTIVATION_CASCADE	19	0.5	1.58	0.027	0.102	1	6716	tags=58%, list=38%, signal=93%
GOBP_REGULATORY_T_CELL_DIFFERENTIATION	31	0.44	1.58	0.032	0.102	1	4779	tags=45%, list=27%, signal=62%
GOBP_REGULATION_OF_DNA_BINDING_TRANSCRIPTION_FACTOR_ACTIVITY	385	0.28	1.57	0	0.103	1	4194	tags=35%, list=24%, signal=44%
GOBP_REGULATION_OF_CELL_SHAPE	131	0.32	1.57	0	0.103	1	2698	tags=30%, list=15%, signal=35%
GOBP_RESPONSE_TO_CHEMOKINE	82	0.35	1.57	0	0.103	1	4818	tags=39%, list=27%, signal=53%
GOBP_ENDOTHELIAL_CELL_MIGRATION	202	0.31	1.57	0	0.103	1	3986	tags=34%, list=22%, signal=43%
GOBP_EXTRINSIC_APOPTOTIC_SIGNALING_PATHWAY_VIA_DEATH_DOMAIN_RECEPTORS	78	0.36	1.57	0.002	0.103	1	4479	tags=41%, list=25%, signal=55%
GOBP_REGULATION_OF_CARBOHYDRATE_BIOSYNTHETIC_PROCESS	82	0.35	1.57	0.006	0.103	1	4030	tags=38%, list=23%, signal=49%
GOBP_MUSCLE_CELL_MIGRATION	79	0.36	1.57	0.009	0.103	1	2103	tags=29%, list=12%, signal=33%
GOMF_OXIDOREDUCTASE_ACTIVITY_ACTING_ON_A_SULFUR_GROUP_OF_DONORS	48	0.39	1.57	0.009	0.103	1	5641	tags=56%, list=32%, signal=82%
GOBP_GRANULOCYTE_ACTIVATION	41	0.42	1.57	0.014	0.103	1	5332	tags=61%, list=30%, signal=87%
GOBP_RESPONSE_TO_EPIDERMAL_GROWTH_FACTOR	42	0.41	1.57	0.015	0.103	1	4705	tags=48%, list=26%, signal=65%
GOBP_POSITIVE_REGULATION_OF_LEUKOCYTE_ADHESION_TO_VASCULAR_ENDOTHELIAL_CELL	22	0.47	1.57	0.015	0.103	1	3766	tags=41%, list=21%, signal=52%
GOCC_LAMELLIPODIUM_MEMBRANE	20	0.49	1.57	0.024	0.103	1	1178	tags=30%, list=7%, signal=32%
GOBP_NEGATIVE_REGULATION_OF_MIRNA_MATURATION	15	0.53	1.57	0.061	0.103	1	2103	tags=33%, list=12%, signal=38%
GOBP_PROTEIN_TARGETING_TO_LYSOSOME	27	0.44	1.57	0.025	0.104	1	3882	tags=44%, list=22%, signal=57%
GOBP_POSITIVE_REGULATION_OF_MACROPHAGE_CHEMOTAXIS	16	0.52	1.57	0.03	0.104	1	4803	tags=63%, list=27%, signal=85%
GOBP_SKIN_DEVELOPMENT	271	0.29	1.57	0	0.105	1	5585	tags=43%, list=31%, signal=61%
GOBP_CELLULAR_RESPONSE_TO_PEPTIDE_HORMONE_STIMULUS	274	0.29	1.57	0	0.105	1	4504	tags=33%, list=25%, signal=44%
GOBP_CONNECTIVE_TISSUE_DEVELOPMENT	247	0.3	1.56	0.002	0.105	1	2714	tags=26%, list=15%, signal=31%
GOBP_EMBRYO_IMPLANTATION	46	0.4	1.57	0.013	0.105	1	4439	tags=41%, list=25%, signal=55%
GOBP_HEPARAN_SULFATE_PROTEOGLYCAN_METABOLIC_PROCESS	37	0.42	1.56	0.017	0.105	1	3792	tags=43%, list=21%, signal=55%
GOBP_CELLULAR_DEFENSE_RESPONSE	48	0.39	1.57	0.024	0.105	1	3442	tags=38%, list=19%, signal=46%
GOBP_POSITIVE_REGULATION_OF_FATTY_ACID_METABOLIC_PROCESS	36	0.41	1.57	0.029	0.105	1	4543	tags=33%, list=26%, signal=45%
GOBP_INTESTINAL_EPITHELIAL_CELL_DIFFERENTIATION	23	0.47	1.57	0.034	0.105	1	4187	tags=35%, list=24%, signal=45%
GOBP_POSITIVE_REGULATION_OF_OXIDATIVE_STRESS_INDUCED_CELL_DEATH	20	0.49	1.57	0.042	0.105	1	3283	tags=45%, list=18%, signal=55%
GOBP_POSITIVE_REGULATION_OF_EPITHELIAL_CELL_MIGRATION	137	0.32	1.56	0.002	0.106	1	3842	tags=31%, list=22%, signal=40%
GOBP_MONOCYTE_CHEMOTAXIS	59	0.37	1.56	0.002	0.106	1	4069	tags=37%, list=23%, signal=48%
GOBP_POSITIVE_REGULATION_OF_INTERFERON_GAMMA_PRODUCTION	73	0.36	1.56	0.004	0.106	1	5804	tags=51%, list=33%, signal=75%
GOBP_STRIATED_MUSCLE_CELL_DEVELOPMENT	64	0.37	1.56	0.009	0.106	1	1244	tags=19%, list=7%, signal=20%
GOBP_MIRNA_METABOLIC_PROCESS	75	0.36	1.56	0.005	0.107	1	4348	tags=37%, list=24%, signal=49%
GOMF_OXIDOREDUCTASE_ACTIVITY_ACTING_ON_THE_CH_NH2_GROUP_OF_DONORS	17	0.5	1.56	0.022	0.107	1	2312	tags=41%, list=13%, signal=47%
GOCC_ENDOCYTIC_VESICLE_LUMEN	21	0.49	1.56	0.023	0.107	1	4684	tags=43%, list=26%, signal=58%
GOBP_INTERLEUKIN_1_MEDIATED_SIGNALING_PATHWAY	26	0.46	1.56	0.026	0.107	1	5356	tags=69%, list=30%, signal=99%
GOBP_ANTIGEN_PROCESSING_AND_PRESENTATION_OF_EXOGENOUS_PEPTIDE_ANTIGEN_VIA_MHC_CLASS_II	23	0.46	1.56	0.032	0.107	1	3736	tags=35%, list=21%, signal=44%
GOBP_RESPONSE_TO_INTERFERON_ALPHA	18	0.5	1.56	0.039	0.107	1	5176	tags=61%, list=29%, signal=86%
GOBP_POSITIVE_REGULATION_OF_CELLULAR_EXTRAVASATION	16	0.52	1.56	0.047	0.107	1	5330	tags=69%, list=30%, signal=98%
GOBP_TRANSFORMING_GROWTH_FACTOR_BETA_RECEPTOR_SIGNALING_PATHWAY	191	0.31	1.56	0	0.108	1	4933	tags=39%, list=28%, signal=54%
GOBP_CELLULAR_RESPONSE_TO_PEPTIDE	336	0.29	1.55	0	0.109	1	4504	tags=33%, list=25%, signal=43%
GOBP_NEGATIVE_REGULATION_OF_MYELOID_CELL_DIFFERENTIATION	76	0.35	1.55	0.009	0.109	1	3811	tags=36%, list=21%, signal=45%
GOBP_NATURAL_KILLER_CELL_ACTIVATION	85	0.35	1.56	0.011	0.109	1	4051	tags=35%, list=23%, signal=45%
GOBP_ANTIGEN_PROCESSING_AND_PRESENTATION_OF_PEPTIDE_OR_POLYSACCHARIDE_ANTIGEN_VIA_MHC_CLASS_II	27	0.45	1.55	0.024	0.109	1	3736	tags=33%, list=21%, signal=42%
GOMF_CARBOHYDRATE_BINDING	222	0.3	1.55	0	0.11	1	3986	tags=34%, list=22%, signal=44%
GOMF_PEPTIDASE_REGULATOR_ACTIVITY	200	0.31	1.55	0.002	0.11	1	3068	tags=24%, list=17%, signal=29%
GOBP_NEGATIVE_REGULATION_OF_LYMPHOCYTE_DIFFERENTIATION	53	0.38	1.55	0.007	0.11	1	4820	tags=43%, list=27%, signal=59%
GOBP_POSITIVE_REGULATION_OF_ENDOTHELIAL_CELL_MIGRATION	95	0.35	1.55	0.009	0.11	1	3584	tags=32%, list=20%, signal=39%
GOBP_NUCLEAR_TRANSCRIBED_MRNA_CATABOLIC_PROCESS_NONSENSE_MEDIATED_DECAY	31	0.43	1.55	0.024	0.11	1	2542	tags=32%, list=14%, signal=38%
GOBP_PYROPTOSIS	19	0.5	1.55	0.037	0.11	1	2432	tags=26%, list=14%, signal=30%
GOBP_ACTIVATION_OF_NF_KAPPAB_INDUCING_KINASE_ACTIVITY	18	0.5	1.55	0.055	0.11	1	4899	tags=61%, list=28%, signal=84%
GOMF_CELL_ADHESION_MOLECULE_BINDING	493	0.27	1.55	0	0.111	1	3437	tags=30%, list=19%, signal=36%
GOBP_LEUKOCYTE_PROLIFERATION	320	0.29	1.55	0	0.111	1	5879	tags=44%, list=33%, signal=65%
GOMF_ENDOPEPTIDASE_ACTIVITY	348	0.29	1.55	0	0.111	1	4034	tags=32%, list=23%, signal=40%
GOBP_POSITIVE_REGULATION_OF_PROTEIN_KINASE_B_SIGNALING	101	0.34	1.55	0	0.111	1	2934	tags=30%, list=16%, signal=35%
GOBP_T_CELL_PROLIFERATION	196	0.3	1.55	0	0.111	1	5128	tags=42%, list=29%, signal=58%
GOBP_DEFENSE_RESPONSE_TO_SYMBIONT	263	0.29	1.55	0	0.111	1	5750	tags=45%, list=32%, signal=65%
GOBP_STEROL_TRANSPORT	108	0.33	1.55	0	0.111	1	2662	tags=26%, list=15%, signal=30%
GOBP_REGULATION_OF_IMMUNE_EFFECTOR_PROCESS	339	0.28	1.55	0	0.111	1	5920	tags=45%, list=33%, signal=67%
GOBP_TRANSITION_METAL_ION_HOMEOSTASIS	127	0.32	1.55	0.002	0.111	1	2514	tags=28%, list=14%, signal=32%
GOBP_RESPONSE_TO_HYDROGEN_PEROXIDE	111	0.33	1.55	0.007	0.111	1	4962	tags=45%, list=28%, signal=62%
GOBP_EMBRYONIC_PLACENTA_DEVELOPMENT	87	0.34	1.55	0.007	0.111	1	4307	tags=36%, list=24%, signal=47%
GOBP_HIPPO_SIGNALING	37	0.41	1.55	0.014	0.111	1	4442	tags=54%, list=25%, signal=72%
GOBP_AMINO_SUGAR_METABOLIC_PROCESS	37	0.42	1.55	0.015	0.111	1	4250	tags=43%, list=24%, signal=57%
GOCC_NUCLEAR_INNER_MEMBRANE	41	0.4	1.55	0.022	0.111	1	3850	tags=44%, list=22%, signal=56%
GOMF_ATP_DEPENDENT_PROTEIN_FOLDING_CHAPERONE	31	0.43	1.55	0.024	0.111	1	4112	tags=48%, list=23%, signal=63%
GOBP_CELL_REDOX_HOMEOSTASIS	33	0.43	1.55	0.026	0.111	1	3067	tags=39%, list=17%, signal=47%
GOMF_O_ACYLTRANSFERASE_ACTIVITY	38	0.41	1.55	0.028	0.111	1	2915	tags=37%, list=16%, signal=44%
GOBP_POSITIVE_REGULATION_OF_HISTONE_H3_K4_METHYLATION	19	0.49	1.55	0.034	0.111	1	4594	tags=47%, list=26%, signal=64%
GOBP_REGULATION_OF_ANTIGEN_PROCESSING_AND_PRESENTATION	20	0.48	1.55	0.052	0.111	1	2645	tags=35%, list=15%, signal=41%
GOBP_INTERLEUKIN_2_PRODUCTION	57	0.37	1.54	0.011	0.112	1	5227	tags=49%, list=29%, signal=69%
GOBP_CELLULAR_TRANSITION_METAL_ION_HOMEOSTASIS	103	0.34	1.54	0.012	0.112	1	5302	tags=49%, list=30%, signal=69%
GOBP_REGULATION_OF_LIPID_STORAGE	43	0.4	1.54	0.015	0.112	1	2915	tags=37%, list=16%, signal=44%
GOBP_POSITIVE_REGULATION_OF_LIPID_CATABOLIC_PROCESS	26	0.45	1.54	0.024	0.112	1	4439	tags=46%, list=25%, signal=61%
GOBP_CELLULAR_RESPONSE_TO_ABIOTIC_STIMULUS	299	0.28	1.54	0	0.113	1	4480	tags=36%, list=25%, signal=47%
GOBP_RESPONSE_TO_PEPTIDE	458	0.27	1.54	0	0.113	1	5227	tags=38%, list=29%, signal=52%
GOBP_REGULATION_OF_LIPID_LOCALIZATION	144	0.32	1.54	0	0.113	1	3629	tags=31%, list=20%, signal=38%
GOBP_RESPONSE_TO_ENDOPLASMIC_RETICULUM_STRESS	214	0.3	1.54	0	0.113	1	5033	tags=41%, list=28%, signal=57%
GOCC_LAMELLIPODIUM	184	0.3	1.54	0	0.113	1	4947	tags=43%, list=28%, signal=60%
GOBP_MYOTUBE_DIFFERENTIATION	102	0.33	1.54	0.009	0.113	1	3242	tags=32%, list=18%, signal=39%
GOBP_APOPTOTIC_CELL_CLEARANCE	46	0.39	1.54	0.017	0.113	1	2101	tags=28%, list=12%, signal=32%
GOMF_EXOGENOUS_PROTEIN_BINDING	71	0.35	1.54	0.021	0.113	1	3594	tags=35%, list=20%, signal=44%
GOBP_NEGATIVE_REGULATION_OF_RESPONSE_TO_REACTIVE_OXYGEN_SPECIES	15	0.53	1.54	0.027	0.113	1	4004	tags=40%, list=22%, signal=52%
GOBP_IMMUNE_RESPONSE_REGULATING_CELL_SURFACE_RECEPTOR_SIGNALING_PATHWAY_INVOLVED_IN_PHAGOCYTOSIS	25	0.46	1.54	0.04	0.113	1	4785	tags=60%, list=27%, signal=82%
GOBP_PEPTIDYL_SERINE_MODIFICATION	291	0.29	1.54	0	0.114	1	3495	tags=32%, list=20%, signal=39%
GOBP_T_CELL_DIFFERENTIATION_IN_THYMUS	83	0.35	1.54	0.013	0.114	1	4973	tags=43%, list=28%, signal=60%
GOBP_MAINTENANCE_OF_PROTEIN_LOCALIZATION_IN_ORGANELLE	36	0.42	1.54	0.022	0.114	1	4957	tags=44%, list=28%, signal=61%
GOMF_GLUTATHIONE_PEROXIDASE_ACTIVITY	20	0.48	1.54	0.022	0.114	1	4196	tags=45%, list=24%, signal=59%
GOMF_MANNOSYLTRANSFERASE_ACTIVITY	21	0.47	1.54	0.028	0.114	1	1442	tags=29%, list=8%, signal=31%
GOBP_REGULATION_OF_APOPTOTIC_SIGNALING_PATHWAY	329	0.28	1.54	0	0.115	1	5033	tags=39%, list=28%, signal=53%
GOBP_TISSUE_MIGRATION	284	0.28	1.54	0	0.115	1	3855	tags=32%, list=22%, signal=40%
GOBP_LEUKOCYTE_ADHESION_TO_VASCULAR_ENDOTHELIAL_CELL	46	0.39	1.54	0.02	0.115	1	3766	tags=41%, list=21%, signal=52%
GOBP_ERYTHROCYTE_DEVELOPMENT	33	0.42	1.53	0.025	0.115	1	5138	tags=52%, list=29%, signal=72%
GOBP_PROTEIN_DEGLYCOSYLATION	20	0.49	1.54	0.034	0.115	1	3754	tags=50%, list=21%, signal=63%
GOCC_RUFFLE	156	0.31	1.53	0.002	0.116	1	3331	tags=33%, list=19%, signal=41%
GOBP_POSITIVE_REGULATION_OF_NITRIC_OXIDE_METABOLIC_PROCESS	40	0.41	1.53	0.019	0.116	1	4684	tags=43%, list=26%, signal=58%
GOBP_CHOLESTEROL_STORAGE	18	0.49	1.53	0.029	0.116	1	2594	tags=39%, list=15%, signal=45%
GOBP_PEROXISOME_PROLIFERATOR_ACTIVATED_RECEPTOR_SIGNALING_PATHWAY	22	0.47	1.53	0.044	0.116	1	2338	tags=36%, list=13%, signal=42%
GOMF_LOW_DENSITY_LIPOPROTEIN_PARTICLE_BINDING	16	0.51	1.53	0.052	0.116	1	2246	tags=38%, list=13%, signal=43%
GOBP_NEGATIVE_REGULATION_OF_CELL_CELL_ADHESION	170	0.31	1.53	0	0.117	1	4820	tags=38%, list=27%, signal=51%
GOBP_ERYTHROCYTE_HOMEOSTASIS	117	0.32	1.53	0.007	0.119	1	5138	tags=43%, list=29%, signal=60%
GOMF_PROTEIN_FOLDING_CHAPERONE	55	0.37	1.53	0.013	0.119	1	4353	tags=40%, list=24%, signal=53%
GOBP_DNA_DAMAGE_RESPONSE_SIGNAL_TRANSDUCTION_BY_P53_CLASS_MEDIATOR	66	0.36	1.53	0.016	0.119	1	4480	tags=41%, list=25%, signal=54%
GOBP_SELECTIVE_AUTOPHAGY	65	0.36	1.53	0.009	0.12	1	5080	tags=46%, list=29%, signal=64%
GOBP_T_HELPER_17_CELL_DIFFERENTIATION	28	0.44	1.53	0.022	0.12	1	2778	tags=32%, list=16%, signal=38%
GOBP_POSITIVE_REGULATION_OF_PROTEIN_IMPORT_INTO_NUCLEUS	35	0.41	1.53	0.03	0.12	1	2364	tags=31%, list=13%, signal=36%
GOBP_POSITIVE_REGULATION_OF_CD4_POSITIVE_ALPHA_BETA_T_CELL_DIFFERENTIATION	30	0.43	1.52	0.033	0.12	1	6113	tags=53%, list=34%, signal=81%
GOBP_POSITIVE_REGULATION_OF_T_HELPER_CELL_DIFFERENTIATION	20	0.48	1.52	0.034	0.12	1	2378	tags=35%, list=13%, signal=40%
GOBP_REGULATION_OF_RESPONSE_TO_REACTIVE_OXYGEN_SPECIES	31	0.42	1.52	0.035	0.12	1	4004	tags=35%, list=22%, signal=46%
GOBP_REGULATION_OF_DNA_METHYLATION	20	0.48	1.52	0.046	0.12	1	3583	tags=25%, list=20%, signal=31%
GOBP_REGULATION_OF_CD8_POSITIVE_ALPHA_BETA_T_CELL_ACTIVATION	18	0.5	1.52	0.045	0.121	1	6545	tags=72%, list=37%, signal=114%
GOBP_CELL_JUNCTION_DISASSEMBLY	23	0.46	1.52	0.053	0.121	1	5443	tags=52%, list=31%, signal=75%
GOBP_POSITIVE_REGULATION_OF_INTRACELLULAR_TRANSPORT	165	0.3	1.52	0	0.122	1	2427	tags=24%, list=14%, signal=28%
GOMF_RNA_POLYMERASE_BINDING	43	0.4	1.52	0.024	0.122	1	4654	tags=42%, list=26%, signal=57%
GOBP_RESPONSE_TO_ANGIOTENSIN	30	0.42	1.52	0.033	0.122	1	2008	tags=33%, list=11%, signal=38%
GOMF_PROTEIN_SERINE_THREONINE_KINASE_ACTIVITY	378	0.28	1.52	0	0.123	1	3903	tags=31%, list=22%, signal=38%
GOBP_B_CELL_ACTIVATION	250	0.29	1.52	0	0.123	1	4925	tags=38%, list=28%, signal=51%
GOBP_INTRACELLULAR_RECEPTOR_SIGNALING_PATHWAY	226	0.29	1.52	0.005	0.123	1	4957	tags=38%, list=28%, signal=51%
GOBP_POSITIVE_REGULATION_OF_PROTEIN_LOCALIZATION_TO_NUCLEUS	79	0.34	1.52	0.015	0.123	1	4442	tags=38%, list=25%, signal=50%
GOBP_NEGATIVE_REGULATION_OF_INTRINSIC_APOPTOTIC_SIGNALING_PATHWAY_IN_RESPONSE_TO_DNA_DAMAGE	24	0.46	1.52	0.036	0.123	1	3299	tags=42%, list=19%, signal=51%
GOBP_REGULATION_OF_AMYLOID_BETA_CLEARANCE	18	0.49	1.52	0.054	0.123	1	2152	tags=33%, list=12%, signal=38%
GOBP_CARBOHYDRATE_DERIVATIVE_CATABOLIC_PROCESS	161	0.3	1.52	0	0.124	1	5096	tags=39%, list=29%, signal=54%
GOBP_REGULATION_OF_SUBSTRATE_ADHESION_DEPENDENT_CELL_SPREADING	53	0.37	1.52	0.022	0.124	1	5355	tags=55%, list=30%, signal=78%
GOBP_REGULATION_OF_MACROPHAGE_CHEMOTAXIS	24	0.46	1.52	0.034	0.124	1	4803	tags=58%, list=27%, signal=80%
GOBP_CHAPERONE_COFACTOR_DEPENDENT_PROTEIN_REFOLDING	28	0.43	1.52	0.035	0.124	1	3934	tags=57%, list=22%, signal=73%
GOBP_INTEGRIN_ACTIVATION	21	0.47	1.52	0.042	0.124	1	5122	tags=57%, list=29%, signal=80%
GOBP_MODULATION_BY_HOST_OF_VIRAL_PROCESS	40	0.39	1.51	0.036	0.126	1	4123	tags=40%, list=23%, signal=52%
GOBP_BIOLOGICAL_PROCESS_INVOLVED_IN_INTERACTION_WITH_HOST	180	0.3	1.51	0	0.127	1	2864	tags=26%, list=16%, signal=30%
GOCC_LIPID_DROPLET	84	0.34	1.51	0.007	0.127	1	3025	tags=30%, list=17%, signal=36%
GOBP_POSITIVE_REGULATION_OF_REACTIVE_OXYGEN_SPECIES_BIOSYNTHETIC_PROCESS	16	0.51	1.51	0.05	0.127	1	3263	tags=38%, list=18%, signal=46%
GOBP_PHAGOLYSOSOME_ASSEMBLY	15	0.51	1.51	0.059	0.127	1	2236	tags=33%, list=13%, signal=38%
GOBP_PROTEIN_MATURATION	279	0.28	1.51	0	0.128	1	2619	tags=22%, list=15%, signal=25%
GOBP_NEGATIVE_REGULATION_OF_ANTIGEN_RECEPTOR_MEDIATED_SIGNALING_PATHWAY	31	0.42	1.51	0.033	0.128	1	5920	tags=48%, list=33%, signal=72%
GOBP_GRANULOCYTE_DIFFERENTIATION	36	0.4	1.51	0.04	0.128	1	4122	tags=50%, list=23%, signal=65%
GOBP_VITAMIN_BIOSYNTHETIC_PROCESS	19	0.48	1.51	0.051	0.128	1	4012	tags=53%, list=23%, signal=68%
GOBP_POSITIVE_REGULATION_OF_INTRACELLULAR_PROTEIN_TRANSPORT	132	0.31	1.51	0	0.129	1	2427	tags=25%, list=14%, signal=29%
GOBP_REGULATION_OF_CELL_CELL_ADHESION	430	0.27	1.51	0	0.129	1	4820	tags=36%, list=27%, signal=48%
GOBP_GOLGI_VESICLE_TRANSPORT	256	0.28	1.51	0	0.129	1	4506	tags=35%, list=25%, signal=46%
GOCC_EARLY_ENDOSOME_MEMBRANE	149	0.31	1.51	0.002	0.129	1	4737	tags=38%, list=27%, signal=52%
GOBP_SNRNA_METABOLIC_PROCESS	45	0.39	1.51	0.013	0.129	1	4344	tags=40%, list=24%, signal=53%
GOBP_INTERFERON_BETA_PRODUCTION	52	0.37	1.51	0.03	0.129	1	5800	tags=54%, list=33%, signal=80%
GOBP_IMMUNOLOGICAL_MEMORY_PROCESS	15	0.51	1.51	0.05	0.129	1	6527	tags=73%, list=37%, signal=116%
GOMF_MAP_KINASE_KINASE_KINASE_ACTIVITY	26	0.44	1.51	0.053	0.129	1	5177	tags=58%, list=29%, signal=81%
GOBP_HEPATOCYTE_APOPTOTIC_PROCESS	17	0.49	1.51	0.054	0.129	1	4082	tags=47%, list=23%, signal=61%
GOBP_REGULATION_OF_ISOTYPE_SWITCHING	29	0.43	1.51	0.033	0.13	1	4004	tags=38%, list=22%, signal=49%
GOBP_SUBSTRATE_DEPENDENT_CELL_MIGRATION	24	0.45	1.5	0.033	0.13	1	3331	tags=46%, list=19%, signal=56%
GOBP_POSITIVE_REGULATION_OF_B_CELL_ACTIVATION	74	0.35	1.5	0.009	0.131	1	5825	tags=54%, list=33%, signal=80%
GOBP_REGULATION_OF_VIRAL_PROCESS	144	0.3	1.5	0.009	0.131	1	5071	tags=39%, list=28%, signal=54%
GOBP_POSITIVE_REGULATION_OF_FAT_CELL_DIFFERENTIATION	60	0.36	1.5	0.028	0.131	1	4510	tags=43%, list=25%, signal=58%
GOBP_REGULATION_OF_INTRINSIC_APOPTOTIC_SIGNALING_PATHWAY_IN_RESPONSE_TO_DNA_DAMAGE	29	0.42	1.5	0.03	0.131	1	4136	tags=45%, list=23%, signal=58%
GOBP_DE_NOVO_PROTEIN_FOLDING	34	0.4	1.5	0.047	0.131	1	4112	tags=53%, list=23%, signal=69%
GOBP_T_CELL_MEDIATED_IMMUNITY	102	0.33	1.5	0.009	0.132	1	5900	tags=49%, list=33%, signal=73%
GOBP_MODULATION_BY_HOST_OF_SYMBIONT_PROCESS	73	0.35	1.5	0.015	0.132	1	4803	tags=40%, list=27%, signal=54%
GOBP_REGULATION_OF_FATTY_ACID_BIOSYNTHETIC_PROCESS	41	0.39	1.5	0.02	0.132	1	4614	tags=37%, list=26%, signal=49%
GOBP_NEGATIVE_REGULATION_OF_POST_TRANSCRIPTIONAL_GENE_SILENCING	19	0.47	1.5	0.05	0.132	1	2103	tags=26%, list=12%, signal=30%
GOMF_INSULIN_LIKE_GROWTH_FACTOR_BINDING	18	0.47	1.5	0.06	0.132	1	4174	tags=44%, list=23%, signal=58%
GOMF_SERINE_HYDROLASE_ACTIVITY	162	0.3	1.5	0	0.133	1	4050	tags=31%, list=23%, signal=40%
GOBP_GLYCOPROTEIN_METABOLIC_PROCESS	310	0.28	1.5	0	0.133	1	3377	tags=29%, list=19%, signal=36%
GOBP_VITAMIN_D_METABOLIC_PROCESS	18	0.49	1.5	0.045	0.133	1	3823	tags=50%, list=21%, signal=64%
GOBP_DOSAGE_COMPENSATION	18	0.47	1.5	0.052	0.133	1	3778	tags=50%, list=21%, signal=63%
GOBP_VIRAL_TRANSCRIPTION	50	0.37	1.5	0.053	0.133	1	3930	tags=32%, list=22%, signal=41%
GOBP_POSITIVE_REGULATION_OF_RESPONSE_TO_EXTERNAL_STIMULUS	400	0.27	1.5	0	0.134	1	4981	tags=38%, list=28%, signal=52%
GOBP_PLATELET_ACTIVATION	123	0.32	1.5	0.012	0.134	1	5127	tags=43%, list=29%, signal=60%
GOBP_REGULATION_OF_COAGULATION	70	0.34	1.5	0.018	0.134	1	2868	tags=26%, list=16%, signal=31%
GOBP_PROTEIN_EXPORT_FROM_NUCLEUS	52	0.36	1.5	0.03	0.134	1	4900	tags=54%, list=28%, signal=74%
GOBP_NEUTROPHIL_MEDIATED_IMMUNITY	34	0.4	1.5	0.036	0.134	1	5332	tags=59%, list=30%, signal=84%
GOBP_POSITIVE_REGULATION_OF_COAGULATION	28	0.42	1.5	0.037	0.134	1	2371	tags=29%, list=13%, signal=33%
GOMF_C_C_CHEMOKINE_BINDING	15	0.51	1.5	0.051	0.134	1	5770	tags=53%, list=32%, signal=79%
GOMF_HEXOSYLTRANSFERASE_ACTIVITY	155	0.31	1.49	0.002	0.135	1	2858	tags=27%, list=16%, signal=32%
GOBP_REGULATION_OF_FAT_CELL_DIFFERENTIATION	121	0.31	1.49	0.002	0.135	1	4510	tags=40%, list=25%, signal=53%
GOBP_NEGATIVE_REGULATION_OF_LIPID_TRANSPORT	28	0.43	1.49	0.022	0.135	1	3480	tags=39%, list=20%, signal=49%
GOBP_REGULATION_OF_PROTEIN_EXPORT_FROM_NUCLEUS	31	0.41	1.49	0.039	0.135	1	4439	tags=52%, list=25%, signal=69%
GOBP_BONE_REMODELING	78	0.34	1.49	0.013	0.136	1	5039	tags=45%, list=28%, signal=62%
GOBP_RESPONSE_TO_KETONE	194	0.29	1.49	0	0.137	1	3842	tags=33%, list=22%, signal=42%
GOBP_REGULATION_OF_CELLULAR_CARBOHYDRATE_METABOLIC_PROCESS	125	0.31	1.49	0.004	0.137	1	3665	tags=30%, list=21%, signal=38%
GOBP_POSITIVE_REGULATION_OF_CELL_SUBSTRATE_ADHESION	114	0.32	1.49	0.005	0.137	1	2352	tags=25%, list=13%, signal=28%
GOBP_REGULATION_OF_LIPID_TRANSPORT	122	0.31	1.49	0.005	0.137	1	3629	tags=30%, list=20%, signal=38%
GOBP_REGULATION_OF_PEPTIDYL_SERINE_PHOSPHORYLATION	124	0.31	1.49	0.007	0.137	1	5426	tags=47%, list=30%, signal=67%
GOBP_POSITIVE_REGULATION_OF_NIK_NF_KAPPAB_SIGNALING	62	0.36	1.49	0.019	0.137	1	5804	tags=55%, list=33%, signal=81%
GOBP_POSITIVE_REGULATION_OF_HISTONE_METHYLATION	35	0.41	1.49	0.037	0.137	1	4594	tags=46%, list=26%, signal=61%
GOBP_NEGATIVE_REGULATION_OF_CHONDROCYTE_DIFFERENTIATION	19	0.48	1.49	0.037	0.137	1	6433	tags=74%, list=36%, signal=115%
GOBP_HYDROGEN_PEROXIDE_BIOSYNTHETIC_PROCESS	16	0.5	1.49	0.052	0.137	1	3552	tags=50%, list=20%, signal=62%
GOBP_ERK1_AND_ERK2_CASCADE	285	0.28	1.49	0	0.138	1	5457	tags=43%, list=31%, signal=61%
GOBP_REGULATION_OF_TUMOR_NECROSIS_FACTOR_MEDIATED_SIGNALING_PATHWAY	45	0.38	1.49	0.027	0.138	1	5227	tags=51%, list=29%, signal=72%
GOBP_ESTABLISHMENT_OF_PROTEIN_LOCALIZATION_TO_VACUOLE	55	0.36	1.49	0.032	0.138	1	3882	tags=38%, list=22%, signal=49%
GOBP_MANNOSYLATION	25	0.44	1.49	0.037	0.138	1	4582	tags=44%, list=26%, signal=59%
GOBP_CHRONIC_INFLAMMATORY_RESPONSE	18	0.49	1.49	0.041	0.138	1	4025	tags=56%, list=23%, signal=72%
GOBP_MACROPHAGE_CHEMOTAXIS	35	0.4	1.49	0.041	0.138	1	5105	tags=57%, list=29%, signal=80%
GOBP_POSITIVE_REGULATION_OF_CYTOKINE_PRODUCTION_INVOLVED_IN_INFLAMMATORY_RESPONSE	23	0.44	1.49	0.044	0.138	1	5332	tags=61%, list=30%, signal=87%
GOMF_POLY_PURINE_TRACT_BINDING	26	0.44	1.49	0.046	0.138	1	332	tags=19%, list=2%, signal=20%
GOBP_INTRINSIC_APOPTOTIC_SIGNALING_PATHWAY	260	0.28	1.49	0	0.139	1	4820	tags=37%, list=27%, signal=50%
GOBP_REGULATION_OF_VASCULATURE_DEVELOPMENT	252	0.28	1.49	0.002	0.139	1	4173	tags=35%, list=23%, signal=45%
GOCC_INTRINSIC_COMPONENT_OF_ENDOPLASMIC_RETICULUM_MEMBRANE	125	0.31	1.48	0.002	0.139	1	4814	tags=34%, list=27%, signal=46%
GOCC_COLLAGEN_TRIMER	80	0.33	1.48	0.013	0.139	1	3516	tags=33%, list=20%, signal=40%
GOBP_DEFINITIVE_HEMOPOIESIS	18	0.48	1.49	0.046	0.139	1	4082	tags=50%, list=23%, signal=65%
GOBP_REGULATION_OF_BODY_FLUID_LEVELS	359	0.27	1.48	0	0.14	1	3006	tags=25%, list=17%, signal=29%
GOBP_REGULATION_OF_PATTERN_RECOGNITION_RECEPTOR_SIGNALING_PATHWAY	87	0.33	1.48	0.011	0.141	1	4636	tags=39%, list=26%, signal=53%
GOBP_MYELOID_CELL_HOMEOSTASIS	147	0.3	1.48	0.01	0.142	1	5138	tags=41%, list=29%, signal=58%
GOBP_OSTEOBLAST_DIFFERENTIATION	205	0.29	1.48	0.01	0.142	1	2972	tags=27%, list=17%, signal=32%
GOBP_RETROGRADE_VESICLE_MEDIATED_TRANSPORT_GOLGI_TO_ENDOPLASMIC_RETICULUM	46	0.38	1.48	0.031	0.142	1	1587	tags=24%, list=9%, signal=26%
GOBP_PROTEIN_AUTOPROCESSING	21	0.45	1.48	0.045	0.142	1	4523	tags=38%, list=25%, signal=51%
GOBP_ENDODERM_DEVELOPMENT	80	0.33	1.48	0.014	0.143	1	3139	tags=30%, list=18%, signal=36%
GOBP_REGULATION_OF_LYMPHOCYTE_APOPTOTIC_PROCESS	59	0.35	1.48	0.025	0.143	1	4961	tags=46%, list=28%, signal=63%
GOBP_REGULATION_OF_VIRAL_ENTRY_INTO_HOST_CELL	42	0.39	1.48	0.034	0.143	1	4996	tags=43%, list=28%, signal=59%
GOBP_POSITIVE_REGULATION_OF_MIRNA_TRANSCRIPTION	45	0.38	1.48	0.036	0.143	1	4251	tags=36%, list=24%, signal=47%
GOBP_REGULATION_OF_REACTIVE_OXYGEN_SPECIES_METABOLIC_PROCESS	128	0.31	1.48	0.007	0.144	1	3584	tags=30%, list=20%, signal=38%
GOBP_REGULATION_OF_NIK_NF_KAPPAB_SIGNALING	89	0.33	1.48	0.016	0.144	1	4981	tags=44%, list=28%, signal=61%
GOBP_REGULATION_OF_MACROPHAGE_MIGRATION	38	0.38	1.48	0.022	0.144	1	5027	tags=53%, list=28%, signal=73%
GOBP_VESICLE_MEDIATED_TRANSPORT_BETWEEN_ENDOSOMAL_COMPARTMENTS	38	0.39	1.48	0.031	0.144	1	4862	tags=45%, list=27%, signal=61%
GOBP_ENDOTHELIAL_CELL_CHEMOTAXIS	25	0.43	1.48	0.043	0.144	1	1726	tags=28%, list=10%, signal=31%
GOBP_POSITIVE_REGULATION_OF_MAPK_CASCADE	429	0.26	1.47	0	0.145	1	3491	tags=28%, list=20%, signal=33%
GOBP_REGULATION_OF_MIRNA_TRANSCRIPTION	60	0.36	1.47	0.019	0.145	1	4251	tags=35%, list=24%, signal=46%
GOBP_AROMATIC_AMINO_ACID_FAMILY_METABOLIC_PROCESS	27	0.43	1.47	0.057	0.145	1	2726	tags=26%, list=15%, signal=31%
GOBP_LIPID_LOCALIZATION	398	0.27	1.47	0	0.146	1	3629	tags=27%, list=20%, signal=33%
GOBP_POSITIVE_REGULATION_OF_PRODUCTION_OF_MOLECULAR_MEDIATOR_OF_IMMUNE_RESPONSE	116	0.31	1.47	0.004	0.146	1	5027	tags=41%, list=28%, signal=56%
GOBP_ENDOPLASMIC_RETICULUM_ORGANIZATION	59	0.35	1.47	0.019	0.146	1	3506	tags=29%, list=20%, signal=36%
GOBP_HETEROTYPIC_CELL_CELL_ADHESION	60	0.35	1.47	0.024	0.146	1	5355	tags=52%, list=30%, signal=74%
GOBP_RESPONSE_TO_NITRIC_OXIDE	18	0.48	1.47	0.038	0.146	1	813	tags=28%, list=5%, signal=29%
GOBP_REGULATION_OF_RECEPTOR_INTERNALIZATION	57	0.36	1.47	0.043	0.146	1	2491	tags=30%, list=14%, signal=35%
GOMF_NF_KAPPAB_BINDING	31	0.41	1.47	0.054	0.146	1	4237	tags=42%, list=24%, signal=55%
GOBP_NADH_REGENERATION	15	0.5	1.47	0.06	0.147	1	2396	tags=33%, list=13%, signal=38%
GOCC_T_CELL_RECEPTOR_COMPLEX	15	0.5	1.47	0.065	0.147	1	2990	tags=33%, list=17%, signal=40%
GOCC_ENDOSOME_MEMBRANE	448	0.26	1.47	0	0.148	1	3100	tags=24%, list=17%, signal=29%
GOBP_REGULATION_OF_FATTY_ACID_METABOLIC_PROCESS	82	0.33	1.47	0.013	0.148	1	4614	tags=33%, list=26%, signal=44%
GOCC_BASEMENT_MEMBRANE	89	0.32	1.47	0.028	0.148	1	3645	tags=36%, list=20%, signal=45%
GOCC_GOLGI_CISTERNA	85	0.33	1.47	0.018	0.149	1	4264	tags=38%, list=24%, signal=49%
GOBP_GLUCAN_BIOSYNTHETIC_PROCESS	37	0.38	1.47	0.034	0.149	1	6897	tags=62%, list=39%, signal=101%
GOBP_NATURAL_KILLER_CELL_DIFFERENTIATION	24	0.43	1.47	0.043	0.149	1	3156	tags=33%, list=18%, signal=40%
GOBP_TRANSPORT_OF_VIRUS	19	0.45	1.47	0.07	0.149	1	4314	tags=37%, list=24%, signal=49%
GOBP_RESPONSE_TO_PEPTIDE_HORMONE	380	0.27	1.47	0	0.15	1	4997	tags=36%, list=28%, signal=48%
GOBP_SALIVARY_GLAND_DEVELOPMENT	32	0.4	1.47	0.033	0.15	1	3152	tags=38%, list=18%, signal=45%
GOMF_CALCIUM_DEPENDENT_PROTEIN_KINASE_ACTIVITY	21	0.44	1.47	0.087	0.15	1	3399	tags=38%, list=19%, signal=47%
GOBP_REGULATION_OF_RESPONSE_TO_BIOTIC_STIMULUS	316	0.27	1.46	0	0.151	1	5430	tags=42%, list=30%, signal=59%
GOBP_POSITIVE_REGULATION_OF_MRNA_METABOLIC_PROCESS	102	0.32	1.46	0.012	0.151	1	2400	tags=25%, list=13%, signal=28%
GOCC_GOLGI_ASSOCIATED_VESICLE	79	0.33	1.46	0.016	0.151	1	5444	tags=48%, list=31%, signal=69%
GOBP_IMMUNE_RESPONSE_TO_TUMOR_CELL	21	0.45	1.46	0.061	0.152	1	4616	tags=52%, list=26%, signal=71%
GOBP_REGULATION_OF_BICELLULAR_TIGHT_JUNCTION_ASSEMBLY	20	0.46	1.46	0.062	0.152	1	4388	tags=60%, list=25%, signal=80%
GOBP_REGULATION_OF_INNATE_IMMUNE_RESPONSE	213	0.28	1.46	0.005	0.153	1	4981	tags=41%, list=28%, signal=56%
GOBP_CELLULAR_RESPONSE_TO_CORTICOSTEROID_STIMULUS	57	0.36	1.46	0.036	0.153	1	4144	tags=35%, list=23%, signal=46%
GOBP_NEGATIVE_REGULATION_OF_ENDOCYTOSIS	49	0.36	1.46	0.041	0.153	1	2110	tags=29%, list=12%, signal=32%
GOBP_RESPONSE_TO_TRANSFORMING_GROWTH_FACTOR_BETA	248	0.28	1.46	0	0.154	1	4218	tags=33%, list=24%, signal=43%
GOBP_POLYSACCHARIDE_CATABOLIC_PROCESS	19	0.46	1.46	0.048	0.154	1	3878	tags=53%, list=22%, signal=67%
GOBP_POSITIVE_REGULATION_OF_VACUOLE_ORGANIZATION	17	0.48	1.46	0.058	0.155	1	2292	tags=41%, list=13%, signal=47%
GOBP_IRE1_MEDIATED_UNFOLDED_PROTEIN_RESPONSE	17	0.47	1.46	0.073	0.155	1	4324	tags=41%, list=24%, signal=54%
GOBP_NEGATIVE_REGULATION_OF_INTRINSIC_APOPTOTIC_SIGNALING_PATHWAY	86	0.32	1.46	0.011	0.156	1	4791	tags=38%, list=27%, signal=52%
GOMF_UDP_GLYCOSYLTRANSFERASE_ACTIVITY	102	0.31	1.46	0.02	0.156	1	3275	tags=30%, list=18%, signal=37%
GOBP_MYELOID_LEUKOCYTE_CYTOKINE_PRODUCTION	50	0.36	1.46	0.031	0.156	1	3959	tags=44%, list=22%, signal=56%
GOBP_REGULATION_OF_GRANULOCYTE_CHEMOTAXIS	44	0.38	1.46	0.044	0.156	1	5094	tags=50%, list=29%, signal=70%
GOBP_REGULATION_OF_DOUBLE_STRAND_BREAK_REPAIR_VIA_NONHOMOLOGOUS_END_JOINING	19	0.46	1.45	0.053	0.156	1	6245	tags=68%, list=35%, signal=105%
GOBP_NEGATIVE_REGULATION_OF_VASCULAR_ASSOCIATED_SMOOTH_MUSCLE_CELL_PROLIFERATION	22	0.44	1.46	0.058	0.156	1	2171	tags=36%, list=12%, signal=41%
GOBP_NEGATIVE_REGULATION_OF_MIRNA_METABOLIC_PROCESS	19	0.47	1.46	0.068	0.156	1	2416	tags=37%, list=14%, signal=43%
GOMF_GLUCOSYLTRANSFERASE_ACTIVITY	15	0.49	1.45	0.068	0.156	1	1479	tags=27%, list=8%, signal=29%
GOBP_RESPONSE_TO_PH	39	0.39	1.46	0.045	0.157	1	5006	tags=49%, list=28%, signal=68%
GOBP_REGULATION_OF_PLASMA_MEMBRANE_ORGANIZATION	16	0.49	1.46	0.061	0.157	1	3558	tags=56%, list=20%, signal=70%
GOBP_BONE_RESORPTION	55	0.35	1.45	0.033	0.158	1	5039	tags=47%, list=28%, signal=66%
GOBP_FATTY_ACID_TRANSMEMBRANE_TRANSPORT	18	0.48	1.45	0.055	0.158	1	2156	tags=33%, list=12%, signal=38%
GOBP_ASTROCYTE_ACTIVATION	18	0.46	1.45	0.07	0.158	1	3070	tags=44%, list=17%, signal=54%
GOBP_CELL_DEATH_IN_RESPONSE_TO_OXIDATIVE_STRESS	84	0.33	1.45	0.018	0.16	1	2887	tags=26%, list=16%, signal=31%
GOBP_STRIATED_MUSCLE_CELL_DIFFERENTIATION	246	0.28	1.45	0	0.161	1	2993	tags=24%, list=17%, signal=28%
GOBP_REGULATION_OF_TOLL_LIKE_RECEPTOR_SIGNALING_PATHWAY	65	0.35	1.45	0.03	0.161	1	4636	tags=40%, list=26%, signal=54%
GOBP_RESPONSE_TO_GROWTH_HORMONE	36	0.38	1.45	0.039	0.161	1	4174	tags=33%, list=23%, signal=43%
GOMF_MANNOSE_BINDING	19	0.46	1.45	0.056	0.161	1	3499	tags=37%, list=20%, signal=46%
GOBP_INTESTINAL_LIPID_ABSORPTION	22	0.44	1.45	0.059	0.161	1	5135	tags=45%, list=29%, signal=64%
GOCC_NUCLEAR_MEMBRANE	240	0.27	1.45	0	0.162	1	3291	tags=27%, list=18%, signal=33%
GOBP_CHONDROCYTE_DIFFERENTIATION	102	0.31	1.45	0.005	0.162	1	3876	tags=36%, list=22%, signal=46%
GOBP_RESPONSE_TO_TYPE_I_INTERFERON	71	0.34	1.45	0.014	0.162	1	5347	tags=48%, list=30%, signal=68%
GOBP_REGULATION_OF_BIOLOGICAL_PROCESS_INVOLVED_IN_SYMBIOTIC_INTERACTION	53	0.36	1.45	0.037	0.162	1	2769	tags=26%, list=16%, signal=31%
GOMF_PROTEIN_SERINE_KINASE_ACTIVITY	317	0.27	1.44	0.002	0.164	1	4058	tags=31%, list=23%, signal=39%
GOBP_POSITIVE_REGULATION_OF_LEUKOCYTE_CHEMOTAXIS	85	0.32	1.45	0.008	0.164	1	5094	tags=42%, list=29%, signal=59%
GOBP_REGULATION_OF_WOUND_HEALING	117	0.31	1.44	0.016	0.164	1	2940	tags=27%, list=17%, signal=33%
GOBP_MEMBRANE_INVAGINATION	67	0.34	1.44	0.028	0.164	1	6047	tags=57%, list=34%, signal=86%
GOBP_RESPONSE_TO_FUNGUS	58	0.35	1.44	0.029	0.164	1	6915	tags=64%, list=39%, signal=104%
GOBP_PROTEIN_LOCALIZATION_TO_ENDOPLASMIC_RETICULUM	60	0.34	1.44	0.031	0.164	1	2292	tags=23%, list=13%, signal=27%
GOBP_ANTIFUNGAL_INNATE_IMMUNE_RESPONSE	19	0.46	1.44	0.056	0.164	1	6197	tags=63%, list=35%, signal=97%
GOMF_TRANSFORMING_GROWTH_FACTOR_BETA_RECEPTOR_BINDING	22	0.43	1.44	0.059	0.164	1	5761	tags=55%, list=32%, signal=81%
GOBP_REGULATION_OF_ENDOTHELIAL_CELL_CHEMOTAXIS	19	0.46	1.44	0.061	0.164	1	3472	tags=37%, list=19%, signal=46%
GOBP_HEPARIN_METABOLIC_PROCESS	15	0.5	1.44	0.093	0.164	1	2606	tags=40%, list=15%, signal=47%
GOBP_RESPONSE_TO_INSULIN	237	0.28	1.44	0	0.165	1	5336	tags=39%, list=30%, signal=55%
GOBP_HUMORAL_IMMUNE_RESPONSE	218	0.28	1.44	0.004	0.165	1	5213	tags=39%, list=29%, signal=54%
GOBP_LIPID_STORAGE	73	0.33	1.44	0.011	0.165	1	2915	tags=29%, list=16%, signal=34%
GOBP_REGULATION_OF_IMMUNOGLOBULIN_PRODUCTION	62	0.35	1.44	0.03	0.165	1	4925	tags=35%, list=28%, signal=49%
GOBP_POSITIVE_REGULATION_OF_IMMUNOGLOBULIN_PRODUCTION	42	0.37	1.44	0.043	0.165	1	6277	tags=52%, list=35%, signal=81%
GOBP_NEGATIVE_REGULATION_OF_OXIDATIVE_STRESS_INDUCED_CELL_DEATH	44	0.37	1.44	0.046	0.165	1	2887	tags=25%, list=16%, signal=30%
GOBP_GOLGI_TO_VACUOLE_TRANSPORT	18	0.47	1.44	0.054	0.165	1	3903	tags=50%, list=22%, signal=64%
GOMF_MAP_KINASE_ACTIVITY	16	0.48	1.44	0.07	0.165	1	5183	tags=44%, list=29%, signal=62%
GOBP_POSITIVE_REGULATION_OF_TYPE_I_INTERFERON_MEDIATED_SIGNALING_PATHWAY	15	0.5	1.44	0.078	0.165	1	5523	tags=60%, list=31%, signal=87%
GOBP_MITOTIC_DNA_INTEGRITY_CHECKPOINT_SIGNALING	68	0.34	1.44	0.025	0.166	1	1250	tags=16%, list=7%, signal=17%
GOBP_REGULATION_OF_STRIATED_MUSCLE_CELL_DIFFERENTIATION	71	0.33	1.44	0.031	0.166	1	4442	tags=38%, list=25%, signal=50%
GOBP_CYTOKINE_PRODUCTION_INVOLVED_IN_INFLAMMATORY_RESPONSE	54	0.35	1.44	0.038	0.166	1	5421	tags=48%, list=30%, signal=69%
GOCC_NUCLEAR_REPLICATION_FORK	29	0.41	1.44	0.038	0.166	1	1898	tags=24%, list=11%, signal=27%
GOBP_GROWTH_HORMONE_RECEPTOR_SIGNALING_PATHWAY	25	0.42	1.44	0.053	0.166	1	3828	tags=36%, list=21%, signal=46%
GOBP_NUCLEAR_TRANSPORT	281	0.27	1.44	0.005	0.167	1	3417	tags=28%, list=19%, signal=35%
GOMF_RECEPTOR_TYROSINE_KINASE_BINDING	68	0.34	1.44	0.025	0.167	1	4820	tags=41%, list=27%, signal=56%
GOBP_POSITIVE_REGULATION_OF_VASCULAR_ENDOTHELIAL_GROWTH_FACTOR_PRODUCTION	27	0.42	1.44	0.064	0.167	1	2273	tags=30%, list=13%, signal=34%
GOBP_REGULATION_OF_HYDROGEN_PEROXIDE_METABOLIC_PROCESS	18	0.46	1.44	0.074	0.167	1	3584	tags=50%, list=20%, signal=63%
GOBP_REGULATION_OF_TOLERANCE_INDUCTION	17	0.48	1.44	0.076	0.167	1	4650	tags=59%, list=26%, signal=80%
GOCC_CHITOSOME	18	0.46	1.44	0.085	0.167	1	1944	tags=22%, list=11%, signal=25%
GOCC_GOLGI_STACK	113	0.31	1.44	0.012	0.168	1	4743	tags=40%, list=27%, signal=54%
GOBP_MONOSACCHARIDE_BIOSYNTHETIC_PROCESS	74	0.33	1.43	0.036	0.168	1	3219	tags=31%, list=18%, signal=38%
GOBP_POSITIVE_REGULATION_OF_INTERLEUKIN_17_PRODUCTION	26	0.43	1.43	0.072	0.168	1	6113	tags=54%, list=34%, signal=82%
GOMF_ENZYME_INHIBITOR_ACTIVITY	324	0.26	1.43	0.002	0.169	1	3703	tags=27%, list=21%, signal=33%
GOBP_REGULATION_OF_RESPONSE_TO_WOUNDING	147	0.3	1.43	0.009	0.169	1	2940	tags=27%, list=17%, signal=32%
GOBP_NEGATIVE_REGULATION_OF_ADAPTIVE_IMMUNE_RESPONSE	62	0.34	1.43	0.03	0.169	1	4289	tags=39%, list=24%, signal=51%
GOBP_MORPHOGENESIS_OF_AN_EPITHELIAL_SHEET	50	0.36	1.43	0.033	0.169	1	4206	tags=40%, list=24%, signal=52%
GOBP_NEGATIVE_REGULATION_OF_RESPONSE_TO_ENDOPLASMIC_RETICULUM_STRESS	34	0.38	1.43	0.042	0.169	1	4790	tags=44%, list=27%, signal=60%
GOCC_PROTEIN_LIPID_COMPLEX	37	0.38	1.43	0.043	0.169	1	3909	tags=35%, list=22%, signal=45%
GOBP_REGULATION_OF_MACROPHAGE_ACTIVATION	52	0.35	1.43	0.045	0.169	1	4299	tags=40%, list=24%, signal=53%
GOMF_CIS_TRANS_ISOMERASE_ACTIVITY	37	0.38	1.43	0.046	0.169	1	2793	tags=38%, list=16%, signal=45%
GOBP_MAINTENANCE_OF_PROTEIN_LOCATION_IN_CELL	56	0.35	1.43	0.047	0.169	1	4957	tags=41%, list=28%, signal=57%
GOBP_NEGATIVE_REGULATION_OF_INNATE_IMMUNE_RESPONSE	71	0.33	1.43	0.043	0.17	1	2807	tags=27%, list=16%, signal=32%
GOBP_MEMBRANE_RAFT_ORGANIZATION	22	0.44	1.43	0.058	0.17	1	1424	tags=27%, list=8%, signal=30%
GOMF_TELOMERASE_RNA_BINDING	16	0.48	1.43	0.06	0.17	1	2400	tags=38%, list=13%, signal=43%
GOBP_MODULATION_BY_HOST_OF_VIRAL_GENOME_REPLICATION	18	0.45	1.43	0.067	0.17	1	4714	tags=56%, list=26%, signal=75%
GOBP_RESPONSE_TO_OXIDATIVE_STRESS	381	0.26	1.43	0.003	0.171	1	4432	tags=31%, list=25%, signal=40%
GOBP_REGULATION_OF_CELL_SUBSTRATE_ADHESION	193	0.28	1.43	0.015	0.171	1	2352	tags=23%, list=13%, signal=27%
GOBP_CELLULAR_RESPONSE_TO_UNFOLDED_PROTEIN	82	0.33	1.43	0.027	0.171	1	4820	tags=41%, list=27%, signal=57%
GOBP_REGULATION_OF_MYOTUBE_DIFFERENTIATION	33	0.39	1.43	0.069	0.171	1	4986	tags=48%, list=28%, signal=67%
GOBP_NEGATIVE_REGULATION_OF_T_CELL_RECEPTOR_SIGNALING_PATHWAY	24	0.43	1.43	0.084	0.171	1	6296	tags=54%, list=35%, signal=84%
GOBP_EPIDERMAL_CELL_DIFFERENTIATION	199	0.28	1.43	0.007	0.172	1	4908	tags=35%, list=28%, signal=48%
GOBP_REGULATION_OF_PROTEIN_LOCALIZATION_TO_NUCLEUS	122	0.3	1.43	0.012	0.172	1	4939	tags=39%, list=28%, signal=54%
GOBP_REGENERATION	167	0.29	1.43	0.014	0.172	1	3367	tags=28%, list=19%, signal=34%
GOBP_REGULATION_OF_MUSCLE_ADAPTATION	75	0.33	1.43	0.025	0.172	1	4174	tags=32%, list=23%, signal=42%
GOBP_ENDOCYTIC_RECYCLING	67	0.33	1.43	0.03	0.172	1	2483	tags=24%, list=14%, signal=28%
GOBP_VITAMIN_TRANSPORT	42	0.37	1.43	0.05	0.172	1	5286	tags=50%, list=30%, signal=71%
GOBP_REGULATION_OF_PRODUCTION_OF_SMALL_RNA_INVOLVED_IN_GENE_SILENCING_BY_RNA	25	0.42	1.42	0.068	0.172	1	2103	tags=28%, list=12%, signal=32%
GOBP_REGULATION_OF_SUPEROXIDE_ANION_GENERATION	21	0.44	1.42	0.073	0.172	1	3497	tags=43%, list=20%, signal=53%
GOMF_ASPARTIC_TYPE_PEPTIDASE_ACTIVITY	21	0.44	1.43	0.074	0.172	1	2200	tags=29%, list=12%, signal=33%
GOBP_TOLL_LIKE_RECEPTOR_9_SIGNALING_PATHWAY	16	0.47	1.43	0.08	0.172	1	5430	tags=63%, list=30%, signal=90%
GOMF_ACYLGLYCEROL_O_ACYLTRANSFERASE_ACTIVITY	18	0.46	1.43	0.081	0.172	1	2915	tags=39%, list=16%, signal=46%
GOBP_POSITIVE_REGULATION_OF_DIGESTIVE_SYSTEM_PROCESS	15	0.48	1.43	0.094	0.172	1	3884	tags=40%, list=22%, signal=51%
GOMF_ANTIOXIDANT_ACTIVITY	74	0.33	1.42	0.028	0.173	1	3276	tags=27%, list=18%, signal=33%
GOBP_REGULATION_OF_T_CELL_MIGRATION	47	0.36	1.42	0.042	0.173	1	2576	tags=32%, list=14%, signal=37%
GOCC_PHAGOPHORE_ASSEMBLY_SITE	26	0.41	1.42	0.046	0.173	1	5881	tags=58%, list=33%, signal=86%
GOMF_VITAMIN_TRANSMEMBRANE_TRANSPORTER_ACTIVITY	28	0.41	1.42	0.053	0.173	1	3869	tags=46%, list=22%, signal=59%
GOBP_POSITIVE_REGULATION_OF_IMMUNE_RESPONSE	461	0.25	1.42	0	0.174	1	5398	tags=39%, list=30%, signal=54%
GOBP_REGULATION_OF_LIPID_CATABOLIC_PROCESS	56	0.35	1.42	0.026	0.174	1	3986	tags=38%, list=22%, signal=48%
GOBP_REGULATION_OF_PEPTIDYL_SERINE_PHOSPHORYLATION_OF_STAT_PROTEIN	20	0.45	1.42	0.07	0.174	1	3737	tags=40%, list=21%, signal=51%
GOBP_POSITIVE_REGULATION_OF_REGULATORY_T_CELL_DIFFERENTIATION	19	0.45	1.42	0.071	0.174	1	4779	tags=47%, list=27%, signal=65%
GOBP_DORSAL_VENTRAL_NEURAL_TUBE_PATTERNING	18	0.47	1.42	0.073	0.174	1	2458	tags=39%, list=14%, signal=45%
GOMF_PHOSPHOLIPID_TRANSFER_ACTIVITY	17	0.47	1.42	0.077	0.174	1	3014	tags=29%, list=17%, signal=35%
GOBP_MAINTENANCE_OF_LOCATION	295	0.26	1.42	0.003	0.176	1	4973	tags=36%, list=28%, signal=49%
GOBP_GLYCOPROTEIN_BIOSYNTHETIC_PROCESS	248	0.27	1.42	0.005	0.176	1	3293	tags=29%, list=18%, signal=36%
GOCC_RNA_POLYMERASE_II_TRANSCRIPTION_REGULATOR_COMPLEX	228	0.27	1.42	0.005	0.176	1	4717	tags=36%, list=26%, signal=49%
GOMF_HEPARIN_BINDING	148	0.29	1.42	0.015	0.176	1	4531	tags=39%, list=25%, signal=51%
GOBP_NEGATIVE_REGULATION_OF_RESPONSE_TO_BIOTIC_STIMULUS	105	0.31	1.42	0.018	0.176	1	4082	tags=33%, list=23%, signal=43%
GOBP_LEUKOCYTE_HOMEOSTASIS	94	0.31	1.42	0.028	0.176	1	4285	tags=37%, list=24%, signal=49%
GOBP_ENDOTHELIAL_CELL_APOPTOTIC_PROCESS	51	0.35	1.42	0.044	0.176	1	4092	tags=39%, list=23%, signal=51%
GOBP_ACUTE_PHASE_RESPONSE	47	0.36	1.42	0.048	0.176	1	4439	tags=36%, list=25%, signal=48%
GOBP_MUSCLE_CELL_CELLULAR_HOMEOSTASIS	23	0.43	1.42	0.056	0.176	1	2206	tags=30%, list=12%, signal=35%
GOMF_PHOSPHATIDYLINOSITOL_3_PHOSPHATE_BINDING	37	0.38	1.42	0.067	0.176	1	4620	tags=49%, list=26%, signal=66%
GOBP_GLUCOCORTICOID_BIOSYNTHETIC_PROCESS	16	0.47	1.42	0.079	0.176	1	2720	tags=38%, list=15%, signal=44%
GOBP_TOLL_LIKE_RECEPTOR_4_SIGNALING_PATHWAY	35	0.38	1.42	0.064	0.177	1	5406	tags=54%, list=30%, signal=78%
GOBP_NEGATIVE_REGULATION_OF_OXIDATIVE_STRESS_INDUCED_INTRINSIC_APOPTOTIC_SIGNALING_PATHWAY	18	0.47	1.42	0.07	0.177	1	2887	tags=33%, list=16%, signal=40%
GOBP_REGULATION_OF_BINDING	331	0.26	1.41	0.002	0.178	1	2823	tags=23%, list=16%, signal=27%
GOBP_POSITIVE_REGULATION_OF_FIBROBLAST_PROLIFERATION	49	0.36	1.42	0.041	0.178	1	2451	tags=29%, list=14%, signal=33%
GOMF_UBIQUITIN_LIKE_PROTEIN_LIGASE_BINDING	282	0.26	1.41	0.002	0.179	1	4237	tags=33%, list=24%, signal=43%
GOBP_POSITIVE_REGULATION_OF_DEFENSE_RESPONSE	265	0.27	1.41	0.005	0.179	1	5530	tags=44%, list=31%, signal=63%
GOCC_ENDOCYTIC_VESICLE_MEMBRANE	180	0.28	1.41	0.009	0.179	1	2466	tags=24%, list=14%, signal=27%
GOBP_REGULATION_OF_LEUKOCYTE_DEGRANULATION	47	0.36	1.41	0.053	0.179	1	5844	tags=57%, list=33%, signal=85%
GOBP_REGULATION_OF_CELLULAR_EXTRAVASATION	38	0.38	1.41	0.053	0.179	1	2557	tags=29%, list=14%, signal=34%
GOBP_HEAD_MORPHOGENESIS	34	0.38	1.41	0.063	0.179	1	4168	tags=44%, list=23%, signal=57%
GOBP_HOMEOSTASIS_OF_NUMBER_OF_CELLS	259	0.27	1.41	0.002	0.18	1	4973	tags=38%, list=28%, signal=52%
GOBP_FIBROBLAST_MIGRATION	46	0.36	1.41	0.053	0.18	1	3608	tags=39%, list=20%, signal=49%
GOBP_T_CELL_SELECTION	48	0.35	1.41	0.039	0.181	1	5702	tags=48%, list=32%, signal=70%
GOBP_NEURAL_TUBE_DEVELOPMENT	147	0.29	1.41	0.011	0.182	1	3283	tags=27%, list=18%, signal=33%
GOMF_UNFOLDED_PROTEIN_BINDING	101	0.31	1.41	0.027	0.182	1	4506	tags=39%, list=25%, signal=51%
GOBP_INTRINSIC_APOPTOTIC_SIGNALING_PATHWAY_IN_RESPONSE_TO_OXIDATIVE_STRESS	43	0.36	1.41	0.039	0.182	1	2887	tags=28%, list=16%, signal=33%
GOBP_CHOLESTEROL_EFFLUX	50	0.36	1.41	0.057	0.182	1	3433	tags=32%, list=19%, signal=40%
GOBP_DENDRITIC_CELL_MIGRATION	30	0.39	1.41	0.079	0.182	1	4818	tags=50%, list=27%, signal=68%
GOBP_MITOTIC_RECOMBINATION	21	0.43	1.41	0.08	0.182	1	333	tags=19%, list=2%, signal=19%
GOBP_POSITIVE_REGULATION_OF_NATURAL_KILLER_CELL_ACTIVATION	23	0.43	1.41	0.084	0.182	1	3137	tags=35%, list=18%, signal=42%
GOBP_LIPID_IMPORT_INTO_CELL	16	0.47	1.41	0.091	0.182	1	3503	tags=38%, list=20%, signal=47%
GOMF_CADHERIN_BINDING	294	0.27	1.41	0.003	0.183	1	3437	tags=31%, list=19%, signal=37%
GOBP_NEGATIVE_REGULATION_OF_CELL_ADHESION	258	0.27	1.41	0.003	0.183	1	4285	tags=33%, list=24%, signal=43%
GOBP_BIOMINERALIZATION	158	0.28	1.41	0.01	0.183	1	4376	tags=34%, list=25%, signal=44%
GOBP_REGULATION_OF_LEUKOCYTE_APOPTOTIC_PROCESS	86	0.31	1.41	0.018	0.183	1	4961	tags=44%, list=28%, signal=61%
GOBP_POSITIVE_REGULATION_OF_ORGANELLE_ASSEMBLY	65	0.33	1.41	0.042	0.183	1	3779	tags=34%, list=21%, signal=43%
GOBP_HYALURONAN_METABOLIC_PROCESS	32	0.39	1.41	0.05	0.183	1	2648	tags=28%, list=15%, signal=33%
GOBP_COMPLEMENT_ACTIVATION	57	0.34	1.41	0.053	0.183	1	5750	tags=49%, list=32%, signal=72%
GOBP_POSITIVE_REGULATION_OF_SUBSTRATE_ADHESION_DEPENDENT_CELL_SPREADING	40	0.36	1.41	0.054	0.183	1	5073	tags=55%, list=28%, signal=77%
GOBP_POSITIVE_REGULATION_OF_B_CELL_MEDIATED_IMMUNITY	32	0.39	1.41	0.065	0.183	1	5384	tags=47%, list=30%, signal=67%
GOBP_SUPEROXIDE_ANION_GENERATION	39	0.37	1.41	0.068	0.183	1	3552	tags=38%, list=20%, signal=48%
GOBP_POSITIVE_REGULATION_BY_HOST_OF_VIRAL_PROCESS	20	0.44	1.41	0.078	0.183	1	4803	tags=55%, list=27%, signal=75%
GOBP_PINOCYTOSIS	21	0.43	1.41	0.09	0.183	1	2110	tags=33%, list=12%, signal=38%
GOBP_STORE_OPERATED_CALCIUM_ENTRY	15	0.49	1.41	0.093	0.183	1	3068	tags=33%, list=17%, signal=40%
GOBP_REGULATION_OF_INTRINSIC_APOPTOTIC_SIGNALING_PATHWAY	146	0.29	1.4	0.021	0.184	1	5033	tags=38%, list=28%, signal=53%
GOBP_POSITIVE_REGULATION_OF_VIRAL_PROCESS	60	0.34	1.4	0.044	0.184	1	2449	tags=27%, list=14%, signal=31%
GOBP_POSITIVE_REGULATION_OF_EXTRINSIC_APOPTOTIC_SIGNALING_PATHWAY	48	0.35	1.4	0.045	0.184	1	6205	tags=63%, list=35%, signal=96%
GOBP_NECROTIC_CELL_DEATH	58	0.35	1.4	0.046	0.184	1	2557	tags=28%, list=14%, signal=32%
GOBP_REGULATION_OF_ERYTHROCYTE_DIFFERENTIATION	38	0.38	1.4	0.052	0.184	1	4442	tags=39%, list=25%, signal=52%
GOBP_POSITIVE_REGULATION_OF_LIPID_STORAGE	18	0.46	1.4	0.064	0.184	1	2242	tags=33%, list=13%, signal=38%
GOBP_AMEBOIDAL_TYPE_CELL_MIGRATION	393	0.25	1.4	0	0.185	1	3855	tags=30%, list=22%, signal=38%
GOCC_VACUOLAR_MEMBRANE	373	0.25	1.4	0	0.185	1	2864	tags=22%, list=16%, signal=26%
GOBP_REGULATION_OF_MUSCLE_HYPERTROPHY	54	0.35	1.4	0.051	0.185	1	2416	tags=26%, list=14%, signal=30%
GOBP_PROTEIN_AUTOPHOSPHORYLATION	207	0.27	1.4	0.008	0.186	1	4962	tags=38%, list=28%, signal=52%
GOBP_MESODERM_DEVELOPMENT	116	0.3	1.4	0.022	0.186	1	2903	tags=28%, list=16%, signal=33%
GOBP_POSITIVE_REGULATION_OF_LIPID_LOCALIZATION	97	0.31	1.4	0.022	0.186	1	2242	tags=23%, list=13%, signal=26%
GOMF_BHLH_TRANSCRIPTION_FACTOR_BINDING	27	0.4	1.4	0.071	0.186	1	3843	tags=52%, list=22%, signal=66%
GOBP_PROTEIN_HETEROOLIGOMERIZATION	22	0.42	1.4	0.074	0.186	1	1431	tags=27%, list=8%, signal=30%
GOBP_CELLULAR_POLYSACCHARIDE_CATABOLIC_PROCESS	17	0.45	1.4	0.082	0.186	1	3626	tags=47%, list=20%, signal=59%
GOBP_MIDDLE_EAR_MORPHOGENESIS	20	0.45	1.4	0.085	0.186	1	62	tags=15%, list=0%, signal=15%
GOBP_NEGATIVE_REGULATION_OF_LIPID_CATABOLIC_PROCESS	20	0.44	1.4	0.094	0.186	1	3450	tags=35%, list=19%, signal=43%
GOBP_POSITIVE_REGULATION_OF_IMMUNE_EFFECTOR_PROCESS	228	0.27	1.4	0.016	0.187	1	5847	tags=44%, list=33%, signal=64%
GOBP_POSITIVE_REGULATION_OF_PROTEIN_BINDING	83	0.31	1.4	0.04	0.187	1	3488	tags=31%, list=20%, signal=39%
GOBP_REGULATION_OF_CELLULAR_RESPONSE_TO_INSULIN_STIMULUS	61	0.33	1.4	0.051	0.187	1	5227	tags=44%, list=29%, signal=62%
GOBP_NEGATIVE_REGULATION_OF_COAGULATION	51	0.35	1.4	0.066	0.187	1	2868	tags=25%, list=16%, signal=30%
GOBP_REGULATION_OF_EPITHELIAL_CELL_MIGRATION	210	0.27	1.39	0.005	0.189	1	3842	tags=30%, list=22%, signal=37%
GOMF_METALLOPEPTIDASE_ACTIVITY	171	0.28	1.4	0.009	0.189	1	4001	tags=31%, list=22%, signal=40%
GOBP_NEGATIVE_REGULATION_OF_APOPTOTIC_SIGNALING_PATHWAY	204	0.27	1.39	0.01	0.189	1	4792	tags=36%, list=27%, signal=48%
GOMF_PHOSPHATIDYLINOSITOL_PHOSPHATE_BINDING	139	0.29	1.39	0.012	0.189	1	2276	tags=22%, list=13%, signal=25%
GOBP_VIRAL_GENOME_REPLICATION	111	0.3	1.4	0.013	0.189	1	5220	tags=44%, list=29%, signal=62%
GOBP_TISSUE_REMODELING	152	0.29	1.4	0.017	0.189	1	4187	tags=33%, list=24%, signal=43%
GOBP_LYMPHOCYTE_HOMEOSTASIS	66	0.32	1.39	0.039	0.189	1	4488	tags=39%, list=25%, signal=52%
GOBP_TRANSCRIPTION_BY_RNA_POLYMERASE_I	46	0.36	1.39	0.047	0.189	1	4108	tags=30%, list=23%, signal=39%
GOBP_CELLULAR_RESPONSE_TO_COPPER_ION	22	0.42	1.4	0.078	0.189	1	7062	tags=68%, list=40%, signal=113%
GOMF_14_3_3_PROTEIN_BINDING	24	0.41	1.4	0.082	0.189	1	4529	tags=54%, list=25%, signal=73%
GOMF_LIPASE_INHIBITOR_ACTIVITY	15	0.48	1.39	0.12	0.189	1	453	tags=20%, list=3%, signal=21%
GOBP_REGULATION_OF_LEUKOCYTE_MEDIATED_IMMUNITY	216	0.27	1.39	0.007	0.19	1	5900	tags=47%, list=33%, signal=69%
GOBP_CELLULAR_RESPONSE_TO_RADIATION	167	0.28	1.39	0.009	0.19	1	3495	tags=30%, list=20%, signal=37%
GOBP_REGULATION_OF_CARBOHYDRATE_METABOLIC_PROCESS	154	0.28	1.39	0.009	0.19	1	3665	tags=30%, list=21%, signal=37%
GOBP_POSITIVE_REGULATION_OF_RECEPTOR_MEDIATED_ENDOCYTOSIS	51	0.34	1.39	0.041	0.19	1	4620	tags=39%, list=26%, signal=53%
GOMF_DISULFIDE_OXIDOREDUCTASE_ACTIVITY	35	0.37	1.39	0.051	0.19	1	5641	tags=57%, list=32%, signal=83%
GOBP_REGULATION_OF_HISTONE_METHYLATION	59	0.33	1.39	0.055	0.19	1	4594	tags=36%, list=26%, signal=48%
GOBP_REGULATION_OF_T_HELPER_1_TYPE_IMMUNE_RESPONSE	30	0.39	1.39	0.062	0.19	1	2378	tags=33%, list=13%, signal=38%
GOBP_REGULATION_OF_HORMONE_METABOLIC_PROCESS	37	0.37	1.39	0.063	0.19	1	2417	tags=30%, list=14%, signal=34%
GOBP_SARCOMERE_ORGANIZATION	40	0.36	1.39	0.068	0.19	1	1244	tags=18%, list=7%, signal=19%
GOBP_RESPONSE_TO_HYDROPEROXIDE	16	0.47	1.39	0.079	0.19	1	3607	tags=38%, list=20%, signal=47%
GOBP_CELLULAR_RESPONSE_TO_TOPOLOGICALLY_INCORRECT_PROTEIN	97	0.31	1.39	0.028	0.191	1	4820	tags=42%, list=27%, signal=58%
GOBP_CELL_CYCLE_DNA_REPLICATION	36	0.38	1.39	0.064	0.191	1	2033	tags=22%, list=11%, signal=25%
GOCC_ENDOCYTIC_VESICLE	311	0.26	1.39	0.003	0.192	1	3558	tags=28%, list=20%, signal=35%
GOMF_CYSTEINE_TYPE_ENDOPEPTIDASE_ACTIVITY_INVOLVED_IN_APOPTOTIC_PROCESS	15	0.47	1.39	0.086	0.192	1	3879	tags=53%, list=22%, signal=68%
GOBP_NEUTROPHIL_ACTIVATION_INVOLVED_IN_IMMUNE_RESPONSE	20	0.43	1.39	0.088	0.192	1	5332	tags=70%, list=30%, signal=100%
GOBP_GLYCOSYLATION	194	0.27	1.39	0.014	0.193	1	3293	tags=31%, list=18%, signal=38%
GOBP_RESPONSE_TO_ORGANOPHOSPHORUS	119	0.29	1.39	0.021	0.193	1	4318	tags=39%, list=24%, signal=52%
GOBP_KERATINIZATION	70	0.32	1.39	0.048	0.193	1	6984	tags=56%, list=39%, signal=91%
GOMF_PHOSPHOTRANSFERASE_ACTIVITY_FOR_OTHER_SUBSTITUTED_PHOSPHATE_GROUPS	20	0.43	1.39	0.086	0.193	1	4365	tags=45%, list=25%, signal=60%
GOMF_PROTEIN_SELF_ASSOCIATION	62	0.33	1.39	0.034	0.194	1	4800	tags=37%, list=27%, signal=51%
GOMF_AMINOPEPTIDASE_ACTIVITY	31	0.38	1.39	0.068	0.194	1	4099	tags=42%, list=23%, signal=54%
GOBP_NEGATIVE_REGULATION_OF_ERBB_SIGNALING_PATHWAY	28	0.4	1.39	0.07	0.194	1	3472	tags=36%, list=19%, signal=44%
GOBP_REGULATION_OF_CHEMOTAXIS	197	0.27	1.39	0.007	0.195	1	4849	tags=38%, list=27%, signal=52%
GOBP_ACTIN_CYTOSKELETON_REORGANIZATION	98	0.31	1.38	0.023	0.195	1	3923	tags=39%, list=22%, signal=49%
GOBP_POSITIVE_REGULATION_OF_PROTEIN_DEACETYLATION	26	0.41	1.38	0.071	0.195	1	6158	tags=54%, list=35%, signal=82%
GOBP_REGULATION_OF_SUPEROXIDE_METABOLIC_PROCESS	28	0.39	1.38	0.072	0.195	1	3497	tags=36%, list=20%, signal=44%
GOBP_REGULATION_OF_HISTONE_H3_K4_METHYLATION	29	0.39	1.38	0.076	0.195	1	5870	tags=52%, list=33%, signal=77%
GOBP_NEGATIVE_REGULATION_OF_DNA_REPLICATION	27	0.41	1.38	0.08	0.195	1	2348	tags=26%, list=13%, signal=30%
GOBP_REGULATION_OF_CHOLESTEROL_EFFLUX	32	0.39	1.38	0.082	0.195	1	2594	tags=34%, list=15%, signal=40%
GOBP_CD40_SIGNALING_PATHWAY	15	0.47	1.38	0.096	0.195	1	3594	tags=40%, list=20%, signal=50%
GOBP_LIPOPROTEIN_LOCALIZATION	15	0.47	1.38	0.096	0.195	1	1930	tags=27%, list=11%, signal=30%
GOBP_BONE_CELL_DEVELOPMENT	33	0.38	1.39	0.098	0.195	1	4752	tags=48%, list=27%, signal=66%
GOBP_NEGATIVE_REGULATION_OF_INTRACELLULAR_SIGNAL_TRANSDUCTION	432	0.24	1.38	0.003	0.196	1	4713	tags=35%, list=26%, signal=46%
GOBP_RECEPTOR_SIGNALING_PATHWAY_VIA_STAT	161	0.28	1.38	0.014	0.196	1	5084	tags=40%, list=29%, signal=55%
GOBP_PROTEOGLYCAN_METABOLIC_PROCESS	79	0.32	1.38	0.022	0.196	1	3792	tags=35%, list=21%, signal=45%
GOBP_POSITIVE_REGULATION_OF_ENDOCYTOSIS	92	0.3	1.38	0.031	0.196	1	4639	tags=35%, list=26%, signal=47%
GOBP_T_CELL_CYTOKINE_PRODUCTION	36	0.37	1.38	0.071	0.196	1	5302	tags=47%, list=30%, signal=67%
GOBP_POSITIVE_REGULATION_OF_EPITHELIAL_CELL_APOPTOTIC_PROCESS	30	0.39	1.38	0.078	0.196	1	5213	tags=43%, list=29%, signal=61%
GOBP_RESPONSE_TO_REACTIVE_OXYGEN_SPECIES	176	0.28	1.38	0.005	0.197	1	4431	tags=34%, list=25%, signal=45%
GOBP_FAT_CELL_DIFFERENTIATION	212	0.27	1.38	0.012	0.197	1	4510	tags=35%, list=25%, signal=46%
GOBP_OVULATION_CYCLE	72	0.32	1.38	0.033	0.197	1	2347	tags=28%, list=13%, signal=32%
GOBP_HOMOTYPIC_CELL_CELL_ADHESION	85	0.31	1.38	0.044	0.197	1	5146	tags=46%, list=29%, signal=64%
GOBP_NEGATIVE_REGULATION_OF_LEUKOCYTE_MEDIATED_IMMUNITY	67	0.32	1.38	0.048	0.197	1	5887	tags=51%, list=33%, signal=76%
GOBP_NEGATIVE_REGULATION_OF_INTERLEUKIN_6_PRODUCTION	44	0.35	1.38	0.066	0.197	1	5430	tags=52%, list=30%, signal=75%
GOBP_PROTEIN_PEPTIDYL_PROLYL_ISOMERIZATION	23	0.41	1.38	0.076	0.197	1	2539	tags=39%, list=14%, signal=46%
GOBP_INTESTINAL_CHOLESTEROL_ABSORPTION	18	0.45	1.38	0.086	0.197	1	5135	tags=50%, list=29%, signal=70%
GOBP_REGULATION_OF_ENDOTHELIAL_CELL_MIGRATION	154	0.28	1.38	0.009	0.198	1	3584	tags=29%, list=20%, signal=35%
GOBP_B_CELL_ACTIVATION_INVOLVED_IN_IMMUNE_RESPONSE	75	0.31	1.38	0.041	0.198	1	4925	tags=37%, list=28%, signal=51%
GOBP_POSITIVE_REGULATION_OF_CELL_SUBSTRATE_JUNCTION_ORGANIZATION	29	0.4	1.38	0.081	0.198	1	2099	tags=28%, list=12%, signal=31%
GOBP_VITAMIN_TRANSMEMBRANE_TRANSPORT	18	0.45	1.38	0.09	0.198	1	5090	tags=50%, list=29%, signal=70%
GOBP_REGULATION_OF_NUCLEOCYTOPLASMIC_TRANSPORT	99	0.3	1.38	0.027	0.199	1	3394	tags=30%, list=19%, signal=37%
GOBP_CELL_SUBSTRATE_JUNCTION_ORGANIZATION	91	0.3	1.38	0.03	0.199	1	3793	tags=34%, list=21%, signal=43%
GOBP_CELLULAR_OXIDANT_DETOXIFICATION	84	0.31	1.38	0.035	0.199	1	3276	tags=25%, list=18%, signal=30%
GOBP_CD4_POSITIVE_OR_CD8_POSITIVE_ALPHA_BETA_T_CELL_LINEAGE_COMMITMENT	22	0.42	1.38	0.098	0.199	1	3126	tags=32%, list=18%, signal=39%
GOMF_GLYCOSYLTRANSFERASE_ACTIVITY	221	0.26	1.38	0.002	0.2	1	2858	tags=25%, list=16%, signal=29%
GOBP_REGULATION_OF_LIPOPROTEIN_LIPASE_ACTIVITY	17	0.45	1.38	0.105	0.2	1	3406	tags=35%, list=19%, signal=44%
GOBP_SIGNALING_RECEPTOR_LIGAND_PRECURSOR_PROCESSING	35	0.37	1.37	0.077	0.202	1	1944	tags=31%, list=11%, signal=35%
GOBP_IN_UTERO_EMBRYONIC_DEVELOPMENT	350	0.25	1.37	0	0.203	1	2465	tags=21%, list=14%, signal=24%
GOMF_PEPTIDASE_ACTIVITY	493	0.24	1.37	0.006	0.203	1	4100	tags=29%, list=23%, signal=36%
GOBP_STRESS_ACTIVATED_PROTEIN_KINASE_SIGNALING_CASCADE	222	0.26	1.37	0.012	0.203	1	3959	tags=31%, list=22%, signal=39%
GOBP_REGULATION_OF_ACTOMYOSIN_STRUCTURE_ORGANIZATION	87	0.31	1.37	0.038	0.203	1	3891	tags=36%, list=22%, signal=45%
GOMF_CALCIUM_DEPENDENT_PROTEIN_BINDING	73	0.31	1.37	0.044	0.203	1	2520	tags=26%, list=14%, signal=30%
GOBP_VASCULAR_ENDOTHELIAL_GROWTH_FACTOR_RECEPTOR_SIGNALING_PATHWAY	49	0.34	1.37	0.063	0.203	1	1464	tags=24%, list=8%, signal=27%
GOBP_DENDRITIC_CELL_CHEMOTAXIS	23	0.41	1.37	0.079	0.203	1	3805	tags=43%, list=21%, signal=55%
GOBP_POSITIVE_REGULATION_OF_BONE_RESORPTION	17	0.46	1.37	0.092	0.203	1	4187	tags=59%, list=24%, signal=77%
GOBP_PHOSPHATIDYLCHOLINE_CATABOLIC_PROCESS	15	0.46	1.37	0.112	0.203	1	3043	tags=40%, list=17%, signal=48%
GOBP_RESPONSE_TO_STEROID_HORMONE	304	0.25	1.37	0.005	0.204	1	4997	tags=35%, list=28%, signal=47%
GOBP_LOW_DENSITY_LIPOPROTEIN_PARTICLE_CLEARANCE	24	0.42	1.37	0.089	0.205	1	5313	tags=46%, list=30%, signal=65%
GOCC_ENDOLYSOSOME	27	0.39	1.37	0.09	0.205	1	5517	tags=48%, list=31%, signal=70%
GOBP_REGULATION_OF_CYSTEINE_TYPE_ENDOPEPTIDASE_ACTIVITY	213	0.26	1.37	0.002	0.207	1	3192	tags=26%, list=18%, signal=31%
GOBP_POLYSACCHARIDE_BIOSYNTHETIC_PROCESS	62	0.33	1.37	0.066	0.208	1	6523	tags=58%, list=37%, signal=91%
GOCC_NUCLEAR_ENVELOPE	389	0.25	1.36	0.003	0.21	1	4030	tags=30%, list=23%, signal=38%
GOBP_BLOOD_VESSEL_ENDOTHELIAL_CELL_MIGRATION	110	0.29	1.37	0.025	0.21	1	3583	tags=26%, list=20%, signal=33%
GOBP_REGULATION_OF_CELL_MATRIX_ADHESION	107	0.3	1.36	0.037	0.21	1	2351	tags=26%, list=13%, signal=30%
GOBP_ACTIVATION_OF_TRANSMEMBRANE_RECEPTOR_PROTEIN_TYROSINE_KINASE_ACTIVITY	20	0.42	1.37	0.078	0.21	1	5541	tags=60%, list=31%, signal=87%
GOBP_POSITIVE_REGULATION_OF_ISOTYPE_SWITCHING	20	0.42	1.36	0.09	0.21	1	3885	tags=40%, list=22%, signal=51%
GOBP_CELLULAR_RESPONSE_TO_REACTIVE_NITROGEN_SPECIES	16	0.46	1.36	0.105	0.21	1	813	tags=25%, list=5%, signal=26%
GOBP_ENDOCHONDRAL_BONE_MORPHOGENESIS	55	0.33	1.36	0.049	0.211	1	2606	tags=31%, list=15%, signal=36%
GOBP_MONOCYTE_CHEMOTACTIC_PROTEIN_1_PRODUCTION	18	0.44	1.36	0.1	0.211	1	5804	tags=67%, list=33%, signal=99%
GOBP_PEPTIDYL_THREONINE_MODIFICATION	101	0.3	1.36	0.037	0.212	1	4058	tags=33%, list=23%, signal=42%
GOBP_NEGATIVE_REGULATION_OF_VIRAL_PROCESS	82	0.31	1.36	0.05	0.212	1	6144	tags=50%, list=34%, signal=76%
GOBP_REGULATION_OF_KERATINOCYTE_DIFFERENTIATION	31	0.38	1.36	0.094	0.212	1	1262	tags=19%, list=7%, signal=21%
GOBP_RIG_I_SIGNALING_PATHWAY	23	0.41	1.36	0.107	0.212	1	1348	tags=22%, list=8%, signal=23%
GOBP_T_HELPER_CELL_LINEAGE_COMMITMENT	17	0.45	1.36	0.108	0.212	1	2576	tags=35%, list=14%, signal=41%
GOBP_PEPTIDYL_TYROSINE_MODIFICATION	347	0.25	1.36	0	0.213	1	4951	tags=37%, list=28%, signal=51%
GOCC_EARLY_ENDOSOME	356	0.25	1.36	0.008	0.213	1	3150	tags=24%, list=18%, signal=29%
GOBP_NEGATIVE_REGULATION_OF_RESPONSE_TO_EXTERNAL_STIMULUS	361	0.25	1.36	0.008	0.213	1	4082	tags=30%, list=23%, signal=38%
GOBP_REGULATION_OF_INTRACELLULAR_PROTEIN_TRANSPORT	188	0.27	1.36	0.014	0.213	1	2427	tags=23%, list=14%, signal=26%
GOBP_REGULATION_OF_OSSIFICATION	109	0.29	1.36	0.03	0.213	1	4478	tags=37%, list=25%, signal=49%
GOCC_GOLGI_LUMEN	91	0.3	1.36	0.034	0.213	1	3368	tags=33%, list=19%, signal=40%
GOCC_ENDOSOME_LUMEN	32	0.38	1.36	0.06	0.213	1	3736	tags=38%, list=21%, signal=47%
GOBP_NEGATIVE_REGULATION_OF_STRIATED_MUSCLE_CELL_DIFFERENTIATION	32	0.38	1.36	0.07	0.213	1	2453	tags=28%, list=14%, signal=33%
GOBP_POSITIVE_T_CELL_SELECTION	35	0.37	1.36	0.079	0.213	1	4961	tags=40%, list=28%, signal=55%
GOBP_POSITIVE_REGULATION_OF_ESTABLISHMENT_OF_PROTEIN_LOCALIZATION_TO_MITOCHONDRION	35	0.37	1.36	0.082	0.213	1	1630	tags=20%, list=9%, signal=22%
GOBP_CYTOPLASMIC_PATTERN_RECOGNITION_RECEPTOR_SIGNALING_PATHWAY_IN_RESPONSE_TO_VIRUS	28	0.39	1.36	0.092	0.213	1	4335	tags=39%, list=24%, signal=52%
GOBP_RESPONSE_TO_ACIDIC_PH	25	0.41	1.36	0.093	0.213	1	5006	tags=52%, list=28%, signal=72%
GOBP_POSITIVE_REGULATION_OF_TRANSCRIPTION_BY_RNA_POLYMERASE_I	27	0.39	1.36	0.095	0.213	1	2543	tags=22%, list=14%, signal=26%
GOBP_REGULATION_OF_MRNA_METABOLIC_PROCESS	231	0.26	1.36	0.012	0.214	1	2400	tags=21%, list=13%, signal=24%
GOBP_RESPONSE_TO_OXYGEN_LEVELS	288	0.25	1.36	0.012	0.214	1	4187	tags=33%, list=24%, signal=42%
GOBP_POSITIVE_REGULATION_OF_GLUCOSE_TRANSMEMBRANE_TRANSPORT	39	0.36	1.36	0.066	0.214	1	7196	tags=72%, list=40%, signal=120%
GOBP_RESPONSE_TO_FLUID_SHEAR_STRESS	31	0.38	1.36	0.088	0.214	1	1936	tags=26%, list=11%, signal=29%
GOBP_KILLING_BY_HOST_OF_SYMBIONT_CELLS	24	0.41	1.36	0.093	0.214	1	2931	tags=25%, list=16%, signal=30%
GOBP_POSITIVE_REGULATION_OF_TRANSCRIPTION_FROM_RNA_POLYMERASE_II_PROMOTER_IN_RESPONSE_TO_STRESS	18	0.44	1.36	0.098	0.214	1	4691	tags=56%, list=26%, signal=75%
GOBP_REGULATION_OF_MICROGLIAL_CELL_ACTIVATION	16	0.45	1.36	0.101	0.214	1	4925	tags=44%, list=28%, signal=60%
GOBP_KERATINOCYTE_MIGRATION	17	0.44	1.36	0.103	0.214	1	1927	tags=29%, list=11%, signal=33%
GOBP_ENDOMEMBRANE_SYSTEM_ORGANIZATION	443	0.24	1.35	0.005	0.215	1	4063	tags=29%, list=23%, signal=37%
GOBP_POSITIVE_REGULATION_OF_APOPTOTIC_SIGNALING_PATHWAY	120	0.28	1.36	0.034	0.215	1	4988	tags=41%, list=28%, signal=56%
GOBP_TYPE_I_INTERFERON_PRODUCTION	94	0.3	1.35	0.038	0.215	1	3001	tags=27%, list=17%, signal=32%
GOBP_NEURAL_TUBE_FORMATION	97	0.3	1.36	0.041	0.215	1	4237	tags=35%, list=24%, signal=46%
GOBP_NEGATIVE_REGULATION_OF_LEUKOCYTE_PROLIFERATION	85	0.31	1.35	0.047	0.215	1	4779	tags=39%, list=27%, signal=53%
GOCC_REPLISOME	15	0.45	1.36	0.101	0.215	1	3906	tags=40%, list=22%, signal=51%
GOBP_PROTEIN_MANNOSYLATION	15	0.46	1.36	0.129	0.215	1	4582	tags=47%, list=26%, signal=63%
GOBP_DEFENSE_RESPONSE_TO_FUNGUS	48	0.34	1.35	0.061	0.216	1	3287	tags=31%, list=18%, signal=38%
GOCC_REPLICATION_FORK	53	0.33	1.35	0.068	0.216	1	5882	tags=45%, list=33%, signal=67%
GOBP_REGULATION_OF_INTRACELLULAR_TRANSPORT	284	0.25	1.35	0.008	0.217	1	2427	tags=21%, list=14%, signal=24%
GOBP_NEGATIVE_REGULATION_OF_RESPONSE_TO_DNA_DAMAGE_STIMULUS	62	0.32	1.35	0.041	0.217	1	3504	tags=32%, list=20%, signal=40%
GOBP_POSITIVE_REGULATION_OF_INTERLEUKIN_10_PRODUCTION	35	0.36	1.35	0.074	0.217	1	5825	tags=51%, list=33%, signal=76%
GOBP_REGULATION_OF_EXOSOMAL_SECRETION	17	0.45	1.35	0.114	0.217	1	2970	tags=35%, list=17%, signal=42%
GOBP_POSITIVE_REGULATION_OF_EXOSOMAL_SECRETION	15	0.46	1.35	0.114	0.217	1	2970	tags=40%, list=17%, signal=48%
GOBP_MULTI_MULTICELLULAR_ORGANISM_PROCESS	199	0.26	1.35	0.016	0.218	1	4208	tags=30%, list=24%, signal=38%
GOBP_RNA_DESTABILIZATION	74	0.31	1.35	0.06	0.218	1	2400	tags=24%, list=13%, signal=28%
GOBP_REGULATION_OF_CHONDROCYTE_DIFFERENTIATION	45	0.34	1.35	0.066	0.218	1	3876	tags=38%, list=22%, signal=48%
GOBP_NEGATIVE_REGULATION_OF_EXOCYTOSIS	35	0.36	1.35	0.082	0.218	1	5143	tags=51%, list=29%, signal=72%
GOBP_REGULATION_OF_PROGRAMMED_NECROTIC_CELL_DEATH	26	0.39	1.35	0.106	0.218	1	1611	tags=27%, list=9%, signal=30%
GOBP_MITOPHAGY	26	0.39	1.35	0.108	0.218	1	2362	tags=27%, list=13%, signal=31%
GOBP_REGULATION_OF_VENTRICULAR_CARDIAC_MUSCLE_CELL_MEMBRANE_REPOLARIZATION	20	0.42	1.35	0.11	0.218	1	585	tags=15%, list=3%, signal=15%
GOBP_CELLULAR_CARBOHYDRATE_METABOLIC_PROCESS	246	0.26	1.35	0.018	0.219	1	3665	tags=28%, list=21%, signal=35%
GOBP_CELL_KILLING	169	0.27	1.35	0.018	0.219	1	5825	tags=44%, list=33%, signal=65%
GOBP_GOLGI_ORGANIZATION	117	0.29	1.35	0.033	0.219	1	5104	tags=41%, list=29%, signal=57%
GOBP_SMALL_REGULATORY_NCRNA_PROCESSING	44	0.34	1.35	0.069	0.219	1	4082	tags=32%, list=23%, signal=41%
GOBP_FC_RECEPTOR_SIGNALING_PATHWAY	53	0.32	1.35	0.072	0.219	1	4951	tags=45%, list=28%, signal=63%
GOMF_LIPID_TRANSFER_ACTIVITY	42	0.34	1.35	0.081	0.219	1	3240	tags=26%, list=18%, signal=32%
GOMF_GALACTOSYLTRANSFERASE_ACTIVITY	27	0.39	1.35	0.092	0.219	1	2187	tags=30%, list=12%, signal=34%
GOBP_HEMOGLOBIN_METABOLIC_PROCESS	16	0.45	1.35	0.124	0.22	1	5138	tags=50%, list=29%, signal=70%
GOCC_GOLGI_APPARATUS_SUBCOMPARTMENT	302	0.25	1.35	0.007	0.221	1	3769	tags=29%, list=21%, signal=36%
GOBP_REGULATION_OF_B_CELL_MEDIATED_IMMUNITY	53	0.33	1.35	0.07	0.221	1	4877	tags=40%, list=27%, signal=54%
GOBP_CHONDROITIN_SULFATE_PROTEOGLYCAN_BIOSYNTHETIC_PROCESS	16	0.46	1.35	0.126	0.221	1	3131	tags=44%, list=18%, signal=53%
GOBP_RNA_CATABOLIC_PROCESS	223	0.26	1.35	0.005	0.222	1	2867	tags=23%, list=16%, signal=27%
GOBP_SIGNAL_TRANSDUCTION_IN_RESPONSE_TO_DNA_DAMAGE	152	0.28	1.34	0.035	0.223	1	3480	tags=24%, list=20%, signal=30%
GOBP_NEGATIVE_REGULATION_OF_T_CELL_PROLIFERATION	61	0.32	1.34	0.063	0.224	1	4779	tags=41%, list=27%, signal=56%
GOBP_MATURE_B_CELL_DIFFERENTIATION	35	0.36	1.34	0.073	0.224	1	4925	tags=49%, list=28%, signal=67%
GOBP_POSITIVE_REGULATION_OF_FATTY_ACID_BIOSYNTHETIC_PROCESS	21	0.41	1.34	0.115	0.224	1	4543	tags=33%, list=26%, signal=45%
GOBP_POSITIVE_REGULATION_OF_CELLULAR_RESPONSE_TO_INSULIN_STIMULUS	22	0.41	1.34	0.123	0.224	1	6439	tags=77%, list=36%, signal=121%
GOBP_POSITIVE_REGULATION_OF_FOCAL_ADHESION_ASSEMBLY	24	0.4	1.34	0.124	0.224	1	2099	tags=29%, list=12%, signal=33%
GOBP_IMPORT_INTO_NUCLEUS	148	0.27	1.34	0.025	0.225	1	3417	tags=29%, list=19%, signal=36%
GOMF_MODIFICATION_DEPENDENT_PROTEIN_BINDING	132	0.28	1.34	0.027	0.225	1	3162	tags=26%, list=18%, signal=31%
GOBP_TOLL_LIKE_RECEPTOR_3_SIGNALING_PATHWAY	19	0.42	1.34	0.128	0.226	1	4051	tags=47%, list=23%, signal=61%
GOBP_MORPHOGENESIS_OF_AN_EPITHELIUM	477	0.24	1.34	0.008	0.227	1	2461	tags=21%, list=14%, signal=24%
GOMF_PHOSPHATASE_BINDING	170	0.27	1.34	0.034	0.227	1	3062	tags=26%, list=17%, signal=31%
GOMF_PHOSPHATIDYLINOSITOL_4_5_BISPHOSPHATE_BINDING	65	0.31	1.34	0.057	0.227	1	1481	tags=18%, list=8%, signal=20%
GOBP_POSITIVE_REGULATION_OF_GLUCOSE_IMPORT	33	0.37	1.34	0.088	0.227	1	6802	tags=67%, list=38%, signal=108%
GOBP_INTERMEMBRANE_LIPID_TRANSFER	42	0.34	1.34	0.09	0.227	1	3240	tags=26%, list=18%, signal=32%
GOBP_CHROMOSOME_CONDENSATION	29	0.38	1.34	0.094	0.227	1	593	tags=17%, list=3%, signal=18%
GOBP_NUCLEOTIDE_SUGAR_METABOLIC_PROCESS	31	0.37	1.34	0.094	0.227	1	3262	tags=26%, list=18%, signal=32%
GOBP_ESTABLISHMENT_OF_PROTEIN_LOCALIZATION_TO_ENDOPLASMIC_RETICULUM	35	0.36	1.34	0.095	0.227	1	2292	tags=26%, list=13%, signal=29%
GOBP_REGULATION_OF_LEUKOCYTE_ADHESION_TO_VASCULAR_ENDOTHELIAL_CELL	29	0.37	1.34	0.103	0.227	1	1592	tags=24%, list=9%, signal=26%
GOBP_EPIDERMIS_MORPHOGENESIS	33	0.37	1.34	0.11	0.227	1	5883	tags=48%, list=33%, signal=72%
GOBP_COPII_COATED_VESICLE_CARGO_LOADING	15	0.45	1.34	0.128	0.227	1	915	tags=20%, list=5%, signal=21%
GOCC_CUL4_RING_E3_UBIQUITIN_LIGASE_COMPLEX	15	0.46	1.34	0.134	0.227	1	3334	tags=47%, list=19%, signal=57%
GOBP_REGULATION_OF_STEROID_HORMONE_BIOSYNTHETIC_PROCESS	16	0.45	1.34	0.139	0.227	1	2404	tags=38%, list=13%, signal=43%
GOBP_EMBRYONIC_CAMERA_TYPE_EYE_DEVELOPMENT	35	0.37	1.34	0.091	0.228	1	4997	tags=51%, list=28%, signal=71%
GOBP_CELLULAR_CARBOHYDRATE_CATABOLIC_PROCESS	37	0.36	1.34	0.091	0.228	1	2690	tags=30%, list=15%, signal=35%
GOBP_NEGATIVE_REGULATION_OF_SIGNAL_TRANSDUCTION_BY_P53_CLASS_MEDIATOR	27	0.38	1.34	0.096	0.228	1	4311	tags=41%, list=24%, signal=54%
GOMF_POLY_A_BINDING	21	0.41	1.34	0.11	0.228	1	332	tags=19%, list=2%, signal=19%
GOBP_CELLULAR_RESPONSE_TO_OXIDATIVE_STRESS	250	0.25	1.34	0.005	0.229	1	3514	tags=25%, list=20%, signal=30%
GOCC_CELL_LEADING_EDGE	372	0.24	1.34	0.005	0.229	1	3006	tags=26%, list=17%, signal=30%
GOBP_RESPONSE_TO_IONIZING_RADIATION	120	0.28	1.34	0.041	0.229	1	3270	tags=27%, list=18%, signal=32%
GOBP_SOMATIC_DIVERSIFICATION_OF_IMMUNOGLOBULINS	56	0.32	1.34	0.081	0.229	1	4203	tags=32%, list=24%, signal=42%
GOBP_REGULATION_OF_PEPTIDYL_TYROSINE_PHOSPHORYLATION	238	0.25	1.33	0.014	0.23	1	4849	tags=38%, list=27%, signal=52%
GOBP_B_CELL_DIFFERENTIATION	143	0.27	1.33	0.019	0.23	1	4820	tags=38%, list=27%, signal=52%
GOBP_NUCLEUS_ORGANIZATION	106	0.29	1.33	0.03	0.23	1	4010	tags=35%, list=23%, signal=45%
GOBP_POSITIVE_REGULATION_OF_PROTEOLYSIS	326	0.25	1.33	0.005	0.231	1	5087	tags=37%, list=29%, signal=51%
GOMF_CXCR_CHEMOKINE_RECEPTOR_BINDING	16	0.44	1.33	0.138	0.231	1	2591	tags=38%, list=15%, signal=44%
GOBP_REGULATION_OF_HISTONE_MODIFICATION	139	0.27	1.33	0.029	0.233	1	4594	tags=31%, list=26%, signal=41%
GOBP_SMOOTHENED_SIGNALING_PATHWAY	123	0.28	1.33	0.043	0.233	1	4940	tags=39%, list=28%, signal=54%
GOMF_CHAPERONE_BINDING	92	0.29	1.33	0.049	0.233	1	4353	tags=37%, list=24%, signal=49%
GOBP_SMAD_PROTEIN_SIGNAL_TRANSDUCTION	77	0.3	1.33	0.066	0.233	1	1589	tags=19%, list=9%, signal=21%
GOBP_NEGATIVE_REGULATION_OF_RECEPTOR_MEDIATED_ENDOCYTOSIS	31	0.37	1.33	0.087	0.233	1	2043	tags=26%, list=11%, signal=29%
GOBP_DOPAMINERGIC_NEURON_DIFFERENTIATION	38	0.35	1.33	0.103	0.233	1	4721	tags=42%, list=27%, signal=57%
GOBP_POSITIVE_REGULATION_OF_VIRAL_LIFE_CYCLE	23	0.41	1.33	0.104	0.233	1	2449	tags=26%, list=14%, signal=30%
GOBP_COLLATERAL_SPROUTING	21	0.41	1.33	0.106	0.233	1	2856	tags=48%, list=16%, signal=57%
GOBP_POSITIVE_REGULATION_OF_T_CELL_CYTOKINE_PRODUCTION	24	0.39	1.33	0.12	0.234	1	5027	tags=46%, list=28%, signal=64%
GOBP_MYELOID_DENDRITIC_CELL_ACTIVATION	27	0.38	1.33	0.116	0.235	1	4555	tags=48%, list=26%, signal=65%
GOBP_PEPTIDYL_TYROSINE_DEPHOSPHORYLATION	29	0.38	1.33	0.112	0.236	1	3669	tags=48%, list=21%, signal=61%
GOBP_POSITIVE_REGULATION_BY_HOST_OF_VIRAL_TRANSCRIPTION	17	0.43	1.33	0.127	0.236	1	1230	tags=24%, list=7%, signal=25%
GOBP_POSITIVE_REGULATION_OF_INTERLEUKIN_8_PRODUCTION	58	0.32	1.33	0.075	0.237	1	5804	tags=55%, list=33%, signal=82%
GOBP_MUSCLE_CELL_DIFFERENTIATION	336	0.24	1.33	0.005	0.238	1	3255	tags=24%, list=18%, signal=29%
GOBP_ESTABLISHMENT_OF_PROTEIN_LOCALIZATION_TO_ORGANELLE	377	0.24	1.32	0.012	0.238	1	3469	tags=26%, list=19%, signal=31%
GOBP_REGULATION_OF_LIPID_BIOSYNTHETIC_PROCESS	152	0.27	1.33	0.024	0.238	1	3503	tags=27%, list=20%, signal=33%
GOBP_REGULATION_OF_T_CELL_APOPTOTIC_PROCESS	39	0.36	1.33	0.083	0.238	1	5834	tags=56%, list=33%, signal=84%
GOBP_ZINC_ION_HOMEOSTASIS	37	0.35	1.33	0.09	0.238	1	2367	tags=35%, list=13%, signal=40%
GOBP_POSITIVE_REGULATION_OF_MACROPHAGE_CYTOKINE_PRODUCTION	24	0.4	1.33	0.105	0.238	1	2879	tags=33%, list=16%, signal=40%
GOBP_NUCLEAR_EXPORT	134	0.27	1.32	0.036	0.239	1	4534	tags=39%, list=25%, signal=52%
GOBP_CELLULAR_RESPONSE_TO_UV	80	0.3	1.32	0.042	0.239	1	3197	tags=29%, list=18%, signal=35%
GOBP_ENDOTHELIAL_CELL_DEVELOPMENT	64	0.31	1.32	0.07	0.239	1	2827	tags=28%, list=16%, signal=33%
GOBP_REGULATION_OF_SMAD_PROTEIN_SIGNAL_TRANSDUCTION	28	0.38	1.32	0.107	0.239	1	1589	tags=29%, list=9%, signal=31%
GOBP_BRANCHING_INVOLVED_IN_SALIVARY_GLAND_MORPHOGENESIS	20	0.41	1.32	0.126	0.239	1	3152	tags=35%, list=18%, signal=42%
GOBP_NUCLEOTIDE_SUGAR_BIOSYNTHETIC_PROCESS	17	0.44	1.32	0.132	0.239	1	4211	tags=41%, list=24%, signal=54%
GOBP_T_CELL_APOPTOTIC_PROCESS	55	0.33	1.32	0.087	0.24	1	5948	tags=55%, list=33%, signal=82%
GOMF_MANGANESE_ION_BINDING	49	0.33	1.32	0.096	0.24	1	4221	tags=39%, list=24%, signal=51%
GOBP_T_CELL_HOMEOSTASIS	42	0.34	1.32	0.08	0.241	1	4488	tags=43%, list=25%, signal=57%
GOBP_CELLULAR_RESPONSE_TO_LIPOPROTEIN_PARTICLE_STIMULUS	31	0.37	1.32	0.107	0.241	1	3812	tags=39%, list=21%, signal=49%
GOBP_BONE_GROWTH	31	0.37	1.32	0.108	0.241	1	1922	tags=26%, list=11%, signal=29%
GOBP_SPHINGOMYELIN_METABOLIC_PROCESS	20	0.42	1.32	0.132	0.241	1	2729	tags=35%, list=15%, signal=41%
GOBP_REACTIVE_OXYGEN_SPECIES_BIOSYNTHETIC_PROCESS	49	0.33	1.32	0.084	0.242	1	3552	tags=33%, list=20%, signal=41%
GOBP_POSITIVE_REGULATION_OF_ACTIN_CYTOSKELETON_REORGANIZATION	19	0.43	1.32	0.122	0.242	1	4639	tags=58%, list=26%, signal=78%
GOMF_ACTIN_BINDING	389	0.24	1.32	0	0.243	1	4995	tags=37%, list=28%, signal=50%
GOBP_ACTIVATION_OF_IMMUNE_RESPONSE	281	0.25	1.32	0.012	0.243	1	5142	tags=36%, list=29%, signal=50%
GOBP_INTRINSIC_APOPTOTIC_SIGNALING_PATHWAY_BY_P53_CLASS_MEDIATOR	68	0.31	1.32	0.075	0.243	1	3466	tags=28%, list=19%, signal=35%
GOBP_CORTICAL_CYTOSKELETON_ORGANIZATION	57	0.32	1.32	0.075	0.243	1	5336	tags=47%, list=30%, signal=67%
GOCC_KERATIN_FILAMENT	50	0.33	1.32	0.081	0.243	1	6085	tags=48%, list=34%, signal=73%
GOMF_ACETYLGLUCOSAMINYLTRANSFERASE_ACTIVITY	36	0.35	1.32	0.1	0.243	1	3254	tags=33%, list=18%, signal=41%
GOBP_REGULATION_OF_NATURAL_KILLER_CELL_ACTIVATION	36	0.35	1.32	0.107	0.243	1	3137	tags=33%, list=18%, signal=40%
GOBP_NEGATIVE_REGULATION_OF_OSTEOCLAST_DIFFERENTIATION	29	0.38	1.32	0.112	0.243	1	3396	tags=34%, list=19%, signal=43%
GOBP_REGULATION_OF_HETEROTYPIC_CELL_CELL_ADHESION	25	0.39	1.32	0.112	0.243	1	5355	tags=44%, list=30%, signal=63%
GOBP_NEGATIVE_REGULATION_OF_BIOMINERALIZATION	26	0.39	1.32	0.114	0.243	1	4146	tags=35%, list=23%, signal=45%
GOCC_PHAGOCYTIC_CUP	24	0.4	1.32	0.116	0.243	1	4589	tags=46%, list=26%, signal=62%
GOBP_NEGATIVE_REGULATION_OF_ANOIKIS	18	0.42	1.32	0.119	0.243	1	4187	tags=39%, list=24%, signal=51%
GOBP_POSITIVE_REGULATION_OF_DNA_REPLICATION	33	0.37	1.32	0.128	0.243	1	3618	tags=36%, list=20%, signal=46%
GOBP_GLUCOCORTICOID_METABOLIC_PROCESS	24	0.39	1.32	0.13	0.243	1	3629	tags=42%, list=20%, signal=52%
GOBP_CELLULAR_RESPONSE_TO_LOW_DENSITY_LIPOPROTEIN_PARTICLE_STIMULUS	18	0.43	1.32	0.145	0.243	1	3812	tags=50%, list=21%, signal=64%
GOBP_REGULATION_OF_BLOOD_VESSEL_ENDOTHELIAL_CELL_MIGRATION	84	0.3	1.32	0.071	0.244	1	3583	tags=25%, list=20%, signal=31%
GOMF_GLYCOSAMINOGLYCAN_BINDING	210	0.25	1.31	0.012	0.245	1	4093	tags=32%, list=23%, signal=42%
GOBP_REGULATION_OF_LYMPHOCYTE_MEDIATED_IMMUNITY	158	0.27	1.32	0.038	0.245	1	5900	tags=46%, list=33%, signal=68%
GOBP_POSITIVE_REGULATION_OF_TYPE_I_INTERFERON_PRODUCTION	58	0.32	1.31	0.071	0.246	1	5517	tags=43%, list=31%, signal=62%
GOBP_PROTEIN_LOCALIZATION_TO_VACUOLE	68	0.31	1.31	0.076	0.246	1	3882	tags=34%, list=22%, signal=43%
GOBP_SOMATIC_DIVERSIFICATION_OF_IMMUNOGLOBULINS_INVOLVED_IN_IMMUNE_RESPONSE	43	0.34	1.31	0.095	0.246	1	4004	tags=30%, list=22%, signal=39%
GOCC_SPINDLE_MIDZONE	30	0.37	1.31	0.104	0.246	1	5210	tags=40%, list=29%, signal=56%
GOBP_LATERAL_MESODERM_DEVELOPMENT	15	0.45	1.31	0.129	0.246	1	4122	tags=53%, list=23%, signal=69%
GOBP_CHONDROITIN_SULFATE_PROTEOGLYCAN_METABOLIC_PROCESS	26	0.39	1.31	0.14	0.246	1	3368	tags=42%, list=19%, signal=52%
GOBP_ACTIN_FILAMENT_SEVERING	15	0.45	1.31	0.146	0.246	1	6896	tags=60%, list=39%, signal=98%
GOBP_REGULATION_OF_TISSUE_REMODELING	66	0.31	1.31	0.075	0.247	1	4949	tags=44%, list=28%, signal=61%
GOBP_TISSUE_REGENERATION	58	0.32	1.31	0.08	0.247	1	3367	tags=34%, list=19%, signal=42%
GOBP_REGULATION_OF_DEFENSE_RESPONSE_TO_VIRUS_BY_HOST	33	0.36	1.31	0.117	0.247	1	5800	tags=55%, list=33%, signal=81%
GOBP_KERATAN_SULFATE_METABOLIC_PROCESS	17	0.43	1.31	0.129	0.247	1	2054	tags=35%, list=12%, signal=40%
GOMF_ACTIN_FILAMENT_BINDING	195	0.26	1.31	0.031	0.248	1	4966	tags=39%, list=28%, signal=53%
GOBP_REGULATION_OF_DNA_BINDING	107	0.28	1.31	0.053	0.248	1	2454	tags=22%, list=14%, signal=26%
GOBP_REGULATION_OF_ERBB_SIGNALING_PATHWAY	70	0.3	1.31	0.067	0.248	1	3910	tags=36%, list=22%, signal=46%
GOBP_FACE_MORPHOGENESIS	28	0.37	1.31	0.132	0.248	1	4168	tags=46%, list=23%, signal=61%
GOBP_REGULATION_OF_DNA_TEMPLATED_TRANSCRIPTION_IN_RESPONSE_TO_STRESS	41	0.34	1.31	0.083	0.249	1	5202	tags=49%, list=29%, signal=69%
GOBP_MRNA_TRANSCRIPTION	46	0.34	1.31	0.099	0.249	1	2454	tags=24%, list=14%, signal=28%
GOBP_REGULATION_OF_CELL_MORPHOGENESIS	269	0.25	1.31	0.013	0.25	1	4897	tags=38%, list=27%, signal=52%
GOBP_LEUKOCYTE_APOPTOTIC_PROCESS	108	0.28	1.31	0.051	0.25	1	4962	tags=42%, list=28%, signal=57%
GOCC_FILAMENTOUS_ACTIN	26	0.39	1.31	0.124	0.25	1	5127	tags=46%, list=29%, signal=65%
GOBP_POSITIVE_REGULATION_OF_CELL_MIGRATION_INVOLVED_IN_SPROUTING_ANGIOGENESIS	19	0.41	1.31	0.135	0.25	1	1439	tags=21%, list=8%, signal=23%
GOBP_REGULATION_OF_CYTOSKELETON_ORGANIZATION	449	0.23	1.31	0.008	0.251	1	3923	tags=29%, list=22%, signal=36%
GOBP_CELLULAR_RESPONSE_TO_CHEMICAL_STRESS	301	0.24	1.31	0.015	0.251	1	3514	tags=24%, list=20%, signal=30%
GOCC_MEMBRANE_MICRODOMAIN	298	0.24	1.31	0.019	0.251	1	3550	tags=27%, list=20%, signal=33%
GOBP_CELLULAR_RESPONSE_TO_EXTERNAL_STIMULUS	283	0.24	1.31	0.029	0.251	1	4487	tags=34%, list=25%, signal=45%
GOBP_B_CELL_PROLIFERATION	94	0.29	1.31	0.052	0.251	1	4004	tags=28%, list=22%, signal=35%
GOBP_FATTY_ACID_TRANSPORT	91	0.29	1.31	0.054	0.251	1	3627	tags=29%, list=20%, signal=36%
GOBP_CELLULAR_CARBOHYDRATE_BIOSYNTHETIC_PROCESS	64	0.31	1.31	0.095	0.251	1	6897	tags=61%, list=39%, signal=99%
GOBP_REGULATION_OF_CELLULAR_RESPONSE_TO_HEAT	15	0.45	1.31	0.129	0.251	1	999	tags=27%, list=6%, signal=28%
GOBP_EXTRACELLULAR_VESICLE_BIOGENESIS	23	0.4	1.31	0.138	0.251	1	2970	tags=30%, list=17%, signal=36%
GOMF_PROTEIN_KINASE_C_ACTIVITY	15	0.44	1.31	0.144	0.251	1	3399	tags=40%, list=19%, signal=49%
GOBP_NEGATIVE_REGULATION_OF_ERK1_AND_ERK2_CASCADE	63	0.31	1.31	0.069	0.252	1	5430	tags=51%, list=30%, signal=73%
GOBP_REGULATION_OF_TRANSCRIPTION_REGULATORY_REGION_DNA_BINDING	46	0.33	1.31	0.083	0.252	1	2454	tags=26%, list=14%, signal=30%
GOMF_PROTEIN_LIPID_COMPLEX_BINDING	26	0.39	1.31	0.108	0.252	1	2246	tags=27%, list=13%, signal=31%
GOBP_ACTIVATION_OF_CYSTEINE_TYPE_ENDOPEPTIDASE_ACTIVITY	19	0.42	1.31	0.163	0.252	1	4968	tags=47%, list=28%, signal=66%
GOCC_STRIATED_MUSCLE_THIN_FILAMENT	18	0.42	1.3	0.14	0.253	1	2487	tags=33%, list=14%, signal=39%
GOCC_CORTICAL_ACTIN_CYTOSKELETON	75	0.3	1.3	0.073	0.254	1	2588	tags=24%, list=15%, signal=28%
GOBP_MRNA_CATABOLIC_PROCESS	188	0.26	1.3	0.023	0.255	1	2778	tags=22%, list=16%, signal=26%
GOBP_REGULATION_OF_ENDOCYTOSIS	197	0.26	1.3	0.023	0.255	1	3584	tags=28%, list=20%, signal=35%
GOBP_REGULATION_OF_OSTEOBLAST_DIFFERENTIATION	111	0.28	1.3	0.042	0.255	1	2687	tags=24%, list=15%, signal=28%
GOMF_HEAT_SHOCK_PROTEIN_BINDING	100	0.28	1.3	0.046	0.255	1	4746	tags=36%, list=27%, signal=49%
GOCC_ROUGH_ENDOPLASMIC_RETICULUM	70	0.3	1.3	0.074	0.255	1	3946	tags=31%, list=22%, signal=40%
GOBP_REGULATION_OF_PROTEIN_TARGETING	61	0.31	1.3	0.079	0.255	1	1900	tags=23%, list=11%, signal=26%
GOBP_NEGATIVE_REGULATION_OF_LEUKOCYTE_MIGRATION	43	0.33	1.3	0.101	0.255	1	2194	tags=28%, list=12%, signal=32%
GOMF_SCAVENGER_RECEPTOR_ACTIVITY	37	0.35	1.3	0.111	0.255	1	3820	tags=38%, list=21%, signal=48%
GOBP_REGULATION_OF_SMALL_MOLECULE_METABOLIC_PROCESS	279	0.24	1.3	0.012	0.256	1	4251	tags=31%, list=24%, signal=40%
GOBP_ACTIN_FILAMENT_BUNDLE_ORGANIZATION	139	0.27	1.3	0.058	0.256	1	3923	tags=33%, list=22%, signal=42%
GOBP_PHOSPHATIDYLCHOLINE_METABOLIC_PROCESS	62	0.31	1.3	0.074	0.256	1	3583	tags=29%, list=20%, signal=36%
GOBP_RESPONSE_TO_DEXAMETHASONE	41	0.35	1.3	0.101	0.256	1	1298	tags=17%, list=7%, signal=18%
GOBP_ASYMMETRIC_CELL_DIVISION	17	0.42	1.3	0.134	0.256	1	5380	tags=53%, list=30%, signal=76%
GOBP_FOCAL_ADHESION_ASSEMBLY	77	0.3	1.3	0.083	0.258	1	2398	tags=27%, list=13%, signal=31%
GOBP_T_CELL_LINEAGE_COMMITMENT	28	0.38	1.3	0.126	0.259	1	3126	tags=29%, list=18%, signal=35%
GOBP_REGULATION_OF_MUSCLE_CELL_DIFFERENTIATION	119	0.28	1.3	0.062	0.26	1	3700	tags=33%, list=21%, signal=41%
GOBP_PYRUVATE_METABOLIC_PROCESS	97	0.28	1.3	0.069	0.26	1	3596	tags=30%, list=20%, signal=37%
GOCC_TERTIARY_GRANULE_LUMEN	54	0.32	1.3	0.078	0.26	1	4140	tags=37%, list=23%, signal=48%
GOBP_REGULATION_OF_CELL_MIGRATION_INVOLVED_IN_SPROUTING_ANGIOGENESIS	36	0.35	1.3	0.111	0.26	1	1471	tags=19%, list=8%, signal=21%
GOMF_CATALYTIC_ACTIVITY_ACTING_ON_A_GLYCOPROTEIN	22	0.39	1.3	0.124	0.26	1	2118	tags=32%, list=12%, signal=36%
GOBP_CELLULAR_RESPONSE_TO_PH	24	0.39	1.3	0.139	0.26	1	4097	tags=38%, list=23%, signal=49%
GOBP_AMINOGLYCAN_BIOSYNTHETIC_PROCESS	71	0.3	1.3	0.096	0.261	1	3377	tags=34%, list=19%, signal=42%
GOBP_POSITIVE_REGULATION_OF_NEUTROPHIL_MIGRATION	28	0.37	1.3	0.125	0.261	1	5528	tags=50%, list=31%, signal=72%
GOBP_GLAND_MORPHOGENESIS	118	0.27	1.29	0.056	0.262	1	2458	tags=24%, list=14%, signal=27%
GOBP_NEGATIVE_REGULATION_OF_CALCIUM_MEDIATED_SIGNALING	18	0.42	1.29	0.161	0.262	1	5710	tags=56%, list=32%, signal=82%
GOMF_DEATH_RECEPTOR_BINDING	17	0.42	1.29	0.147	0.263	1	5971	tags=65%, list=34%, signal=97%
GOBP_REGULATION_OF_RESPONSE_TO_ENDOPLASMIC_RETICULUM_STRESS	65	0.31	1.29	0.092	0.264	1	5033	tags=38%, list=28%, signal=53%
GOBP_REGULATION_OF_PROTEIN_IMPORT_INTO_NUCLEUS	51	0.32	1.29	0.094	0.264	1	2364	tags=25%, list=13%, signal=29%
GOBP_RESPONSE_TO_NUTRIENT	147	0.26	1.29	0.066	0.265	1	4374	tags=33%, list=25%, signal=43%
GOMF_CYSTEINE_TYPE_ENDOPEPTIDASE_ACTIVITY	91	0.28	1.29	0.079	0.265	1	4024	tags=35%, list=23%, signal=45%
GOBP_ACTOMYOSIN_STRUCTURE_ORGANIZATION	180	0.26	1.29	0.037	0.266	1	3904	tags=28%, list=22%, signal=36%
GOBP_CELLULAR_RESPONSE_TO_KETONE	96	0.28	1.29	0.075	0.266	1	3793	tags=36%, list=21%, signal=46%
GOBP_CARBOHYDRATE_DERIVATIVE_TRANSPORT	72	0.3	1.29	0.098	0.266	1	5018	tags=43%, list=28%, signal=60%
GOBP_RESPONSE_TO_DSRNA	47	0.33	1.29	0.102	0.266	1	4045	tags=38%, list=23%, signal=49%
GOBP_HYDROGEN_PEROXIDE_METABOLIC_PROCESS	52	0.32	1.29	0.104	0.266	1	3607	tags=31%, list=20%, signal=38%
GOBP_CARBOHYDRATE_CATABOLIC_PROCESS	142	0.27	1.29	0.053	0.267	1	4736	tags=37%, list=27%, signal=50%
GOBP_NEGATIVE_REGULATION_OF_CELLULAR_RESPONSE_TO_INSULIN_STIMULUS	33	0.35	1.29	0.111	0.267	1	4820	tags=42%, list=27%, signal=58%
GOBP_RESPONSE_TO_STEROL	29	0.36	1.29	0.129	0.267	1	3367	tags=24%, list=19%, signal=30%
GOBP_REGULATION_OF_OSTEOCLAST_DIFFERENTIATION	61	0.3	1.29	0.078	0.268	1	4049	tags=34%, list=23%, signal=44%
GOBP_NEGATIVE_REGULATION_OF_PHOSPHORYLATION	311	0.24	1.29	0.01	0.269	1	3665	tags=27%, list=21%, signal=33%
GOBP_POSITIVE_REGULATION_OF_LIPID_TRANSPORT	81	0.29	1.29	0.102	0.269	1	3788	tags=30%, list=21%, signal=37%
GOBP_REGULATION_OF_GLIAL_CELL_MIGRATION	15	0.43	1.29	0.145	0.269	1	2137	tags=33%, list=12%, signal=38%
GOBP_PROTEIN_LOCALIZATION_TO_CILIUM	54	0.32	1.29	0.101	0.27	1	3494	tags=30%, list=20%, signal=37%
GOBP_RECEPTOR_MEDIATED_ENDOCYTOSIS	237	0.24	1.29	0.023	0.271	1	4050	tags=32%, list=23%, signal=41%
GOBP_EPIGENETIC_REGULATION_OF_GENE_EXPRESSION	114	0.27	1.29	0.062	0.271	1	4040	tags=29%, list=23%, signal=37%
GOBP_REGULATION_OF_CELLULAR_RESPONSE_TO_TRANSFORMING_GROWTH_FACTOR_BETA_STIMULUS	129	0.27	1.29	0.072	0.271	1	2102	tags=19%, list=12%, signal=22%
GOBP_TRANSITION_METAL_ION_TRANSPORT	94	0.28	1.29	0.088	0.271	1	3270	tags=31%, list=18%, signal=38%
GOBP_POSITIVE_REGULATION_OF_CELLULAR_CATABOLIC_PROCESS	351	0.23	1.28	0.008	0.272	1	4648	tags=32%, list=26%, signal=43%
GOCC_EXTERNAL_SIDE_OF_PLASMA_MEMBRANE	346	0.24	1.28	0.022	0.272	1	4984	tags=36%, list=28%, signal=49%
GOMF_PHOSPHATIDYLINOSITOL_BISPHOSPHATE_BINDING	80	0.29	1.29	0.057	0.272	1	1481	tags=19%, list=8%, signal=20%
GOBP_REGULATION_OF_MYELOID_LEUKOCYTE_MEDIATED_IMMUNITY	58	0.31	1.28	0.094	0.272	1	5844	tags=50%, list=33%, signal=74%
GOBP_REGULATION_OF_HORMONE_BIOSYNTHETIC_PROCESS	24	0.38	1.28	0.147	0.272	1	2404	tags=29%, list=13%, signal=34%
GOBP_RESPONSE_TO_MECHANICAL_STIMULUS	195	0.25	1.28	0.028	0.273	1	4471	tags=35%, list=25%, signal=46%
GOBP_STRESS_FIBER_ASSEMBLY	93	0.28	1.28	0.064	0.273	1	3793	tags=34%, list=21%, signal=43%
GOBP_ICOSANOID_TRANSPORT	53	0.31	1.28	0.117	0.273	1	3554	tags=30%, list=20%, signal=38%
GOBP_POSITIVE_REGULATION_OF_LYMPHOCYTE_CHEMOTAXIS	21	0.4	1.28	0.163	0.273	1	4701	tags=38%, list=26%, signal=52%
GOBP_REGULATION_OF_PROTEIN_BINDING	182	0.25	1.28	0.033	0.274	1	3493	tags=26%, list=20%, signal=32%
GOBP_CELLULAR_RESPONSE_TO_HYDROGEN_PEROXIDE	77	0.29	1.28	0.082	0.274	1	4962	tags=42%, list=28%, signal=57%
GOBP_IMMUNOLOGICAL_SYNAPSE_FORMATION	16	0.42	1.28	0.136	0.274	1	5027	tags=69%, list=28%, signal=96%
GOBP_DNA_TEMPLATED_TRANSCRIPTION_ELONGATION	194	0.25	1.28	0.041	0.275	1	4241	tags=27%, list=24%, signal=35%
GOMF_ZINC_ION_TRANSMEMBRANE_TRANSPORTER_ACTIVITY	22	0.39	1.28	0.148	0.277	1	1856	tags=32%, list=10%, signal=35%
GOBP_NEGATIVE_REGULATION_OF_VIRAL_TRANSCRIPTION	15	0.43	1.28	0.172	0.277	1	6605	tags=60%, list=37%, signal=95%
GOBP_REGULATION_OF_ENDOTHELIAL_CELL_DEVELOPMENT	16	0.43	1.28	0.174	0.277	1	4573	tags=50%, list=26%, signal=67%
GOMF_ACTIVIN_BINDING	15	0.43	1.28	0.175	0.279	1	4933	tags=47%, list=28%, signal=64%
GOBP_MOLTING_CYCLE	105	0.28	1.28	0.071	0.28	1	4891	tags=38%, list=27%, signal=52%
GOBP_REGULATION_OF_ACTIN_CYTOSKELETON_REORGANIZATION	39	0.33	1.28	0.126	0.28	1	4803	tags=51%, list=27%, signal=70%
GOBP_WOUND_HEALING_SPREADING_OF_EPIDERMAL_CELLS	16	0.43	1.28	0.151	0.28	1	2852	tags=44%, list=16%, signal=52%
GOMF_GTPASE_ACTIVATOR_ACTIVITY	196	0.25	1.28	0.043	0.281	1	2616	tags=23%, list=15%, signal=27%
GOBP_POSITIVE_REGULATION_OF_PEPTIDASE_ACTIVITY	171	0.26	1.28	0.055	0.281	1	5220	tags=41%, list=29%, signal=57%
GOBP_INTERMEDIATE_FILAMENT_ORGANIZATION	59	0.3	1.28	0.095	0.281	1	6847	tags=53%, list=38%, signal=85%
GOBP_FACE_DEVELOPMENT	49	0.32	1.28	0.1	0.281	1	4239	tags=41%, list=24%, signal=53%
GOBP_NEGATIVE_REGULATION_OF_SMOOTH_MUSCLE_CELL_PROLIFERATION	50	0.32	1.28	0.132	0.281	1	2649	tags=30%, list=15%, signal=35%
GOBP_POSITIVE_REGULATION_OF_CELLULAR_RESPONSE_TO_TRANSFORMING_GROWTH_FACTOR_BETA_STIMULUS	30	0.35	1.28	0.147	0.281	1	4847	tags=37%, list=27%, signal=50%
GOBP_REGULATION_OF_ACTIN_FILAMENT_BASED_PROCESS	342	0.23	1.27	0.019	0.282	1	3923	tags=29%, list=22%, signal=36%
GOBP_CELLULAR_RESPONSE_TO_STEROID_HORMONE_STIMULUS	175	0.25	1.27	0.053	0.282	1	4939	tags=34%, list=28%, signal=46%
GOBP_POSITIVE_REGULATION_OF_ERK1_AND_ERK2_CASCADE	182	0.25	1.27	0.057	0.282	1	5358	tags=40%, list=30%, signal=57%
GOBP_IMMUNOGLOBULIN_PRODUCTION	106	0.28	1.27	0.061	0.282	1	5025	tags=32%, list=28%, signal=44%
GOBP_NEURON_PROJECTION_REGENERATION	55	0.31	1.27	0.102	0.282	1	3277	tags=29%, list=18%, signal=36%
GOBP_REGULATION_OF_MONOOXYGENASE_ACTIVITY	49	0.32	1.27	0.102	0.282	1	2152	tags=24%, list=12%, signal=28%
GOBP_REGULATION_OF_REACTIVE_OXYGEN_SPECIES_BIOSYNTHETIC_PROCESS	37	0.34	1.27	0.111	0.282	1	3263	tags=32%, list=18%, signal=40%
GOBP_POSITIVE_REGULATION_OF_MUSCLE_CELL_DIFFERENTIATION	56	0.31	1.27	0.111	0.282	1	5016	tags=46%, list=28%, signal=64%
GOMF_CYSTEINE_TYPE_ENDOPEPTIDASE_INHIBITOR_ACTIVITY	51	0.31	1.27	0.112	0.282	1	4965	tags=37%, list=28%, signal=52%
GOBP_PLASMA_LIPOPROTEIN_PARTICLE_CLEARANCE	36	0.34	1.27	0.118	0.282	1	4003	tags=31%, list=22%, signal=39%
GOBP_POSITIVE_REGULATION_OF_STRIATED_MUSCLE_CELL_DIFFERENTIATION	36	0.34	1.27	0.138	0.283	1	5015	tags=44%, list=28%, signal=62%
GOBP_RESPONSE_TO_INTERFERON_BETA	26	0.37	1.27	0.158	0.283	1	5590	tags=50%, list=31%, signal=73%
GOBP_NEGATIVE_REGULATION_OF_SMOOTH_MUSCLE_CELL_MIGRATION	24	0.37	1.27	0.162	0.284	1	1936	tags=33%, list=11%, signal=37%
GOBP_REGULATION_OF_ACTIN_FILAMENT_BUNDLE_ASSEMBLY	91	0.28	1.27	0.092	0.285	1	3793	tags=34%, list=21%, signal=43%
GOBP_NEUTROPHIL_HOMEOSTASIS	18	0.4	1.27	0.162	0.285	1	4925	tags=56%, list=28%, signal=77%
GOCC_ENDOPLASMIC_RETICULUM_QUALITY_CONTROL_COMPARTMENT	20	0.41	1.27	0.164	0.285	1	5588	tags=65%, list=31%, signal=95%
GOBP_PYRIDINE_NUCLEOTIDE_BIOSYNTHETIC_PROCESS	19	0.41	1.27	0.167	0.285	1	2625	tags=26%, list=15%, signal=31%
GOBP_IMMUNE_RESPONSE_REGULATING_CELL_SURFACE_RECEPTOR_SIGNALING_PATHWAY	235	0.25	1.27	0.041	0.286	1	5142	tags=37%, list=29%, signal=52%
GOMF_GLYCOLIPID_BINDING	27	0.37	1.27	0.126	0.286	1	3550	tags=37%, list=20%, signal=46%
GOBP_CELLULAR_RESPONSE_TO_ARSENIC_CONTAINING_SUBSTANCE	20	0.41	1.27	0.143	0.286	1	5725	tags=55%, list=32%, signal=81%
GOBP_COLLAGEN_ACTIVATED_SIGNALING_PATHWAY	15	0.43	1.27	0.16	0.286	1	5263	tags=47%, list=30%, signal=66%
GOCC_TRANS_GOLGI_NETWORK	212	0.25	1.27	0.036	0.287	1	3999	tags=30%, list=22%, signal=38%
GOBP_ARACHIDONIC_ACID_SECRETION	30	0.36	1.27	0.123	0.287	1	3554	tags=33%, list=20%, signal=42%
GOBP_RESPONSE_TO_ARSENIC_CONTAINING_SUBSTANCE	31	0.37	1.27	0.135	0.287	1	5725	tags=52%, list=32%, signal=76%
GOBP_RECEPTOR_METABOLIC_PROCESS	51	0.31	1.27	0.096	0.288	1	2102	tags=22%, list=12%, signal=24%
GOBP_RESPONSE_TO_TESTOSTERONE	42	0.33	1.27	0.117	0.288	1	5283	tags=52%, list=30%, signal=74%
GOMF_PROLINE_RICH_REGION_BINDING	15	0.44	1.27	0.157	0.288	1	3863	tags=47%, list=22%, signal=60%
GOBP_POSITIVE_REGULATION_OF_RNA_SPLICING	30	0.35	1.27	0.149	0.289	1	2880	tags=27%, list=16%, signal=32%
GOBP_OVULATION	22	0.39	1.27	0.163	0.289	1	2347	tags=36%, list=13%, signal=42%
GOBP_REGULATION_OF_RNA_SPLICING	126	0.26	1.27	0.059	0.29	1	4630	tags=35%, list=26%, signal=47%
GOBP_MATERNAL_PROCESS_INVOLVED_IN_FEMALE_PREGNANCY	59	0.3	1.27	0.109	0.29	1	4122	tags=29%, list=23%, signal=37%
GOCC_SITE_OF_DOUBLE_STRAND_BREAK	57	0.31	1.27	0.115	0.29	1	5299	tags=40%, list=30%, signal=57%
GOBP_CYTOSOLIC_TRANSPORT	139	0.26	1.26	0.048	0.291	1	4590	tags=35%, list=26%, signal=46%
GOBP_NEURAL_TUBE_PATTERNING	33	0.35	1.27	0.13	0.291	1	2874	tags=27%, list=16%, signal=32%
GOBP_REGULATION_OF_VIRAL_TRANSCRIPTION	19	0.4	1.26	0.146	0.291	1	6605	tags=58%, list=37%, signal=92%
GOBP_MACROPHAGE_ACTIVATION_INVOLVED_IN_IMMUNE_RESPONSE	18	0.41	1.26	0.169	0.291	1	2990	tags=33%, list=17%, signal=40%
GOBP_RESPONSE_TO_PURINE_CONTAINING_COMPOUND	133	0.26	1.26	0.066	0.292	1	4318	tags=37%, list=24%, signal=48%
GOBP_POSITIVE_REGULATION_OF_CELLULAR_AMIDE_METABOLIC_PROCESS	139	0.26	1.26	0.079	0.292	1	2200	tags=19%, list=12%, signal=21%
GOBP_POSITIVE_REGULATION_OF_RECEPTOR_INTERNALIZATION	27	0.36	1.26	0.146	0.292	1	2990	tags=30%, list=17%, signal=36%
GOBP_LEUKOCYTE_MEDIATED_CYTOTOXICITY	120	0.27	1.26	0.074	0.293	1	5702	tags=44%, list=32%, signal=65%
GOMF_ANTIGEN_BINDING	62	0.3	1.26	0.101	0.293	1	5949	tags=40%, list=33%, signal=60%
GOBP_REGULATION_OF_INSULIN_RECEPTOR_SIGNALING_PATHWAY	57	0.31	1.26	0.102	0.293	1	5227	tags=44%, list=29%, signal=62%
GOBP_REGULATION_OF_T_CELL_MEDIATED_IMMUNITY	82	0.29	1.26	0.105	0.293	1	5900	tags=46%, list=33%, signal=69%
GOBP_POSITIVE_REGULATION_OF_STRESS_FIBER_ASSEMBLY	46	0.32	1.26	0.111	0.293	1	3793	tags=39%, list=21%, signal=50%
GOBP_POSITIVE_REGULATION_OF_SMOOTH_MUSCLE_CELL_MIGRATION	33	0.34	1.26	0.115	0.293	1	2103	tags=24%, list=12%, signal=27%
GOBP_POSITIVE_REGULATION_OF_CYTOKINE_PRODUCTION_INVOLVED_IN_IMMUNE_RESPONSE	72	0.29	1.26	0.116	0.293	1	5027	tags=42%, list=28%, signal=58%
GOBP_EMBRYONIC_EYE_MORPHOGENESIS	34	0.35	1.26	0.12	0.293	1	4997	tags=53%, list=28%, signal=73%
GOBP_PROTEIN_LOCALIZATION_TO_CYTOSKELETON	46	0.32	1.26	0.136	0.293	1	5841	tags=48%, list=33%, signal=71%
GOCC_ENDOPLASMIC_RETICULUM_EXIT_SITE	29	0.36	1.26	0.141	0.293	1	6724	tags=55%, list=38%, signal=88%
GOBP_REGULATION_OF_DEFENSE_RESPONSE_TO_VIRUS	60	0.3	1.26	0.151	0.293	1	5036	tags=42%, list=28%, signal=58%
GOBP_VASCULAR_ASSOCIATED_SMOOTH_MUSCLE_CELL_MIGRATION	24	0.38	1.26	0.157	0.293	1	2103	tags=29%, list=12%, signal=33%
GOBP_REGULATION_OF_B_CELL_APOPTOTIC_PROCESS	21	0.39	1.26	0.166	0.293	1	4237	tags=38%, list=24%, signal=50%
GOBP_PROTEIN_LOCALIZATION_TO_CELL_CELL_JUNCTION	20	0.39	1.26	0.168	0.293	1	4127	tags=45%, list=23%, signal=59%
GOBP_REGULATION_OF_FATTY_ACID_BETA_OXIDATION	16	0.42	1.26	0.171	0.293	1	2156	tags=31%, list=12%, signal=36%
GOBP_RESPONSE_TO_CHOLESTEROL	25	0.37	1.26	0.171	0.293	1	3367	tags=24%, list=19%, signal=30%
GOBP_REGULATION_OF_GLUCAN_BIOSYNTHETIC_PROCESS	23	0.38	1.26	0.173	0.293	1	6897	tags=61%, list=39%, signal=99%
GOBP_CELLULAR_RESPONSE_TO_IONIZING_RADIATION	65	0.3	1.26	0.101	0.294	1	3270	tags=29%, list=18%, signal=36%
GOBP_B_CELL_RECEPTOR_SIGNALING_PATHWAY	54	0.31	1.26	0.108	0.294	1	5094	tags=39%, list=29%, signal=54%
GOBP_INTERMEDIATE_FILAMENT_BASED_PROCESS	76	0.3	1.26	0.111	0.294	1	6847	tags=53%, list=38%, signal=85%
GOBP_CELLULAR_RESPONSE_TO_GAMMA_RADIATION	26	0.36	1.26	0.157	0.294	1	2171	tags=27%, list=12%, signal=31%
GOBP_POSITIVE_REGULATION_OF_MACROPHAGE_DERIVED_FOAM_CELL_DIFFERENTIATION	18	0.4	1.26	0.163	0.294	1	2137	tags=22%, list=12%, signal=25%
GOMF_SIGNALING_RECEPTOR_COMPLEX_ADAPTOR_ACTIVITY	49	0.32	1.26	0.135	0.295	1	5202	tags=47%, list=29%, signal=66%
GOBP_RESPONSE_TO_VITAMIN	83	0.28	1.26	0.08	0.296	1	2856	tags=27%, list=16%, signal=31%
GOBP_REGULATION_OF_RESPONSE_TO_TUMOR_CELL	18	0.41	1.26	0.169	0.296	1	5702	tags=61%, list=32%, signal=90%
GOBP_ADP_METABOLIC_PROCESS	81	0.29	1.26	0.1	0.298	1	3596	tags=30%, list=20%, signal=37%
GOCC_HIGH_DENSITY_LIPOPROTEIN_PARTICLE	27	0.36	1.26	0.146	0.298	1	3909	tags=33%, list=22%, signal=43%
GOMF_MITOGEN_ACTIVATED_PROTEIN_KINASE_BINDING	28	0.36	1.26	0.163	0.298	1	3510	tags=39%, list=20%, signal=49%
GOCC_GOLGI_ASSOCIATED_VESICLE_MEMBRANE	48	0.31	1.25	0.131	0.3	1	5444	tags=50%, list=31%, signal=72%
GOBP_CELLULAR_RESPONSE_TO_CADMIUM_ION	33	0.34	1.25	0.146	0.3	1	6123	tags=48%, list=34%, signal=74%
GOBP_GLYCEROPHOSPHOLIPID_CATABOLIC_PROCESS	29	0.36	1.25	0.147	0.3	1	3943	tags=38%, list=22%, signal=49%
GOBP_ANOIKIS	31	0.35	1.25	0.155	0.3	1	4597	tags=39%, list=26%, signal=52%
GOBP_RESPONSE_TO_RADIATION	394	0.23	1.25	0.014	0.301	1	3619	tags=27%, list=20%, signal=33%
GOMF_DOUBLE_STRANDED_RNA_BINDING	66	0.29	1.25	0.119	0.301	1	4082	tags=30%, list=23%, signal=39%
GOBP_REGULATION_OF_NEURON_PROJECTION_REGENERATION	29	0.36	1.25	0.166	0.301	1	3277	tags=34%, list=18%, signal=42%
GOBP_NEGATIVE_REGULATION_OF_PHOSPHORUS_METABOLIC_PROCESS	354	0.23	1.25	0.03	0.302	1	3550	tags=26%, list=20%, signal=31%
GOMF_DNA_BINDING_TRANSCRIPTION_FACTOR_BINDING	431	0.23	1.25	0.022	0.304	1	4307	tags=29%, list=24%, signal=37%
GOBP_REGULATION_OF_CARDIAC_MUSCLE_CELL_MEMBRANE_REPOLARIZATION	24	0.37	1.25	0.16	0.304	1	585	tags=17%, list=3%, signal=17%
GOBP_POSITIVE_REGULATION_OF_LIPID_BIOSYNTHETIC_PROCESS	73	0.29	1.25	0.098	0.305	1	2152	tags=18%, list=12%, signal=20%
GOBP_MRNA_3_END_PROCESSING	47	0.32	1.25	0.14	0.305	1	1978	tags=21%, list=11%, signal=24%
GOBP_GROWTH_PLATE_CARTILAGE_DEVELOPMENT	19	0.4	1.25	0.164	0.305	1	1683	tags=26%, list=9%, signal=29%
GOBP_MUSCLE_ORGAN_DEVELOPMENT	303	0.23	1.25	0.023	0.306	1	4594	tags=35%, list=26%, signal=46%
GOBP_REGULATION_OF_RECEPTOR_MEDIATED_ENDOCYTOSIS	105	0.27	1.25	0.101	0.306	1	4031	tags=31%, list=23%, signal=40%
GOBP_POSITIVE_REGULATION_OF_HISTONE_MODIFICATION	77	0.29	1.25	0.102	0.306	1	4594	tags=35%, list=26%, signal=47%
GOBP_CELLULAR_RESPONSE_TO_ACID_CHEMICAL	62	0.3	1.25	0.107	0.306	1	1216	tags=19%, list=7%, signal=21%
GOMF_STRUCTURAL_CONSTITUENT_OF_MUSCLE	40	0.32	1.25	0.138	0.306	1	3556	tags=30%, list=20%, signal=37%
GOBP_NEGATIVE_REGULATION_OF_I_KAPPAB_KINASE_NF_KAPPAB_SIGNALING	43	0.32	1.25	0.145	0.306	1	5408	tags=49%, list=30%, signal=70%
GOBP_ASTROCYTE_DEVELOPMENT	37	0.34	1.25	0.152	0.306	1	2273	tags=32%, list=13%, signal=37%
GOBP_NATURAL_KILLER_CELL_ACTIVATION_INVOLVED_IN_IMMUNE_RESPONSE	30	0.35	1.25	0.166	0.306	1	4025	tags=40%, list=23%, signal=52%
GOMF_PEPTIDE_ANTIGEN_BINDING	24	0.37	1.25	0.172	0.306	1	2186	tags=17%, list=12%, signal=19%
GOBP_TRANSMEMBRANE_RECEPTOR_PROTEIN_SERINE_THREONINE_KINASE_SIGNALING_PATHWAY	342	0.23	1.25	0.048	0.307	1	2102	tags=18%, list=12%, signal=20%
GOBP_REGULATION_OF_MRNA_CATABOLIC_PROCESS	144	0.26	1.25	0.054	0.307	1	2400	tags=21%, list=13%, signal=24%
GOBP_PROTEIN_KINASE_B_SIGNALING	173	0.25	1.25	0.062	0.307	1	2934	tags=25%, list=16%, signal=29%
GOBP_POLYSACCHARIDE_METABOLIC_PROCESS	95	0.27	1.25	0.084	0.307	1	6523	tags=55%, list=37%, signal=86%
GOBP_ENDOPLASMIC_RETICULUM_UNFOLDED_PROTEIN_RESPONSE	64	0.29	1.25	0.107	0.307	1	5220	tags=41%, list=29%, signal=57%
GOBP_POSITIVE_REGULATION_OF_GLIAL_CELL_DIFFERENTIATION	37	0.33	1.25	0.158	0.307	1	1836	tags=24%, list=10%, signal=27%
GOBP_RESPONSE_TO_OXYGEN_RADICAL	24	0.37	1.25	0.19	0.307	1	3276	tags=29%, list=18%, signal=36%
GOBP_INTRINSIC_APOPTOTIC_SIGNALING_PATHWAY_IN_RESPONSE_TO_ENDOPLASMIC_RETICULUM_STRESS	57	0.3	1.25	0.134	0.308	1	5033	tags=39%, list=28%, signal=54%
GOBP_REGULATION_OF_STEM_CELL_PROLIFERATION	71	0.29	1.25	0.108	0.309	1	5994	tags=51%, list=34%, signal=76%
GOBP_REGULATION_OF_NEUTROPHIL_CHEMOTAXIS	28	0.36	1.24	0.164	0.309	1	5094	tags=50%, list=29%, signal=70%
GOBP_RESPONSE_TO_MANGANESE_ION	20	0.38	1.24	0.176	0.309	1	2532	tags=30%, list=14%, signal=35%
GOBP_MYELOID_CELL_ACTIVATION_INVOLVED_IN_IMMUNE_RESPONSE	91	0.27	1.24	0.096	0.31	1	5332	tags=42%, list=30%, signal=59%
GOBP_APICAL_JUNCTION_ASSEMBLY	66	0.29	1.24	0.14	0.31	1	4567	tags=42%, list=26%, signal=57%
GOBP_SKELETAL_MUSCLE_TISSUE_REGENERATION	30	0.35	1.24	0.145	0.31	1	3367	tags=40%, list=19%, signal=49%
GOMF_NUCLEOTIDE_RECEPTOR_ACTIVITY	18	0.4	1.24	0.179	0.31	1	6466	tags=72%, list=36%, signal=113%
GOMF_RNA_POLYMERASE_II_SPECIFIC_DNA_BINDING_TRANSCRIPTION_FACTOR_BINDING	319	0.23	1.24	0.037	0.311	1	2649	tags=20%, list=15%, signal=23%
GOBP_REACTIVE_OXYGEN_SPECIES_METABOLIC_PROCESS	202	0.24	1.24	0.054	0.311	1	3607	tags=26%, list=20%, signal=33%
GOBP_CARBOHYDRATE_TRANSPORT	131	0.26	1.24	0.082	0.311	1	5384	tags=39%, list=30%, signal=55%
GOBP_NEGATIVE_REGULATION_OF_CELL_CYCLE_G1_S_PHASE_TRANSITION	69	0.29	1.24	0.136	0.311	1	3849	tags=29%, list=22%, signal=37%
GOBP_NEGATIVE_REGULATION_OF_FIBROBLAST_PROLIFERATION	30	0.35	1.24	0.156	0.311	1	2625	tags=37%, list=15%, signal=43%
GOBP_RNA_POLYADENYLATION	36	0.33	1.24	0.16	0.311	1	792	tags=17%, list=4%, signal=17%
GOBP_NEGATIVE_REGULATION_OF_VIRAL_LIFE_CYCLE	25	0.37	1.24	0.175	0.311	1	6144	tags=56%, list=34%, signal=85%
GOBP_MIDBRAIN_DOPAMINERGIC_NEURON_DIFFERENTIATION	17	0.41	1.24	0.195	0.311	1	2466	tags=35%, list=14%, signal=41%
GOBP_REGULATION_OF_EARLY_ENDOSOME_TO_LATE_ENDOSOME_TRANSPORT	15	0.42	1.24	0.228	0.311	1	4556	tags=40%, list=26%, signal=54%
GOMF_ISOMERASE_ACTIVITY	139	0.25	1.24	0.084	0.312	1	2839	tags=26%, list=16%, signal=31%
GOBP_ASTROCYTE_DIFFERENTIATION	74	0.29	1.24	0.127	0.312	1	2374	tags=24%, list=13%, signal=28%
GOBP_KERATINOCYTE_PROLIFERATION	49	0.31	1.24	0.136	0.312	1	4215	tags=37%, list=24%, signal=48%
GOBP_HEMATOPOIETIC_STEM_CELL_DIFFERENTIATION	32	0.34	1.24	0.156	0.312	1	4285	tags=41%, list=24%, signal=53%
GOBP_MAINTENANCE_OF_LOCATION_IN_CELL	196	0.24	1.24	0.053	0.313	1	4957	tags=34%, list=28%, signal=47%
GOBP_CELLULAR_RESPONSE_TO_LIGHT_STIMULUS	108	0.27	1.24	0.076	0.313	1	3495	tags=30%, list=20%, signal=37%
GOBP_REGULATION_OF_ESTABLISHMENT_OF_PROTEIN_LOCALIZATION_TO_MITOCHONDRION	46	0.32	1.24	0.146	0.314	1	1630	tags=17%, list=9%, signal=19%
GOMF_STRUCTURAL_CONSTITUENT_OF_SKIN_EPIDERMIS	31	0.35	1.24	0.165	0.314	1	7165	tags=58%, list=40%, signal=97%
GOBP_POSITIVE_REGULATION_OF_BINDING	162	0.25	1.24	0.094	0.315	1	2823	tags=22%, list=16%, signal=26%
GOBP_RECEPTOR_INTERNALIZATION	110	0.27	1.24	0.103	0.315	1	2491	tags=25%, list=14%, signal=28%
GOBP_INSULIN_RECEPTOR_SIGNALING_PATHWAY	103	0.27	1.24	0.106	0.315	1	4820	tags=36%, list=27%, signal=49%
GOBP_MITOTIC_G2_DNA_DAMAGE_CHECKPOINT_SIGNALING	26	0.36	1.24	0.153	0.315	1	2632	tags=23%, list=15%, signal=27%
GOBP_REGULATION_OF_HAIR_CYCLE	27	0.36	1.24	0.179	0.316	1	5823	tags=56%, list=33%, signal=82%
GOBP_ACTIVATION_OF_PROTEIN_KINASE_ACTIVITY	129	0.26	1.24	0.078	0.318	1	5754	tags=45%, list=32%, signal=66%
GOMF_STRUCTURAL_CONSTITUENT_OF_NUCLEAR_PORE	21	0.38	1.24	0.193	0.318	1	4157	tags=48%, list=23%, signal=62%
GOBP_POSITIVE_REGULATION_OF_GLUCOSE_METABOLIC_PROCESS	33	0.34	1.23	0.16	0.32	1	5015	tags=42%, list=28%, signal=59%
GOMF_EXOPEPTIDASE_ACTIVITY	86	0.28	1.23	0.112	0.321	1	4099	tags=30%, list=23%, signal=39%
GOBP_CARDIAC_ATRIUM_DEVELOPMENT	35	0.33	1.23	0.17	0.322	1	2174	tags=23%, list=12%, signal=26%
GOBP_VESICLE_CARGO_LOADING	30	0.35	1.23	0.172	0.322	1	4197	tags=30%, list=24%, signal=39%
GOBP_NEGATIVE_REGULATION_OF_RELEASE_OF_CYTOCHROME_C_FROM_MITOCHONDRIA	20	0.39	1.23	0.179	0.322	1	5015	tags=55%, list=28%, signal=76%
GOBP_POSITIVE_REGULATION_OF_MRNA_SPLICING_VIA_SPLICEOSOME	20	0.39	1.23	0.203	0.322	1	2880	tags=30%, list=16%, signal=36%
GOMF_ENZYME_ACTIVATOR_ACTIVITY	440	0.22	1.23	0.016	0.323	1	2616	tags=20%, list=15%, signal=23%
GOBP_NEGATIVE_REGULATION_OF_BONE_MINERALIZATION	17	0.4	1.23	0.173	0.323	1	6877	tags=59%, list=39%, signal=96%
GOMF_POLY_PYRIMIDINE_TRACT_BINDING	24	0.37	1.23	0.183	0.323	1	332	tags=17%, list=2%, signal=17%
GOCC_INTRINSIC_COMPONENT_OF_ORGANELLE_MEMBRANE	311	0.23	1.23	0.049	0.324	1	3850	tags=29%, list=22%, signal=36%
GOMF_ACTININ_BINDING	34	0.33	1.23	0.147	0.324	1	1426	tags=24%, list=8%, signal=26%
GOBP_NEGATIVE_REGULATION_OF_VIRAL_GENOME_REPLICATION	49	0.31	1.23	0.151	0.324	1	5176	tags=47%, list=29%, signal=66%
GOBP_REGULATION_OF_TRANSLATION_IN_RESPONSE_TO_STRESS	21	0.38	1.23	0.197	0.324	1	6118	tags=62%, list=34%, signal=94%
GOBP_REGULATION_OF_CALCIUM_ION_TRANSPORT_INTO_CYTOSOL	17	0.4	1.23	0.197	0.324	1	2871	tags=35%, list=16%, signal=42%
GOBP_MITOTIC_CHROMOSOME_CONDENSATION	16	0.41	1.23	0.226	0.324	1	456	tags=13%, list=3%, signal=13%
GOBP_REGULATION_OF_ACTIN_FILAMENT_ORGANIZATION	223	0.24	1.23	0.053	0.325	1	3863	tags=30%, list=22%, signal=38%
GOMF_TRANSITION_METAL_ION_TRANSMEMBRANE_TRANSPORTER_ACTIVITY	38	0.33	1.23	0.155	0.325	1	3113	tags=34%, list=17%, signal=41%
GOBP_MYELOID_DENDRITIC_CELL_DIFFERENTIATION	18	0.41	1.23	0.194	0.326	1	3491	tags=44%, list=20%, signal=55%
GOCC_CILIUM	495	0.22	1.23	0.019	0.328	1	4146	tags=27%, list=23%, signal=34%
GOBP_EPITHELIAL_CELL_DEVELOPMENT	200	0.24	1.23	0.062	0.328	1	4891	tags=36%, list=27%, signal=49%
GOCC_RIBONUCLEOPROTEIN_GRANULE	220	0.24	1.23	0.065	0.328	1	4630	tags=32%, list=26%, signal=43%
GOBP_NEGATIVE_REGULATION_OF_LEUKOCYTE_CHEMOTAXIS	17	0.4	1.23	0.189	0.328	1	2043	tags=35%, list=11%, signal=40%
GOBP_GLAND_DEVELOPMENT	418	0.22	1.23	0.033	0.329	1	4337	tags=31%, list=24%, signal=40%
GOBP_GLUCOSE_IMPORT	65	0.29	1.23	0.148	0.329	1	5999	tags=45%, list=34%, signal=67%
GOBP_INTRACELLULAR_ESTROGEN_RECEPTOR_SIGNALING_PATHWAY	40	0.33	1.23	0.158	0.329	1	5629	tags=40%, list=32%, signal=58%
GOBP_RESPONSE_TO_MUSCLE_STRETCH	26	0.37	1.23	0.175	0.329	1	1718	tags=23%, list=10%, signal=26%
GOBP_RENAL_SYSTEM_VASCULATURE_DEVELOPMENT	30	0.34	1.23	0.175	0.329	1	2560	tags=27%, list=14%, signal=31%
GOBP_CARTILAGE_DEVELOPMENT_INVOLVED_IN_ENDOCHONDRAL_BONE_MORPHOGENESIS	32	0.35	1.23	0.195	0.329	1	4715	tags=44%, list=26%, signal=59%
GOBP_POSITIVE_REGULATION_OF_CELL_DEVELOPMENT	273	0.23	1.22	0.046	0.33	1	4879	tags=38%, list=27%, signal=52%
GOMF_PROTEIN_PHOSPHATASE_BINDING	132	0.25	1.22	0.108	0.33	1	3828	tags=29%, list=21%, signal=36%
GOBP_MYELOID_LEUKOCYTE_MEDIATED_IMMUNITY	101	0.26	1.22	0.109	0.33	1	5384	tags=43%, list=30%, signal=61%
GOBP_REGULATION_OF_VIRAL_GENOME_REPLICATION	76	0.28	1.23	0.126	0.33	1	5176	tags=43%, list=29%, signal=61%
GOBP_CELLULAR_PIGMENTATION	55	0.3	1.22	0.129	0.33	1	2759	tags=24%, list=15%, signal=28%
GOBP_REGULATION_OF_PROTEIN_AUTOPHOSPHORYLATION	40	0.32	1.22	0.152	0.33	1	2607	tags=25%, list=15%, signal=29%
GOBP_NUCLEOBASE_CONTAINING_SMALL_MOLECULE_CATABOLIC_PROCESS	30	0.34	1.22	0.173	0.33	1	5096	tags=40%, list=29%, signal=56%
GOBP_POSITIVE_REGULATION_OF_TRANSCRIPTION_ELONGATION_BY_RNA_POLYMERASE_II	44	0.31	1.22	0.174	0.33	1	1545	tags=18%, list=9%, signal=20%
GOBP_REGULATION_OF_MAST_CELL_ACTIVATION_INVOLVED_IN_IMMUNE_RESPONSE	32	0.34	1.22	0.174	0.33	1	4428	tags=41%, list=25%, signal=54%
GOBP_PROTEIN_REFOLDING	23	0.37	1.23	0.178	0.33	1	3481	tags=35%, list=20%, signal=43%
GOBP_GLYCOSYL_COMPOUND_CATABOLIC_PROCESS	34	0.33	1.22	0.179	0.33	1	5096	tags=44%, list=29%, signal=62%
GOBP_NEGATIVE_REGULATION_OF_TOLL_LIKE_RECEPTOR_SIGNALING_PATHWAY	30	0.35	1.23	0.18	0.33	1	5844	tags=50%, list=33%, signal=74%
GOBP_SERINE_PHOSPHORYLATION_OF_STAT_PROTEIN	24	0.37	1.22	0.188	0.33	1	3737	tags=38%, list=21%, signal=47%
GOBP_NEGATIVE_REGULATION_OF_CELL_CYCLE_G2_M_PHASE_TRANSITION	47	0.31	1.22	0.141	0.331	1	1251	tags=17%, list=7%, signal=18%
GOBP_INFLAMMATORY_RESPONSE_TO_ANTIGENIC_STIMULUS	63	0.29	1.22	0.161	0.333	1	4511	tags=40%, list=25%, signal=53%
GOMF_OXIDOREDUCTASE_ACTIVITY_ACTING_ON_THE_CH_NH_GROUP_OF_DONORS	23	0.36	1.22	0.167	0.333	1	2609	tags=26%, list=15%, signal=31%
GOBP_NEGATIVE_REGULATION_OF_LYMPHOCYTE_APOPTOTIC_PROCESS	35	0.33	1.22	0.178	0.333	1	4818	tags=43%, list=27%, signal=59%
GOBP_CD4_POSITIVE_ALPHA_BETA_T_CELL_PROLIFERATION	19	0.39	1.22	0.196	0.333	1	5027	tags=47%, list=28%, signal=66%
GOBP_I_KAPPAB_PHOSPHORYLATION	19	0.39	1.22	0.216	0.333	1	5517	tags=53%, list=31%, signal=76%
GOMF_LIGAND_GATED_CALCIUM_CHANNEL_ACTIVITY	25	0.35	1.22	0.193	0.334	1	1904	tags=24%, list=11%, signal=27%
GOBP_POSITIVE_REGULATION_OF_CATABOLIC_PROCESS	437	0.22	1.22	0.032	0.335	1	3621	tags=25%, list=20%, signal=30%
GOMF_SULFUR_COMPOUND_BINDING	231	0.23	1.22	0.076	0.335	1	4093	tags=32%, list=23%, signal=41%
GOBP_RUFFLE_ORGANIZATION	49	0.3	1.22	0.156	0.335	1	4803	tags=43%, list=27%, signal=59%
GOBP_PYRIDINE_CONTAINING_COMPOUND_BIOSYNTHETIC_PROCESS	22	0.37	1.22	0.184	0.335	1	2773	tags=27%, list=16%, signal=32%
GOBP_NEGATIVE_REGULATION_OF_VIRAL_ENTRY_INTO_HOST_CELL	22	0.37	1.22	0.196	0.335	1	4976	tags=45%, list=28%, signal=63%
GOBP_CELLULAR_RESPONSE_TO_REACTIVE_OXYGEN_SPECIES	125	0.25	1.22	0.087	0.336	1	4187	tags=30%, list=24%, signal=39%
GOBP_POSITIVE_REGULATION_OF_PEPTIDYL_TYROSINE_PHOSPHORYLATION	174	0.24	1.22	0.09	0.336	1	3959	tags=32%, list=22%, signal=40%
GOBP_RESPONSE_TO_RETINOIC_ACID	100	0.26	1.22	0.101	0.336	1	2686	tags=26%, list=15%, signal=30%
GOBP_REGULATION_OF_OXIDOREDUCTASE_ACTIVITY	87	0.27	1.22	0.113	0.336	1	2152	tags=20%, list=12%, signal=22%
GOBP_REGULATION_OF_CELL_MORPHOGENESIS_INVOLVED_IN_DIFFERENTIATION	89	0.27	1.22	0.114	0.336	1	5073	tags=42%, list=28%, signal=58%
GOCC_CYTOPLASMIC_STRESS_GRANULE	70	0.28	1.22	0.13	0.336	1	2778	tags=26%, list=16%, signal=30%
GOBP_NEGATIVE_REGULATION_OF_RESPONSE_TO_CYTOKINE_STIMULUS	67	0.29	1.22	0.131	0.336	1	4925	tags=34%, list=28%, signal=47%
GOBP_BONE_MINERALIZATION	108	0.26	1.22	0.146	0.336	1	4610	tags=35%, list=26%, signal=47%
GOBP_REGULATION_OF_MEMBRANE_REPOLARIZATION	31	0.34	1.22	0.174	0.336	1	667	tags=16%, list=4%, signal=17%
GOBP_NEGATIVE_REGULATION_OF_ENDOTHELIAL_CELL_PROLIFERATION	36	0.33	1.22	0.178	0.336	1	1591	tags=22%, list=9%, signal=24%
GOMF_INSULIN_RECEPTOR_BINDING	22	0.37	1.22	0.187	0.336	1	1332	tags=23%, list=7%, signal=25%
GOBP_PYRIMIDINE_NUCLEOSIDE_METABOLIC_PROCESS	21	0.37	1.22	0.189	0.336	1	5071	tags=43%, list=28%, signal=60%
GOBP_NEGATIVE_REGULATION_OF_CARBOHYDRATE_METABOLIC_PROCESS	40	0.32	1.22	0.195	0.336	1	3913	tags=33%, list=22%, signal=42%
GOBP_COMPLEMENT_ACTIVATION_ALTERNATIVE_PATHWAY	16	0.41	1.22	0.197	0.336	1	6482	tags=69%, list=36%, signal=108%
GOBP_REGULATION_OF_B_CELL_RECEPTOR_SIGNALING_PATHWAY	18	0.39	1.22	0.212	0.336	1	5027	tags=50%, list=28%, signal=70%
GOBP_POST_TRANSCRIPTIONAL_REGULATION_OF_GENE_EXPRESSION	419	0.22	1.21	0.039	0.338	1	2242	tags=17%, list=13%, signal=19%
GOBP_NEGATIVE_REGULATION_OF_CELLULAR_AMIDE_METABOLIC_PROCESS	160	0.24	1.21	0.073	0.338	1	4174	tags=31%, list=23%, signal=40%
GOBP_REGULATION_OF_CELL_SUBSTRATE_JUNCTION_ORGANIZATION	62	0.29	1.21	0.14	0.338	1	3793	tags=32%, list=21%, signal=41%
GOMF_COPPER_ION_BINDING	54	0.3	1.21	0.153	0.338	1	3749	tags=31%, list=21%, signal=40%
GOBP_T_CELL_MEDIATED_CYTOTOXICITY	46	0.31	1.22	0.163	0.338	1	5702	tags=48%, list=32%, signal=70%
GOBP_REGULATION_OF_EPIDERMIS_DEVELOPMENT	53	0.3	1.22	0.168	0.338	1	4891	tags=42%, list=27%, signal=57%
GOBP_INOSITOL_PHOSPHATE_BIOSYNTHETIC_PROCESS	21	0.38	1.21	0.184	0.338	1	5330	tags=43%, list=30%, signal=61%
GOBP_PYRIMIDINE_NUCLEOSIDE_MONOPHOSPHATE_METABOLIC_PROCESS	19	0.38	1.22	0.191	0.338	1	3763	tags=37%, list=21%, signal=47%
GOBP_CHONDROCYTE_DEVELOPMENT	29	0.35	1.21	0.198	0.338	1	5823	tags=59%, list=33%, signal=87%
GOBP_MESODERMAL_CELL_DIFFERENTIATION	30	0.34	1.21	0.207	0.338	1	3947	tags=40%, list=22%, signal=51%
GOMF_SOLUTE_INORGANIC_ANION_ANTIPORTER_ACTIVITY	20	0.38	1.22	0.208	0.338	1	5403	tags=55%, list=30%, signal=79%
GOBP_POSITIVE_REGULATION_OF_CELLULAR_CARBOHYDRATE_METABOLIC_PROCESS	45	0.31	1.21	0.165	0.339	1	4187	tags=36%, list=24%, signal=46%
GOBP_TYPE_2_IMMUNE_RESPONSE	35	0.33	1.21	0.176	0.339	1	4004	tags=37%, list=22%, signal=48%
GOBP_GENE_SILENCING_BY_RNA	95	0.26	1.21	0.113	0.34	1	4234	tags=32%, list=24%, signal=41%
GOBP_POSITIVE_REGULATION_OF_EPIDERMIS_DEVELOPMENT	24	0.36	1.21	0.194	0.34	1	5210	tags=42%, list=29%, signal=59%
GOBP_RESPONSE_TO_GAMMA_RADIATION	52	0.3	1.21	0.165	0.341	1	3450	tags=29%, list=19%, signal=36%
GOCC_NUCLEAR_PERIPHERY	133	0.25	1.21	0.098	0.344	1	2679	tags=21%, list=15%, signal=25%
GOBP_RHO_PROTEIN_SIGNAL_TRANSDUCTION	118	0.26	1.21	0.119	0.344	1	3643	tags=30%, list=20%, signal=37%
GOBP_CELLULAR_RESPONSE_TO_ALCOHOL	88	0.27	1.21	0.142	0.344	1	3774	tags=35%, list=21%, signal=44%
GOBP_CELLULAR_RESPONSE_TO_OSMOTIC_STRESS	43	0.31	1.21	0.181	0.344	1	2636	tags=23%, list=15%, signal=27%
GOBP_EXOCRINE_SYSTEM_DEVELOPMENT	42	0.31	1.21	0.184	0.344	1	2709	tags=26%, list=15%, signal=31%
GOBP_NEGATIVE_REGULATION_OF_TRANSMEMBRANE_RECEPTOR_PROTEIN_SERINE_THREONINE_KINASE_SIGNALING_PATHWAY	129	0.25	1.21	0.115	0.346	1	2102	tags=19%, list=12%, signal=22%
GOMF_NADPLUS_NUCLEOSIDASE_ACTIVITY	16	0.39	1.21	0.218	0.347	1	4870	tags=56%, list=27%, signal=77%
GOBP_NEGATIVE_REGULATION_OF_DNA_BINDING_TRANSCRIPTION_FACTOR_ACTIVITY	150	0.25	1.21	0.096	0.348	1	4121	tags=33%, list=23%, signal=43%
GOBP_PLATELET_DERIVED_GROWTH_FACTOR_RECEPTOR_SIGNALING_PATHWAY	54	0.3	1.21	0.172	0.348	1	3394	tags=30%, list=19%, signal=36%
GOBP_REGULATION_OF_VASCULAR_ENDOTHELIAL_GROWTH_FACTOR_RECEPTOR_SIGNALING_PATHWAY	25	0.35	1.21	0.208	0.348	1	1464	tags=28%, list=8%, signal=30%
GOMF_DIOXYGENASE_ACTIVITY	59	0.29	1.21	0.161	0.349	1	5764	tags=49%, list=32%, signal=72%
GOBP_POSITIVE_REGULATION_OF_STEM_CELL_PROLIFERATION	41	0.32	1.21	0.182	0.349	1	3156	tags=29%, list=18%, signal=35%
GOMF_POLYSACCHARIDE_BINDING	16	0.39	1.21	0.226	0.349	1	3419	tags=31%, list=19%, signal=39%
GOMF_MYOSIN_BINDING	68	0.28	1.21	0.138	0.35	1	2236	tags=25%, list=13%, signal=28%
GOBP_NEGATIVE_REGULATION_OF_GLUCOSE_TRANSMEMBRANE_TRANSPORT	15	0.41	1.21	0.232	0.35	1	1922	tags=20%, list=11%, signal=22%
GOBP_RAS_PROTEIN_SIGNAL_TRANSDUCTION	311	0.22	1.2	0.06	0.351	1	3584	tags=27%, list=20%, signal=33%
GOBP_JNK_CASCADE	157	0.24	1.2	0.088	0.351	1	5431	tags=41%, list=30%, signal=58%
GOBP_RESPIRATORY_SYSTEM_DEVELOPMENT	194	0.24	1.2	0.099	0.351	1	2688	tags=22%, list=15%, signal=25%
GOBP_PLASMA_MEMBRANE_ORGANIZATION	130	0.25	1.2	0.121	0.351	1	3558	tags=28%, list=20%, signal=35%
GOBP_HISTONE_H3_K4_METHYLATION	50	0.3	1.2	0.166	0.351	1	4619	tags=34%, list=26%, signal=46%
GOBP_POSITIVE_REGULATION_OF_PATTERN_RECOGNITION_RECEPTOR_SIGNALING_PATHWAY	40	0.32	1.2	0.168	0.351	1	4148	tags=35%, list=23%, signal=46%
GOBP_POSITIVE_REGULATION_OF_OSTEOBLAST_DIFFERENTIATION	58	0.29	1.2	0.17	0.351	1	5628	tags=48%, list=32%, signal=70%
GOBP_EPITHELIAL_TO_MESENCHYMAL_TRANSITION	147	0.25	1.2	0.091	0.352	1	2713	tags=22%, list=15%, signal=26%
GOBP_POSITIVE_REGULATION_OF_LYMPHOCYTE_APOPTOTIC_PROCESS	16	0.42	1.2	0.222	0.352	1	5834	tags=63%, list=33%, signal=93%
GOMF_PHOSPHATIDYLINOSITOL_BINDING	216	0.23	1.2	0.08	0.353	1	2639	tags=19%, list=15%, signal=22%
GOBP_LEUKOCYTE_DEGRANULATION	75	0.28	1.2	0.164	0.353	1	5330	tags=44%, list=30%, signal=63%
GOMF_PENTOSYLTRANSFERASE_ACTIVITY	39	0.32	1.2	0.18	0.353	1	3344	tags=31%, list=19%, signal=38%
GOBP_CELLULAR_RESPONSE_TO_INTERFERON_BETA	19	0.38	1.2	0.225	0.354	1	4981	tags=42%, list=28%, signal=58%
GOBP_ACTIN_FILAMENT_ORGANIZATION	375	0.22	1.2	0.048	0.356	1	5127	tags=37%, list=29%, signal=50%
GOBP_HETEROCHROMATIN_ORGANIZATION	68	0.28	1.2	0.148	0.356	1	4208	tags=32%, list=24%, signal=42%
GOCC_COATED_VESICLE	280	0.22	1.2	0.048	0.357	1	3141	tags=23%, list=18%, signal=28%
GOBP_RESPONSE_TO_CAMP	85	0.27	1.2	0.156	0.357	1	4318	tags=38%, list=24%, signal=49%
GOBP_REGULATION_OF_RELEASE_OF_CYTOCHROME_C_FROM_MITOCHONDRIA	43	0.31	1.2	0.179	0.357	1	4543	tags=42%, list=26%, signal=56%
GOBP_THYMIC_T_CELL_SELECTION	22	0.37	1.2	0.233	0.357	1	5609	tags=45%, list=31%, signal=66%
GOBP_NEGATIVE_REGULATION_OF_CELLULAR_CATABOLIC_PROCESS	197	0.24	1.2	0.102	0.358	1	3073	tags=22%, list=17%, signal=27%
GOCC_PHOTORECEPTOR_OUTER_SEGMENT	80	0.27	1.2	0.143	0.358	1	3598	tags=31%, list=20%, signal=39%
GOBP_POSITIVE_REGULATION_OF_LYMPHOCYTE_MEDIATED_IMMUNITY	101	0.26	1.2	0.145	0.358	1	5702	tags=41%, list=32%, signal=59%
GOBP_NUCLEOTIDE_PHOSPHORYLATION	85	0.27	1.2	0.13	0.359	1	3596	tags=29%, list=20%, signal=37%
GOBP_POSITIVE_REGULATION_OF_ERBB_SIGNALING_PATHWAY	36	0.32	1.2	0.189	0.359	1	3442	tags=39%, list=19%, signal=48%
GOBP_REGULATION_OF_LIPASE_ACTIVITY	78	0.27	1.2	0.135	0.36	1	3645	tags=28%, list=20%, signal=35%
GOBP_REGULATION_OF_DNA_DAMAGE_RESPONSE_SIGNAL_TRANSDUCTION_BY_P53_CLASS_MEDIATOR	33	0.33	1.2	0.187	0.36	1	4480	tags=45%, list=25%, signal=61%
GOBP_INTERLEUKIN_17_PRODUCTION	37	0.32	1.2	0.202	0.36	1	6381	tags=54%, list=36%, signal=84%
GOBP_LYSOSOMAL_TRANSPORT	113	0.26	1.2	0.127	0.362	1	4029	tags=31%, list=23%, signal=40%
GOBP_REGULATION_OF_TYPE_I_INTERFERON_MEDIATED_SIGNALING_PATHWAY	34	0.32	1.2	0.184	0.362	1	5523	tags=47%, list=31%, signal=68%
GOBP_AMELOGENESIS	23	0.36	1.19	0.211	0.363	1	3402	tags=35%, list=19%, signal=43%
GOMF_COMPLEMENT_BINDING	23	0.36	1.19	0.217	0.363	1	2589	tags=26%, list=15%, signal=30%
GOBP_SKIN_EPIDERMIS_DEVELOPMENT	89	0.26	1.19	0.137	0.364	1	5585	tags=46%, list=31%, signal=67%
GOBP_POSITIVE_REGULATION_OF_LONG_TERM_SYNAPTIC_POTENTIATION	21	0.37	1.19	0.239	0.364	1	4022	tags=52%, list=23%, signal=68%
GOBP_BARBED_END_ACTIN_FILAMENT_CAPPING	21	0.37	1.19	0.215	0.365	1	6047	tags=48%, list=34%, signal=72%
GOBP_INTERLEUKIN_6_MEDIATED_SIGNALING_PATHWAY	18	0.39	1.19	0.229	0.365	1	5870	tags=61%, list=33%, signal=91%
GOCC_TRANSCRIPTION_REGULATOR_COMPLEX	457	0.21	1.19	0.046	0.367	1	4875	tags=33%, list=27%, signal=45%
GOCC_INCLUSION_BODY	67	0.28	1.19	0.159	0.369	1	4964	tags=37%, list=28%, signal=52%
GOBP_VASCULAR_ENDOTHELIAL_GROWTH_FACTOR_PRODUCTION	33	0.33	1.19	0.185	0.369	1	2560	tags=30%, list=14%, signal=35%
GOBP_REGULATION_OF_LIPID_METABOLIC_PROCESS	290	0.22	1.19	0.076	0.37	1	3986	tags=27%, list=22%, signal=34%
GOBP_HEPATICOBILIARY_SYSTEM_DEVELOPMENT	135	0.25	1.19	0.129	0.37	1	2717	tags=21%, list=15%, signal=25%
GOBP_REGULATION_OF_CELLULAR_KETONE_METABOLIC_PROCESS	120	0.25	1.19	0.13	0.37	1	4614	tags=32%, list=26%, signal=42%
GOMF_PROTEIN_TYROSINE_KINASE_ACTIVITY	137	0.24	1.19	0.142	0.37	1	4058	tags=32%, list=23%, signal=41%
GOBP_REGULATION_OF_MRNA_PROCESSING	105	0.26	1.19	0.144	0.37	1	4630	tags=34%, list=26%, signal=46%
GOBP_REGULATION_OF_CELL_KILLING	97	0.26	1.19	0.144	0.37	1	6031	tags=47%, list=34%, signal=71%
GOBP_REGULATION_OF_PROTEIN_LOCALIZATION_TO_PLASMA_MEMBRANE	91	0.26	1.19	0.147	0.37	1	3775	tags=29%, list=21%, signal=36%
GOBP_POSITIVE_REGULATION_OF_HORMONE_METABOLIC_PROCESS	15	0.4	1.19	0.23	0.37	1	4874	tags=47%, list=27%, signal=64%
GOBP_ENERGY_RESERVE_METABOLIC_PROCESS	73	0.27	1.19	0.157	0.371	1	5521	tags=41%, list=31%, signal=59%
GOBP_POSITIVE_REGULATION_OF_PROTEIN_EXPORT_FROM_NUCLEUS	18	0.39	1.19	0.232	0.371	1	4439	tags=50%, list=25%, signal=67%
GOBP_ATRIAL_SEPTUM_DEVELOPMENT	21	0.37	1.19	0.241	0.371	1	2174	tags=29%, list=12%, signal=33%
GOBP_REGULATION_OF_CELLULAR_AMIDE_METABOLIC_PROCESS	379	0.22	1.19	0.05	0.372	1	2226	tags=17%, list=12%, signal=19%
GOBP_CELLULAR_COMPONENT_DISASSEMBLY	406	0.21	1.19	0.05	0.372	1	5122	tags=34%, list=29%, signal=47%
GOBP_CARBOHYDRATE_TRANSMEMBRANE_TRANSPORT	111	0.25	1.19	0.137	0.372	1	5754	tags=41%, list=32%, signal=60%
GOBP_NEGATIVE_REGULATION_OF_DNA_METABOLIC_PROCESS	106	0.26	1.19	0.154	0.372	1	2476	tags=21%, list=14%, signal=24%
GOBP_DIGESTIVE_SYSTEM_PROCESS	96	0.26	1.19	0.164	0.372	1	6550	tags=49%, list=37%, signal=77%
GOBP_NUCLEAR_TRANSCRIBED_MRNA_CATABOLIC_PROCESS	96	0.26	1.19	0.167	0.372	1	3597	tags=26%, list=20%, signal=32%
GOCC_ER_TO_GOLGI_TRANSPORT_VESICLE_MEMBRANE	54	0.29	1.19	0.182	0.372	1	1254	tags=13%, list=7%, signal=14%
GOBP_NEGATIVE_REGULATION_OF_NF_KAPPAB_TRANSCRIPTION_FACTOR_ACTIVITY	76	0.27	1.19	0.16	0.373	1	4051	tags=34%, list=23%, signal=44%
GOCC_AUTOPHAGOSOME	99	0.26	1.19	0.161	0.373	1	3289	tags=26%, list=18%, signal=32%
GOMF_ACETYLGALACTOSAMINYLTRANSFERASE_ACTIVITY	24	0.36	1.19	0.212	0.373	1	730	tags=25%, list=4%, signal=26%
GOMF_NUCLEAR_VITAMIN_D_RECEPTOR_BINDING	15	0.39	1.19	0.228	0.373	1	1354	tags=20%, list=8%, signal=22%
GOBP_BASEMENT_MEMBRANE_ORGANIZATION	35	0.32	1.19	0.236	0.373	1	3152	tags=34%, list=18%, signal=42%
GOMF_UBIQUITIN_LIKE_PROTEIN_BINDING	95	0.26	1.18	0.161	0.374	1	4218	tags=34%, list=24%, signal=44%
GOBP_REGULATION_OF_CARTILAGE_DEVELOPMENT	60	0.28	1.19	0.182	0.374	1	3876	tags=33%, list=22%, signal=42%
GOCC_ENDOPLASMIC_RETICULUM_PROTEIN_CONTAINING_COMPLEX	95	0.26	1.18	0.145	0.375	1	4197	tags=32%, list=24%, signal=41%
GOMF_NUCLEAR_RECEPTOR_BINDING	123	0.25	1.18	0.136	0.376	1	2550	tags=20%, list=14%, signal=24%
GOBP_NEGATIVE_REGULATION_OF_OSSIFICATION	35	0.32	1.18	0.194	0.376	1	6877	tags=57%, list=39%, signal=93%
GOBP_CELLULAR_METAL_ION_HOMEOSTASIS	366	0.22	1.18	0.051	0.377	1	3612	tags=26%, list=20%, signal=32%
GOBP_VACUOLE_ORGANIZATION	175	0.24	1.18	0.104	0.377	1	2639	tags=23%, list=15%, signal=27%
GOBP_VACUOLAR_TRANSPORT	144	0.24	1.18	0.107	0.377	1	3903	tags=29%, list=22%, signal=37%
GOCC_PLASMA_MEMBRANE_SIGNALING_RECEPTOR_COMPLEX	175	0.24	1.18	0.121	0.377	1	4030	tags=31%, list=23%, signal=39%
GOBP_PEPTIDYL_LYSINE_METHYLATION	93	0.26	1.18	0.136	0.377	1	4619	tags=31%, list=26%, signal=42%
GOBP_POSITIVE_REGULATION_OF_LIPID_METABOLIC_PROCESS	133	0.25	1.18	0.147	0.377	1	3603	tags=24%, list=20%, signal=30%
GOMF_GDP_BINDING	68	0.28	1.18	0.163	0.377	1	2795	tags=22%, list=16%, signal=26%
GOMF_WNT_RECEPTOR_ACTIVITY	16	0.4	1.18	0.242	0.377	1	1912	tags=31%, list=11%, signal=35%
GOBP_NEGATIVE_REGULATION_OF_MITOTIC_CELL_CYCLE_PHASE_TRANSITION	143	0.24	1.18	0.143	0.378	1	3230	tags=22%, list=18%, signal=26%
GOBP_POSITIVE_REGULATION_OF_T_CELL_MEDIATED_IMMUNITY	53	0.29	1.18	0.182	0.378	1	5847	tags=40%, list=33%, signal=59%
GOMF_LIPASE_ACTIVATOR_ACTIVITY	16	0.39	1.18	0.245	0.378	1	4725	tags=50%, list=27%, signal=68%
GOBP_REGULATION_OF_DEPHOSPHORYLATION	104	0.26	1.18	0.155	0.379	1	2706	tags=24%, list=15%, signal=28%
GOBP_NEGATIVE_REGULATION_OF_MACROPHAGE_ACTIVATION	16	0.39	1.18	0.225	0.379	1	1955	tags=31%, list=11%, signal=35%
GOMF_CYSTEINE_TYPE_ENDOPEPTIDASE_INHIBITOR_ACTIVITY_INVOLVED_IN_APOPTOTIC_PROCESS	21	0.37	1.18	0.227	0.379	1	4965	tags=48%, list=28%, signal=66%
GOCC_MYOFILAMENT	22	0.36	1.18	0.23	0.379	1	2487	tags=32%, list=14%, signal=37%
GOBP_AMINO_ACID_BETAINE_METABOLIC_PROCESS	18	0.38	1.18	0.258	0.379	1	2521	tags=22%, list=14%, signal=26%
GOBP_REGULATION_OF_HAIR_FOLLICLE_DEVELOPMENT	18	0.38	1.18	0.261	0.379	1	5485	tags=56%, list=31%, signal=80%
GOBP_INSULIN_LIKE_GROWTH_FACTOR_RECEPTOR_SIGNALING_PATHWAY	32	0.33	1.18	0.214	0.381	1	567	tags=13%, list=3%, signal=13%
GOBP_REGULATION_OF_MAST_CELL_ACTIVATION	40	0.31	1.18	0.218	0.381	1	5844	tags=50%, list=33%, signal=74%
GOBP_NEGATIVE_REGULATION_OF_INFLAMMATORY_RESPONSE_TO_ANTIGENIC_STIMULUS	26	0.34	1.18	0.223	0.381	1	4750	tags=54%, list=27%, signal=73%
GOBP_HEPATOCYTE_DIFFERENTIATION	16	0.4	1.18	0.223	0.381	1	4577	tags=44%, list=26%, signal=59%
GOBP_POSITIVE_REGULATION_OF_MAP_KINASE_ACTIVITY	111	0.25	1.18	0.144	0.382	1	4597	tags=36%, list=26%, signal=48%
GOBP_GLIAL_CELL_APOPTOTIC_PROCESS	16	0.39	1.18	0.252	0.382	1	2258	tags=38%, list=13%, signal=43%
GOBP_REGULATION_OF_CELLULAR_MACROMOLECULE_BIOSYNTHETIC_PROCESS	393	0.21	1.18	0.039	0.383	1	1990	tags=16%, list=11%, signal=17%
GOBP_REGULATION_OF_SUPRAMOLECULAR_FIBER_ORGANIZATION	313	0.22	1.18	0.079	0.383	1	3891	tags=29%, list=22%, signal=36%
GOCC_TRANSCRIPTION_REPRESSOR_COMPLEX	70	0.28	1.18	0.19	0.383	1	5870	tags=46%, list=33%, signal=68%
GOBP_POSITIVE_REGULATION_OF_AXONOGENESIS	73	0.27	1.18	0.194	0.383	1	2588	tags=27%, list=15%, signal=32%
GOBP_RESPONSE_TO_COPPER_ION	33	0.32	1.18	0.216	0.383	1	6035	tags=52%, list=34%, signal=78%
GOBP_MATURE_B_CELL_DIFFERENTIATION_INVOLVED_IN_IMMUNE_RESPONSE	29	0.33	1.18	0.228	0.383	1	4925	tags=45%, list=28%, signal=62%
GOBP_REGULATION_OF_POLYSACCHARIDE_METABOLIC_PROCESS	35	0.32	1.18	0.247	0.383	1	5375	tags=43%, list=30%, signal=61%
GOMF_CALCIUM_RELEASE_CHANNEL_ACTIVITY	16	0.39	1.18	0.248	0.383	1	1904	tags=25%, list=11%, signal=28%
GOBP_CELLULAR_RESPONSE_TO_VITAMIN	29	0.33	1.18	0.249	0.383	1	2743	tags=34%, list=15%, signal=41%
GOBP_REGULATION_OF_HOMOTYPIC_CELL_CELL_ADHESION	33	0.32	1.18	0.216	0.384	1	5355	tags=45%, list=30%, signal=65%
GOBP_NCRNA_TRANSCRIPTION	49	0.3	1.17	0.211	0.386	1	4630	tags=37%, list=26%, signal=49%
GOBP_ANTIGEN_RECEPTOR_MEDIATED_SIGNALING_PATHWAY	157	0.24	1.17	0.135	0.387	1	5142	tags=35%, list=29%, signal=49%
GOMF_PROTEIN_TYROSINE_KINASE_BINDING	109	0.25	1.17	0.16	0.387	1	5012	tags=35%, list=28%, signal=48%
GOBP_REGULATION_OF_GLUCOSE_TRANSMEMBRANE_TRANSPORT	65	0.27	1.17	0.174	0.387	1	5999	tags=43%, list=34%, signal=65%
GOBP_PHOSPHOLIPID_CATABOLIC_PROCESS	46	0.3	1.17	0.191	0.387	1	3943	tags=33%, list=22%, signal=42%
GOBP_VENTRICULAR_CARDIAC_MUSCLE_CELL_MEMBRANE_REPOLARIZATION	25	0.34	1.17	0.211	0.387	1	585	tags=12%, list=3%, signal=12%
GOBP_KILLING_OF_CELLS_OF_ANOTHER_ORGANISM	36	0.31	1.17	0.232	0.387	1	3650	tags=33%, list=20%, signal=42%
GOBP_REGULATION_OF_INSULIN_LIKE_GROWTH_FACTOR_RECEPTOR_SIGNALING_PATHWAY	21	0.36	1.17	0.245	0.387	1	426	tags=14%, list=2%, signal=15%
GOBP_REGULATION_OF_NMDA_RECEPTOR_ACTIVITY	22	0.36	1.17	0.248	0.387	1	2219	tags=32%, list=12%, signal=36%
GOMF_NUCLEAR_LOCALIZATION_SEQUENCE_BINDING	19	0.37	1.17	0.249	0.387	1	3349	tags=47%, list=19%, signal=58%
GOBP_PLASMA_MEMBRANE_TUBULATION	15	0.4	1.17	0.272	0.387	1	4143	tags=53%, list=23%, signal=69%
GOBP_NEGATIVE_REGULATION_OF_MUSCLE_CELL_DIFFERENTIATION	54	0.29	1.17	0.189	0.388	1	3947	tags=35%, list=22%, signal=45%
GOCC_SEX_CHROMOSOME	24	0.35	1.17	0.242	0.388	1	4088	tags=38%, list=23%, signal=49%
GOBP_NEGATIVE_REGULATION_OF_TYPE_I_INTERFERON_PRODUCTION	28	0.34	1.17	0.245	0.388	1	2591	tags=32%, list=15%, signal=38%
GOMF_PEPTIDASE_ACTIVATOR_ACTIVITY	40	0.31	1.17	0.214	0.389	1	5800	tags=43%, list=33%, signal=63%
GOBP_DNA_DAMAGE_RESPONSE_SIGNAL_TRANSDUCTION_BY_P53_CLASS_MEDIATOR_RESULTING_IN_CELL_CYCLE_ARREST	17	0.39	1.17	0.235	0.389	1	2171	tags=24%, list=12%, signal=27%
GOBP_REGULATION_OF_CELL_CYCLE_G2_M_PHASE_TRANSITION	87	0.26	1.17	0.181	0.39	1	1684	tags=16%, list=9%, signal=18%
GOBP_TIGHT_JUNCTION_ORGANIZATION	69	0.27	1.17	0.186	0.39	1	4388	tags=38%, list=25%, signal=50%
GOBP_REGULATION_OF_VESICLE_MEDIATED_TRANSPORT	500	0.2	1.17	0.04	0.391	1	3589	tags=26%, list=20%, signal=31%
GOBP_MELANOSOME_ASSEMBLY	20	0.37	1.17	0.251	0.391	1	4952	tags=45%, list=28%, signal=62%
GOBP_CELLULAR_RESPONSE_TO_ACIDIC_PH	15	0.4	1.17	0.269	0.391	1	4097	tags=40%, list=23%, signal=52%
GOMF_CAMP_RESPONSE_ELEMENT_BINDING	16	0.39	1.17	0.227	0.392	1	3887	tags=38%, list=22%, signal=48%
GOMF_UBIQUITIN_BINDING	79	0.26	1.17	0.174	0.393	1	4131	tags=33%, list=23%, signal=43%
GOBP_POSITIVE_CHEMOTAXIS	53	0.29	1.17	0.195	0.393	1	2236	tags=21%, list=13%, signal=24%
GOMF_NUCLEAR_RECEPTOR_COACTIVATOR_ACTIVITY	47	0.3	1.17	0.228	0.393	1	2322	tags=17%, list=13%, signal=20%
GOBP_PROTEIN_CATABOLIC_PROCESS_IN_THE_VACUOLE	20	0.37	1.17	0.243	0.393	1	2206	tags=35%, list=12%, signal=40%
GOBP_TRIGLYCERIDE_METABOLIC_PROCESS	82	0.26	1.17	0.187	0.394	1	4577	tags=35%, list=26%, signal=47%
GOBP_LYMPHOCYTE_APOPTOTIC_PROCESS	77	0.27	1.17	0.194	0.394	1	4962	tags=40%, list=28%, signal=56%
GOCC_MICROVILLUS_MEMBRANE	25	0.34	1.17	0.21	0.394	1	5943	tags=64%, list=33%, signal=96%
GOBP_REGULATION_OF_MAP_KINASE_ACTIVITY	175	0.23	1.17	0.138	0.395	1	4751	tags=36%, list=27%, signal=49%
GOBP_MUSCLE_ORGAN_MORPHOGENESIS	74	0.27	1.17	0.175	0.395	1	2538	tags=24%, list=14%, signal=28%
GOBP_INOSITOL_PHOSPHATE_MEDIATED_SIGNALING	52	0.29	1.17	0.194	0.395	1	4401	tags=40%, list=25%, signal=53%
GOBP_REGULATION_OF_MRNA_SPLICING_VIA_SPLICEOSOME	79	0.26	1.17	0.205	0.395	1	4189	tags=32%, list=24%, signal=41%
GOCC_CENTRIOLE	105	0.25	1.17	0.185	0.396	1	5495	tags=37%, list=31%, signal=53%
GOBP_RESPONSE_TO_SALT	21	0.36	1.17	0.227	0.396	1	799	tags=19%, list=4%, signal=20%
GOBP_REGULATION_OF_RECEPTOR_LOCALIZATION_TO_SYNAPSE	15	0.4	1.17	0.264	0.396	1	2573	tags=27%, list=14%, signal=31%
GOCC_NUCLEAR_SPECK	332	0.21	1.16	0.074	0.397	1	3485	tags=23%, list=20%, signal=29%
GOBP_TRIGLYCERIDE_BIOSYNTHETIC_PROCESS	27	0.34	1.16	0.253	0.397	1	5384	tags=44%, list=30%, signal=64%
GOBP_POSITIVE_REGULATION_OF_ACTIN_FILAMENT_BUNDLE_ASSEMBLY	55	0.28	1.16	0.206	0.398	1	3793	tags=36%, list=21%, signal=46%
GOBP_NEGATIVE_REGULATION_OF_PEPTIDYL_TYROSINE_PHOSPHORYLATION	46	0.3	1.16	0.219	0.399	1	3508	tags=33%, list=20%, signal=40%
GOBP_CELLULAR_RESPONSE_TO_NUTRIENT	40	0.31	1.16	0.224	0.399	1	3825	tags=38%, list=21%, signal=48%
GOBP_REGULATION_OF_KERATINOCYTE_PROLIFERATION	42	0.3	1.16	0.231	0.399	1	3910	tags=33%, list=22%, signal=43%
GOCC_MYOSIN_COMPLEX	50	0.29	1.16	0.201	0.4	1	4833	tags=36%, list=27%, signal=49%
GOBP_NEPHRIC_DUCT_DEVELOPMENT	15	0.39	1.16	0.272	0.4	1	2117	tags=27%, list=12%, signal=30%
GOMF_FLAVIN_ADENINE_DINUCLEOTIDE_BINDING	78	0.27	1.16	0.18	0.401	1	2757	tags=19%, list=15%, signal=23%
GOBP_BODY_MORPHOGENESIS	46	0.3	1.16	0.202	0.403	1	4168	tags=37%, list=23%, signal=48%
GOBP_CELLULAR_RESPONSE_TO_GLUCOSE_STARVATION	42	0.3	1.16	0.209	0.403	1	3450	tags=26%, list=19%, signal=32%
GOBP_SOMATIC_DIVERSIFICATION_OF_IMMUNE_RECEPTORS	68	0.27	1.16	0.204	0.404	1	4203	tags=31%, list=24%, signal=40%
GOBP_ICOSANOID_BIOSYNTHETIC_PROCESS	47	0.29	1.16	0.235	0.405	1	4543	tags=32%, list=26%, signal=43%
GOBP_CELLULAR_RESPONSE_TO_HEAT	55	0.28	1.16	0.209	0.407	1	1724	tags=18%, list=10%, signal=20%
GOBP_REGULATION_OF_NECROTIC_CELL_DEATH	40	0.3	1.16	0.235	0.407	1	4962	tags=43%, list=28%, signal=59%
GOMF_APOLIPOPROTEIN_BINDING	18	0.37	1.16	0.25	0.407	1	2246	tags=28%, list=13%, signal=32%
GOBP_SMOOTH_MUSCLE_TISSUE_DEVELOPMENT	23	0.35	1.16	0.255	0.407	1	2508	tags=30%, list=14%, signal=35%
GOBP_POSITIVE_REGULATION_OF_CALCIUM_ION_IMPORT	15	0.39	1.16	0.267	0.407	1	1103	tags=20%, list=6%, signal=21%
GOBP_MRNA_TRANSPORT	107	0.25	1.16	0.162	0.409	1	3890	tags=31%, list=22%, signal=39%
GOBP_LYMPH_NODE_DEVELOPMENT	17	0.38	1.16	0.227	0.409	1	4267	tags=47%, list=24%, signal=62%
GOBP_CELLULAR_ION_HOMEOSTASIS	451	0.21	1.16	0.07	0.41	1	3283	tags=23%, list=18%, signal=27%
GOBP_NEGATIVE_REGULATION_OF_TRANSMEMBRANE_TRANSPORT	112	0.24	1.16	0.159	0.41	1	1922	tags=17%, list=11%, signal=19%
GOBP_PROSTANOID_BIOSYNTHETIC_PROCESS	26	0.33	1.16	0.268	0.41	1	4543	tags=38%, list=26%, signal=52%
GOBP_MUSCLE_CELL_DEVELOPMENT	165	0.23	1.15	0.17	0.411	1	1368	tags=14%, list=8%, signal=15%
GOBP_REGULATION_OF_PROTEIN_TYROSINE_KINASE_ACTIVITY	86	0.26	1.16	0.179	0.411	1	4820	tags=42%, list=27%, signal=57%
GOCC_CORTICAL_CYTOSKELETON	98	0.25	1.16	0.182	0.411	1	2588	tags=22%, list=15%, signal=26%
GOBP_FC_EPSILON_RECEPTOR_SIGNALING_PATHWAY	24	0.34	1.16	0.256	0.411	1	4951	tags=38%, list=28%, signal=52%
GOBP_MITOCHONDRIAL_TRANSMEMBRANE_TRANSPORT	66	0.27	1.15	0.205	0.414	1	3729	tags=29%, list=21%, signal=36%
GOBP_NEGATIVE_REGULATION_OF_TRANSFORMING_GROWTH_FACTOR_BETA_RECEPTOR_SIGNALING_PATHWAY	83	0.26	1.15	0.208	0.415	1	2849	tags=23%, list=16%, signal=27%
GOBP_REGULATION_OF_PROTEIN_CONTAINING_COMPLEX_DISASSEMBLY	108	0.25	1.15	0.185	0.416	1	1747	tags=18%, list=10%, signal=19%
GOBP_POSITIVE_REGULATION_OF_AMYLOID_BETA_FORMATION	17	0.38	1.15	0.274	0.416	1	3793	tags=41%, list=21%, signal=52%
GOBP_EPITHELIAL_TUBE_MORPHOGENESIS	310	0.21	1.15	0.107	0.417	1	2461	tags=19%, list=14%, signal=22%
GOBP_RESPONSE_TO_EXTRACELLULAR_STIMULUS	453	0.2	1.15	0.084	0.418	1	4331	tags=28%, list=24%, signal=37%
GOBP_RESPONSE_TO_ACTIVITY	62	0.28	1.15	0.213	0.418	1	5193	tags=44%, list=29%, signal=61%
GOBP_PROCESS_UTILIZING_AUTOPHAGIC_MECHANISM	465	0.21	1.15	0.074	0.421	1	4361	tags=29%, list=24%, signal=37%
GOBP_REGULATION_OF_GLYCOGEN_METABOLIC_PROCESS	27	0.33	1.15	0.243	0.421	1	6897	tags=56%, list=39%, signal=91%
GOBP_POSITIVE_REGULATION_OF_CELL_MORPHOGENESIS_INVOLVED_IN_DIFFERENTIATION	75	0.26	1.15	0.194	0.422	1	5073	tags=43%, list=28%, signal=59%
GOBP_REGULATION_OF_LYMPHOCYTE_CHEMOTAXIS	25	0.34	1.15	0.268	0.422	1	4701	tags=36%, list=26%, signal=49%
GOBP_NEGATIVE_REGULATION_OF_CARTILAGE_DEVELOPMENT	25	0.35	1.15	0.27	0.423	1	4594	tags=44%, list=26%, signal=59%
GOMF_AMIDE_TRANSMEMBRANE_TRANSPORTER_ACTIVITY	34	0.31	1.15	0.234	0.424	1	5369	tags=53%, list=30%, signal=76%
GOBP_SEMI_LUNAR_VALVE_DEVELOPMENT	41	0.3	1.15	0.248	0.424	1	3905	tags=37%, list=22%, signal=47%
GOBP_PEPTIDE_CATABOLIC_PROCESS	21	0.36	1.15	0.274	0.424	1	3846	tags=38%, list=22%, signal=49%
GOBP_RIBONUCLEOSIDE_DIPHOSPHATE_METABOLIC_PROCESS	102	0.25	1.15	0.176	0.425	1	4501	tags=34%, list=25%, signal=46%
GOBP_NEGATIVE_REGULATION_OF_ACTIN_FILAMENT_POLYMERIZATION	50	0.28	1.15	0.23	0.425	1	1717	tags=20%, list=10%, signal=22%
GOBP_TYROSINE_PHOSPHORYLATION_OF_STAT_PROTEIN	77	0.26	1.15	0.232	0.426	1	5015	tags=43%, list=28%, signal=59%
GOBP_POSITIVE_REGULATION_OF_INTERFERON_BETA_PRODUCTION	36	0.31	1.15	0.271	0.426	1	5980	tags=47%, list=34%, signal=71%
GOCC_GOLGI_CISTERNA_MEMBRANE	60	0.27	1.15	0.225	0.427	1	4656	tags=40%, list=26%, signal=54%
GOBP_REGULATION_OF_EPIDERMAL_GROWTH_FACTOR_ACTIVATED_RECEPTOR_ACTIVITY	29	0.32	1.14	0.264	0.427	1	4790	tags=45%, list=27%, signal=61%
GOBP_RETINA_VASCULATURE_DEVELOPMENT_IN_CAMERA_TYPE_EYE	18	0.37	1.15	0.278	0.427	1	4146	tags=33%, list=23%, signal=43%
GOBP_REGULATION_OF_HIPPO_SIGNALING	21	0.35	1.14	0.272	0.428	1	4442	tags=52%, list=25%, signal=70%
GOBP_NEGATIVE_REGULATION_OF_INTRACELLULAR_TRANSPORT	51	0.28	1.14	0.211	0.43	1	4253	tags=33%, list=24%, signal=44%
GOBP_NEGATIVE_REGULATION_OF_TRANSPORT	388	0.21	1.14	0.082	0.431	1	2269	tags=18%, list=13%, signal=20%
GOBP_PORE_COMPLEX_ASSEMBLY	16	0.38	1.14	0.262	0.431	1	1724	tags=25%, list=10%, signal=28%
GOBP_MODULATION_OF_PROCESS_OF_ANOTHER_ORGANISM	21	0.35	1.14	0.271	0.431	1	3120	tags=38%, list=18%, signal=46%
GOBP_SMOOTH_MUSCLE_CELL_PROLIFERATION	135	0.24	1.14	0.188	0.435	1	2649	tags=22%, list=15%, signal=26%
GOBP_RESPONSE_TO_TEMPERATURE_STIMULUS	164	0.23	1.14	0.148	0.436	1	3550	tags=26%, list=20%, signal=32%
GOBP_HEART_MORPHOGENESIS	233	0.22	1.14	0.181	0.436	1	2688	tags=21%, list=15%, signal=24%
GOBP_MAMMARY_GLAND_DEVELOPMENT	131	0.24	1.14	0.183	0.436	1	4337	tags=32%, list=24%, signal=42%
GOMF_OXIDOREDUCTASE_ACTIVITY_ACTING_ON_PEROXIDE_AS_ACCEPTOR	52	0.28	1.14	0.231	0.436	1	4196	tags=29%, list=24%, signal=38%
GOBP_RESPONSE_TO_CADMIUM_ION	55	0.28	1.14	0.244	0.436	1	3809	tags=29%, list=21%, signal=37%
GOBP_BONE_MATURATION	25	0.34	1.14	0.288	0.436	1	3307	tags=36%, list=19%, signal=44%
GOBP_NEGATIVE_REGULATION_OF_RECEPTOR_INTERNALIZATION	15	0.4	1.14	0.31	0.436	1	2043	tags=33%, list=11%, signal=38%
GOBP_CELLULAR_RESPONSE_TO_EXTRACELLULAR_STIMULUS	221	0.22	1.14	0.145	0.437	1	3825	tags=29%, list=21%, signal=36%
GOBP_CELLULAR_NITROGEN_COMPOUND_CATABOLIC_PROCESS	381	0.21	1.14	0.106	0.438	1	2867	tags=19%, list=16%, signal=22%
GOBP_RESPONSE_TO_CORTICOSTEROID	157	0.23	1.14	0.177	0.438	1	4187	tags=27%, list=24%, signal=35%
GOBP_POSITIVE_REGULATION_OF_STRESS_ACTIVATED_PROTEIN_KINASE_SIGNALING_CASCADE	120	0.24	1.14	0.188	0.44	1	3959	tags=28%, list=22%, signal=36%
GOBP_REGULATION_OF_ANOIKIS	22	0.35	1.14	0.272	0.44	1	4527	tags=36%, list=25%, signal=49%
GOMF_PEPTIDOGLYCAN_BINDING	17	0.38	1.14	0.291	0.44	1	5801	tags=53%, list=33%, signal=78%
GOBP_RESPONSE_TO_HEPATOCYTE_GROWTH_FACTOR	19	0.36	1.14	0.294	0.44	1	4004	tags=37%, list=22%, signal=47%
GOBP_CELL_PROJECTION_ASSEMBLY	433	0.2	1.14	0.112	0.441	1	4947	tags=34%, list=28%, signal=46%
GOBP_RESPONSE_TO_LIGHT_STIMULUS	284	0.21	1.14	0.114	0.441	1	3583	tags=26%, list=20%, signal=33%
GOBP_POSITIVE_REGULATION_OF_NEUROGENESIS	205	0.22	1.13	0.149	0.441	1	4925	tags=38%, list=28%, signal=51%
GOBP_NEGATIVE_REGULATION_OF_CATABOLIC_PROCESS	267	0.21	1.14	0.155	0.441	1	3527	tags=24%, list=20%, signal=29%
GOBP_POSITIVE_REGULATION_OF_SUPRAMOLECULAR_FIBER_ORGANIZATION	154	0.23	1.13	0.167	0.441	1	3863	tags=31%, list=22%, signal=39%
GOMF_IRON_ION_BINDING	125	0.24	1.14	0.211	0.441	1	4596	tags=34%, list=26%, signal=46%
GOBP_CELLULAR_RESPONSE_TO_DEXAMETHASONE_STIMULUS	25	0.33	1.14	0.278	0.441	1	813	tags=16%, list=5%, signal=17%
GOBP_NEGATIVE_REGULATION_OF_DIGESTIVE_SYSTEM_PROCESS	15	0.38	1.13	0.29	0.441	1	5457	tags=47%, list=31%, signal=67%
GOBP_EPITHELIAL_CELL_PROLIFERATION	404	0.21	1.13	0.117	0.442	1	2458	tags=19%, list=14%, signal=21%
GOBP_HORMONE_METABOLIC_PROCESS	219	0.22	1.13	0.14	0.442	1	3160	tags=23%, list=18%, signal=28%
GOBP_THYMUS_DEVELOPMENT	47	0.29	1.13	0.253	0.442	1	4594	tags=40%, list=26%, signal=54%
GOBP_EMBRYONIC_FORELIMB_MORPHOGENESIS	31	0.32	1.13	0.257	0.442	1	635	tags=16%, list=4%, signal=17%
GOBP_POSITIVE_REGULATION_OF_LEUKOCYTE_MEDIATED_IMMUNITY	120	0.24	1.13	0.188	0.443	1	5384	tags=38%, list=30%, signal=55%
GOBP_SULFUR_COMPOUND_BIOSYNTHETIC_PROCESS	124	0.23	1.13	0.193	0.443	1	2665	tags=22%, list=15%, signal=25%
GOBP_REGULATION_OF_BIOMINERALIZATION	89	0.26	1.13	0.224	0.443	1	4282	tags=33%, list=24%, signal=43%
GOBP_POSITIVE_REGULATION_OF_DEPHOSPHORYLATION	56	0.27	1.13	0.242	0.443	1	2706	tags=27%, list=15%, signal=31%
GOMF_TRANSCRIPTION_REGULATOR_INHIBITOR_ACTIVITY	21	0.35	1.13	0.267	0.443	1	5985	tags=57%, list=34%, signal=86%
GOBP_HEMATOPOIETIC_STEM_CELL_PROLIFERATION	26	0.34	1.13	0.274	0.443	1	4046	tags=35%, list=23%, signal=45%
GOMF_PROTEIN_TRANSMEMBRANE_TRANSPORTER_ACTIVITY	18	0.37	1.13	0.296	0.444	1	2801	tags=33%, list=16%, signal=40%
GOBP_NEGATIVE_REGULATION_OF_AUTOPHAGOSOME_ASSEMBLY	15	0.38	1.13	0.3	0.444	1	3020	tags=33%, list=17%, signal=40%
GOBP_NEGATIVE_REGULATION_OF_LOCOMOTION	303	0.21	1.13	0.161	0.447	1	2649	tags=21%, list=15%, signal=24%
GOCC_CLUSTER_OF_ACTIN_BASED_CELL_PROJECTIONS	131	0.23	1.13	0.191	0.447	1	4471	tags=31%, list=25%, signal=40%
GOBP_REGULATION_OF_SMALL_GTPASE_MEDIATED_SIGNAL_TRANSDUCTION	253	0.21	1.13	0.147	0.448	1	4818	tags=36%, list=27%, signal=49%
GOCC_CENTRIOLAR_SATELLITE	82	0.25	1.13	0.233	0.448	1	3594	tags=27%, list=20%, signal=33%
GOMF_EXODEOXYRIBONUCLEASE_ACTIVITY	19	0.36	1.13	0.274	0.448	1	2921	tags=32%, list=16%, signal=38%
GOBP_MITOCHONDRIAL_RNA_PROCESSING	17	0.37	1.13	0.287	0.448	1	3513	tags=29%, list=20%, signal=37%
GOCC_CELL_CELL_JUNCTION	436	0.2	1.13	0.116	0.45	1	3582	tags=25%, list=20%, signal=31%
GOBP_POSITIVE_REGULATION_OF_PROTEIN_CONTAINING_COMPLEX_ASSEMBLY	157	0.23	1.13	0.165	0.45	1	3885	tags=29%, list=22%, signal=36%
GOBP_STEM_CELL_PROLIFERATION	97	0.25	1.13	0.21	0.45	1	3367	tags=27%, list=19%, signal=33%
GOBP_POSITIVE_REGULATION_OF_AUTOPHAGY	123	0.24	1.13	0.213	0.45	1	4648	tags=33%, list=26%, signal=44%
GOCC_MOTILE_CILIUM	157	0.23	1.13	0.215	0.45	1	4146	tags=28%, list=23%, signal=36%
GOBP_REGULATION_OF_EPITHELIAL_CELL_DIFFERENTIATION	135	0.24	1.13	0.22	0.45	1	4755	tags=35%, list=27%, signal=47%
GOCC_NUCLEOID	36	0.3	1.13	0.276	0.45	1	4941	tags=42%, list=28%, signal=58%
GOBP_PROTEIN_LOCALIZATION_TO_MICROTUBULE_ORGANIZING_CENTER	27	0.32	1.13	0.287	0.45	1	5365	tags=52%, list=30%, signal=74%
GOBP_SIGNAL_TRANSDUCTION_BY_P53_CLASS_MEDIATOR	145	0.23	1.13	0.187	0.451	1	4534	tags=32%, list=25%, signal=42%
GOBP_RNA_3_END_PROCESSING	80	0.26	1.13	0.22	0.451	1	2264	tags=19%, list=13%, signal=21%
GOBP_NEGATIVE_REGULATION_OF_BINDING	142	0.23	1.13	0.192	0.453	1	2698	tags=21%, list=15%, signal=25%
GOBP_NEGATIVE_REGULATION_OF_GENE_EXPRESSION_EPIGENETIC	68	0.27	1.12	0.249	0.453	1	4208	tags=31%, list=24%, signal=40%
GOBP_EPITHELIAL_CELL_MORPHOGENESIS	30	0.31	1.13	0.26	0.453	1	1356	tags=20%, list=8%, signal=22%
GOBP_ENDOSOMAL_TRANSPORT	189	0.22	1.13	0.169	0.454	1	2503	tags=18%, list=14%, signal=21%
GOBP_ORGAN_GROWTH	155	0.23	1.12	0.171	0.454	1	5015	tags=35%, list=28%, signal=49%
GOBP_REGULATION_OF_CELL_SIZE	166	0.23	1.13	0.203	0.454	1	3729	tags=29%, list=21%, signal=36%
GOBP_NEGATIVE_REGULATION_OF_BMP_SIGNALING_PATHWAY	52	0.28	1.13	0.254	0.454	1	4136	tags=35%, list=23%, signal=45%
GOBP_CALCINEURIN_MEDIATED_SIGNALING	43	0.29	1.12	0.263	0.454	1	4401	tags=44%, list=25%, signal=59%
GOBP_OVARIAN_FOLLICLE_DEVELOPMENT	57	0.27	1.12	0.263	0.454	1	2351	tags=23%, list=13%, signal=26%
GOBP_REGULATION_OF_GLUCOSE_IMPORT	51	0.28	1.12	0.264	0.454	1	6802	tags=53%, list=38%, signal=85%
GOBP_CYTOPLASMIC_TRANSLATIONAL_INITIATION	33	0.31	1.12	0.277	0.454	1	4836	tags=39%, list=27%, signal=54%
GOBP_RESPONSE_TO_MAGNESIUM_ION	19	0.36	1.12	0.282	0.454	1	3065	tags=37%, list=17%, signal=44%
GOMF_CHOLESTEROL_BINDING	50	0.28	1.13	0.286	0.454	1	3433	tags=32%, list=19%, signal=40%
GOBP_POSITIVE_REGULATION_OF_TOLL_LIKE_RECEPTOR_SIGNALING_PATHWAY	27	0.33	1.12	0.298	0.454	1	3317	tags=33%, list=19%, signal=41%
GOBP_REGULATION_OF_COLLATERAL_SPROUTING	16	0.39	1.13	0.312	0.454	1	2856	tags=50%, list=16%, signal=59%
GOBP_ORGANIC_CYCLIC_COMPOUND_CATABOLIC_PROCESS	420	0.2	1.12	0.147	0.456	1	3956	tags=25%, list=22%, signal=31%
GOMF_TRANSCRIPTION_COREGULATOR_ACTIVITY	424	0.2	1.12	0.091	0.457	1	4280	tags=27%, list=24%, signal=35%
GOCC_RECEPTOR_COMPLEX	389	0.2	1.12	0.134	0.458	1	3095	tags=22%, list=17%, signal=26%
GOBP_IMMUNOGLOBULIN_PRODUCTION_INVOLVED_IN_IMMUNOGLOBULIN_MEDIATED_IMMUNE_RESPONSE	58	0.27	1.12	0.252	0.458	1	4004	tags=24%, list=22%, signal=31%
GOBP_MEMBRANE_LIPID_CATABOLIC_PROCESS	33	0.31	1.12	0.279	0.458	1	5050	tags=45%, list=28%, signal=63%
GOMF_PHOSPHOLIPASE_A2_ACTIVITY	27	0.32	1.12	0.286	0.458	1	5565	tags=44%, list=31%, signal=65%
GOBP_NITRIC_OXIDE_SYNTHASE_BIOSYNTHETIC_PROCESS	19	0.36	1.12	0.296	0.458	1	3959	tags=42%, list=22%, signal=54%
GOBP_RESPONSE_TO_ESTROGEN	65	0.27	1.12	0.249	0.459	1	5201	tags=38%, list=29%, signal=54%
GOBP_POSITIVE_REGULATION_OF_PROTEIN_KINASE_ACTIVITY	354	0.2	1.12	0.157	0.46	1	4036	tags=28%, list=23%, signal=35%
GOBP_POSITIVE_REGULATION_OF_PROTEIN_SERINE_THREONINE_KINASE_ACTIVITY	189	0.22	1.12	0.174	0.46	1	5245	tags=38%, list=29%, signal=53%
GOBP_REGULATION_OF_RECEPTOR_SIGNALING_PATHWAY_VIA_STAT	99	0.24	1.12	0.252	0.46	1	5386	tags=41%, list=30%, signal=59%
GOBP_NEGATIVE_REGULATION_OF_B_CELL_ACTIVATION	34	0.31	1.12	0.255	0.46	1	4779	tags=38%, list=27%, signal=52%
GOBP_PROTEIN_ADP_RIBOSYLATION	34	0.31	1.12	0.291	0.46	1	2625	tags=29%, list=15%, signal=34%
GOBP_THYROID_HORMONE_GENERATION	20	0.36	1.12	0.305	0.46	1	5672	tags=45%, list=32%, signal=66%
GOBP_T_CELL_CHEMOTAXIS	24	0.32	1.12	0.306	0.46	1	4701	tags=38%, list=26%, signal=51%
GOMF_TRANSCRIPTION_COREPRESSOR_ACTIVITY	161	0.23	1.12	0.216	0.462	1	4269	tags=30%, list=24%, signal=39%
GOBP_DNA_INTEGRITY_CHECKPOINT_SIGNALING	103	0.24	1.12	0.231	0.462	1	1250	tags=12%, list=7%, signal=12%
GOBP_NEGATIVE_REGULATION_OF_PROTEIN_CONTAINING_COMPLEX_DISASSEMBLY	68	0.26	1.12	0.246	0.462	1	2723	tags=22%, list=15%, signal=26%
GOBP_REGULATION_OF_CALCIUM_ION_IMPORT	30	0.31	1.12	0.299	0.462	1	4713	tags=33%, list=26%, signal=45%
GOBP_POSITIVE_REGULATION_OF_NECROTIC_CELL_DEATH	15	0.38	1.12	0.301	0.462	1	5881	tags=67%, list=33%, signal=99%
GOBP_ANTIMICROBIAL_HUMORAL_IMMUNE_RESPONSE_MEDIATED_BY_ANTIMICROBIAL_PEPTIDE	64	0.27	1.12	0.284	0.463	1	4173	tags=31%, list=23%, signal=41%
GOBP_MUSCLE_ADAPTATION	99	0.24	1.12	0.249	0.464	1	4174	tags=29%, list=23%, signal=38%
GOBP_SMALL_GTPASE_MEDIATED_SIGNAL_TRANSDUCTION	441	0.2	1.12	0.126	0.465	1	3643	tags=26%, list=20%, signal=32%
GOMF_SIGNALING_RECEPTOR_REGULATOR_ACTIVITY	453	0.2	1.12	0.131	0.465	1	4039	tags=26%, list=23%, signal=32%
GOBP_CALCIUM_ION_TRANSPORT	376	0.2	1.12	0.139	0.465	1	3296	tags=23%, list=19%, signal=27%
GOCC_SITE_OF_DNA_DAMAGE	74	0.26	1.12	0.228	0.465	1	3258	tags=23%, list=18%, signal=28%
GOBP_CELLULAR_RESPONSE_TO_RETINOIC_ACID	62	0.27	1.12	0.228	0.465	1	2686	tags=26%, list=15%, signal=30%
GOMF_ISOPRENOID_BINDING	38	0.3	1.12	0.264	0.465	1	4526	tags=42%, list=25%, signal=56%
GOBP_NEGATIVE_REGULATION_OF_SIGNAL_TRANSDUCTION_IN_ABSENCE_OF_LIGAND	32	0.3	1.12	0.265	0.465	1	2887	tags=28%, list=16%, signal=34%
GOBP_POSITIVE_REGULATION_OF_RESPONSE_TO_ENDOPLASMIC_RETICULUM_STRESS	31	0.31	1.11	0.267	0.465	1	4932	tags=39%, list=28%, signal=53%
GOBP_INTERLEUKIN_10_PRODUCTION	52	0.27	1.12	0.287	0.465	1	5825	tags=46%, list=33%, signal=68%
GOBP_LUNG_ALVEOLUS_DEVELOPMENT	44	0.28	1.12	0.287	0.465	1	2451	tags=23%, list=14%, signal=26%
GOMF_MOLECULAR_CONDENSATE_SCAFFOLD_ACTIVITY	16	0.37	1.12	0.294	0.465	1	3583	tags=31%, list=20%, signal=39%
GOBP_REGULATION_OF_CELL_FATE_SPECIFICATION	24	0.34	1.12	0.296	0.465	1	5171	tags=46%, list=29%, signal=64%
GOBP_ENAMEL_MINERALIZATION	18	0.36	1.12	0.321	0.465	1	3402	tags=33%, list=19%, signal=41%
GOBP_POSITIVE_REGULATION_OF_PROTEIN_LOCALIZATION	385	0.2	1.11	0.139	0.466	1	2632	tags=19%, list=15%, signal=22%
GOBP_REGULATION_OF_CELLULAR_COMPONENT_SIZE	313	0.21	1.11	0.161	0.466	1	2910	tags=22%, list=16%, signal=26%
GOBP_VITAMIN_METABOLIC_PROCESS	96	0.24	1.11	0.227	0.466	1	4012	tags=33%, list=23%, signal=43%
GOCC_ENDOPEPTIDASE_COMPLEX	78	0.26	1.12	0.234	0.466	1	3744	tags=28%, list=21%, signal=36%
GOBP_CELLULAR_SENESCENCE	88	0.25	1.11	0.244	0.466	1	5107	tags=41%, list=29%, signal=57%
GOCC_PML_BODY	90	0.25	1.11	0.254	0.466	1	4480	tags=34%, list=25%, signal=46%
GOBP_VASCULOGENESIS	76	0.26	1.11	0.26	0.466	1	1594	tags=18%, list=9%, signal=20%
GOBP_NEGATIVE_REGULATION_OF_SMALL_GTPASE_MEDIATED_SIGNAL_TRANSDUCTION	44	0.29	1.12	0.266	0.466	1	4114	tags=39%, list=23%, signal=50%
GOBP_NUCLEAR_ENVELOPE_ORGANIZATION	46	0.28	1.12	0.271	0.466	1	4010	tags=39%, list=23%, signal=50%
GOBP_REGULATION_OF_FATTY_ACID_TRANSPORT	31	0.31	1.11	0.301	0.466	1	1900	tags=23%, list=11%, signal=25%
GOMF_CYSTEINE_TYPE_PEPTIDASE_ACTIVITY	143	0.23	1.11	0.207	0.468	1	4322	tags=31%, list=24%, signal=40%
GOMF_PROTEIN_MACROMOLECULE_ADAPTOR_ACTIVITY	300	0.21	1.11	0.185	0.469	1	4996	tags=34%, list=28%, signal=46%
GOBP_MESENCHYMAL_CELL_PROLIFERATION	42	0.29	1.11	0.287	0.469	1	289	tags=12%, list=2%, signal=12%
GOBP_HEPARAN_SULFATE_PROTEOGLYCAN_BIOSYNTHETIC_PROCESS	28	0.32	1.11	0.288	0.469	1	3377	tags=36%, list=19%, signal=44%
GOBP_REGULATION_OF_ERAD_PATHWAY	15	0.37	1.11	0.313	0.469	1	5647	tags=47%, list=32%, signal=68%
GOCC_NADPH_OXIDASE_COMPLEX	15	0.38	1.11	0.318	0.469	1	3584	tags=40%, list=20%, signal=50%
GOBP_REGULATION_OF_STRESS_ACTIVATED_PROTEIN_KINASE_SIGNALING_CASCADE	179	0.22	1.11	0.212	0.47	1	3959	tags=27%, list=22%, signal=34%
GOBP_MYOBLAST_PROLIFERATION	24	0.33	1.11	0.288	0.47	1	3283	tags=42%, list=18%, signal=51%
GOBP_REGULATION_OF_INFLAMMATORY_RESPONSE_TO_ANTIGENIC_STIMULUS	40	0.29	1.11	0.288	0.47	1	5027	tags=45%, list=28%, signal=63%
GOMF_PHOSPHATIDYLINOSITOL_3_5_BISPHOSPHATE_BINDING	21	0.34	1.11	0.302	0.47	1	4620	tags=43%, list=26%, signal=58%
GOBP_REGULATION_OF_PROTEIN_CONTAINING_COMPLEX_ASSEMBLY	337	0.2	1.11	0.156	0.471	1	3590	tags=25%, list=20%, signal=31%
GOBP_ACTIN_POLYMERIZATION_OR_DEPOLYMERIZATION	166	0.22	1.11	0.188	0.471	1	2873	tags=22%, list=16%, signal=26%
GOBP_RESPONSE_TO_CALCIUM_ION	141	0.23	1.11	0.214	0.471	1	2738	tags=23%, list=15%, signal=27%
GOBP_POSITIVE_REGULATION_OF_INTERLEUKIN_4_PRODUCTION	25	0.33	1.11	0.296	0.471	1	4180	tags=32%, list=23%, signal=42%
GOBP_NEGATIVE_REGULATION_OF_ORGANELLE_ASSEMBLY	36	0.3	1.11	0.307	0.471	1	5251	tags=42%, list=29%, signal=59%
GOBP_GLIAL_CELL_MIGRATION	47	0.28	1.11	0.308	0.471	1	2698	tags=28%, list=15%, signal=33%
GOBP_OPSONIZATION	15	0.38	1.11	0.328	0.471	1	2853	tags=27%, list=16%, signal=32%
GOBP_ENDOTHELIUM_DEVELOPMENT	124	0.23	1.11	0.247	0.472	1	3141	tags=23%, list=18%, signal=27%
GOMF_FATTY_ACID_BINDING	43	0.29	1.11	0.284	0.472	1	2260	tags=21%, list=13%, signal=24%
GOBP_TROPHECTODERMAL_CELL_DIFFERENTIATION	18	0.35	1.11	0.322	0.472	1	1648	tags=28%, list=9%, signal=31%
GOMF_CARBOHYDRATE_DERIVATIVE_TRANSMEMBRANE_TRANSPORTER_ACTIVITY	50	0.27	1.11	0.259	0.473	1	4661	tags=36%, list=26%, signal=49%
GOBP_SKELETAL_SYSTEM_DEVELOPMENT	491	0.19	1.11	0.134	0.475	1	3396	tags=24%, list=19%, signal=29%
GOBP_NEGATIVE_REGULATION_OF_NEURON_DEATH	194	0.22	1.11	0.205	0.475	1	2473	tags=21%, list=14%, signal=24%
GOBP_POSITIVE_REGULATION_OF_PROTEIN_LOCALIZATION_TO_MEMBRANE	81	0.25	1.11	0.275	0.475	1	3775	tags=31%, list=21%, signal=39%
GOBP_NEUTRAL_LIPID_BIOSYNTHETIC_PROCESS	32	0.31	1.11	0.305	0.475	1	5545	tags=47%, list=31%, signal=68%
GOBP_POSITIVE_REGULATION_OF_KINASE_ACTIVITY	421	0.2	1.11	0.172	0.476	1	4036	tags=27%, list=23%, signal=34%
GOBP_CARBOHYDRATE_BIOSYNTHETIC_PROCESS	181	0.22	1.11	0.219	0.476	1	5521	tags=39%, list=31%, signal=56%
GOBP_REGULATION_OF_CYTOPLASMIC_TRANSPORT	22	0.33	1.11	0.33	0.476	1	4556	tags=36%, list=26%, signal=49%
GOBP_POSITIVE_REGULATION_OF_CYTOSOLIC_CALCIUM_ION_CONCENTRATION	174	0.22	1.11	0.215	0.477	1	4062	tags=28%, list=23%, signal=36%
GOBP_POSITIVE_REGULATION_OF_JNK_CASCADE	90	0.24	1.11	0.244	0.477	1	5430	tags=39%, list=30%, signal=56%
GOBP_REGULATION_OF_BONE_REMODELING	42	0.29	1.11	0.292	0.477	1	4925	tags=45%, list=28%, signal=62%
GOBP_RIBONUCLEOSIDE_CATABOLIC_PROCESS	19	0.35	1.11	0.307	0.477	1	5071	tags=42%, list=28%, signal=59%
GOBP_ANTIMICROBIAL_HUMORAL_RESPONSE	101	0.24	1.1	0.249	0.478	1	4173	tags=29%, list=23%, signal=37%
GOBP_REGULATION_OF_PLATELET_DERIVED_GROWTH_FACTOR_RECEPTOR_SIGNALING_PATHWAY	23	0.33	1.1	0.312	0.478	1	3010	tags=26%, list=17%, signal=31%
GOBP_RHYTHMIC_PROCESS	272	0.21	1.1	0.178	0.479	1	4275	tags=30%, list=24%, signal=39%
GOBP_REGULATION_OF_PROTEIN_LOCALIZATION_TO_MEMBRANE	138	0.23	1.1	0.24	0.48	1	2458	tags=20%, list=14%, signal=23%
GOBP_METAL_ION_HOMEOSTASIS	461	0.2	1.1	0.146	0.481	1	3388	tags=23%, list=19%, signal=28%
GOBP_REGULATION_OF_CALCIUM_ION_TRANSPORT	229	0.21	1.1	0.205	0.481	1	3283	tags=23%, list=18%, signal=28%
GOBP_REGULATION_OF_PROTEIN_LOCALIZATION_TO_CELL_PERIPHERY	109	0.24	1.1	0.234	0.481	1	2622	tags=20%, list=15%, signal=24%
GOBP_POSITIVE_REGULATION_OF_DNA_TEMPLATED_TRANSCRIPTION_ELONGATION	51	0.27	1.1	0.266	0.483	1	3648	tags=25%, list=20%, signal=32%
[truncated: 1,267 more rows]
