# Supplementary material for: Genome‐wide DNA methylation analysis identifies potent CpG signature for temzolomide response in non‐G‐CIMP glioblastomas with unmethylated MGMT promoter: MGMT ‐dependent roles of GPR81
Source: CNS Neurosci Ther. 2023 Oct 13;30(4):e14465. doi: 10.1111/cns.14465 (PMC11017469; doi:10.1111/cns.14465)
Supplement: Supplementary file 9 — Data S1. [file CNS-30-e14465-s002.zip]

Archive with 3 entries (3 files):
- WB.pdf
- WB_R2.pdf
- WB_R3.pdf
